# Supplementary material for: A transcriptome and proteome of the tick Rhipicephalus microplus shaped by the genetic composition of its hosts and developmental stage
Source: Sci Rep. 2020 Jul 30;10:12857. doi: 10.1038/s41598-020-69793-3 (PMC7393499; doi:10.1038/s41598-020-69793-3)
Supplement: Supplementary file 1 — Supplementary file1 (XLSX 18760 kb) [file 41598_2020_69793_MOESM1_ESM.xlsx]

## Sheet: Annotated CDS
Title:																																						A transcriptome and proteome of the tick Rhipicephalus microplus shaped by the genetic composition of its hosts and developmental stage
Authors:																																						Gustavo R. Garcia, José Marcos Ribeiro, Sandra Regina Maruyama, Luiz Gustavo Gardinassi, Kristina Nelson, Beatriz R. Ferreira, Thales Galdino Andrade, Isabel K. Ferreira de Miranda Santos
Pep name	Seq size	Description	%X	CDS name	Seq size	First codon	*	Contig number	Number of reads	Lenght	Unfed larva - resistant - ZY01.RL5	Male SG - resistant ZY01.RL6	Female - resistant ZY01.RL7	Nymph - resistant ZY01.RL8	Unfed larva - susceptible ZY01_A.RL1	Male - susceptible ZY01_A.RL2	Female -susceptible ZY01_A.RL3	Nymph susceptible ZY01_A.RL4	Male	Female+nymph	Significant?	First/(Second+1)	Second/(First+1)	Female	Nymph	Significant?	First/(Second+1)	Second/(First+1)	Total resistant	Total susceptible	Significant?	First/(Second+1)	Second/(First+1)	SigP Result	Cleavage Position	MW	pI	Mature MW	pI	TMHMM result	Predicted helices	% membrane	% outside	% inside	Possible GPI?	Length of peptide after last membrane helix	No. potential glyc sites	Percent Ser+Thr	Percent Gly
Putative housekeeping proteins
IMMUNITY RELATED PRODUTCS
Immunoglobulin G binding protein
Rm-nr-52657	286	immunoglobulin G binding protein A |uc | 1000 |NR-LIGHT |.91	0	Rm-nr-52657	857	M		52657	50	1095	2	36	0	0	0	12	0	0	48	0	Y	73.8462	0	0	0		0	0	38	12	Y	2.89385	0.310769	CYT		31.592	9.61			ExpAA=0.08 First60=0.06 PredHel=0 Topology=o	0						4	13.3	8
Rm-nr-52658	535	immunoglobulin G binding protein A |uc | 1000 |NR-LIGHT |1.7	4.85981	Rm-nr-52658	1608	M	*	52658	1634	3168	9	1038	0	0	0	586	0	1	1624	1	Y	1249.23	0.0004	0	1		0	1	1047	587	Y	1.76281	0.565716	CYT		56.356	9.98			ExpAA=18.08 First60=0.04 PredHel=0 Topology=o	0						14	13.3	6
Rm-nr-36761	637	double sized immunoglobulin G binding protein A, putative |uc | 1000 |NR-LIGHT |1.18	4.08163	Rm-nr-36761	1914	T	*	36761	683	2463	1	387	1	0	0	294	0	0	681	1	Y	523.846	0.000953079	1	0		1	0	389	294	Y	1.30546	0.761385	CYT		67.3	9.82			ExpAA=2.40 First60=0.00 PredHel=0 Topology=o	0						1	11	7.8
Rm-nr-61915	300	putative immunoglobulin G binding protein A |uc | 1000 |NR-LIGHT |.84	0	Rm-nr-61915	903	L	*	61915	302	1780	1	191	0	0	0	110	0	0	301	0	Y	463.077	0	0	0		0	0	192	110	Y	1.71243	0.575648	CYT		33.442	9.9			ExpAA=1.11 First60=0.18 PredHel=0 Topology=o	0						1	11.3	9.3
Rm-nr-359	262	immunoglobulin G binding protein A |uc | 1000 |NR-LIGHT |.83	3.05343	Rm-nr-359	784	M	*	359	378	2061	1	258	0	0	1	118	0	0	376	0	Y	578.462	0	0	0		0	0	259	119	Y	2.13675	0.462269	CYT		27.822	9.81			ExpAA=34.38 First60=1.47 PredHel=0 Topology=o	0						0	9.2	7.6
Rm-nr-25241	359	putative immunoglobulin G binding protein A |uc | 1000 |NR-LIGHT |1.	0	Rm-nr-25241	1080	M	*	25241	195	2738	0	129	0	0	0	66	0	0	195	0	Y	300	0	0	0		0	0	129	66	Y	1.90612	0.512769	CYT		39.875	10.76			ExpAA=0.02 First60=0.01 PredHel=0 Topology=o	0						1	10	11.7
Rm-nr-23921	460	immunoglobulin G binding protein A |uc | 1000 |NR-LIGHT |1.46	0	Rm-nr-23921	1383	M	*	23921	183	1703	2	105	0	0	0	76	0	0	181	0	Y	278.462	0	0	0		0	0	107	76	Y	1.37571	0.710741	CYT		52.068	10.44			ExpAA=1.61 First60=0.66 PredHel=0 Topology=o	0						1	7.4	7.6
Rm-nr-23925	460	immunoglobulin G binding protein A |uc | 1000 |NR-LIGHT |1.46	0	Rm-nr-23925	1383	M	*	23925	145	1550	0	90	0	0	0	55	0	0	145	0	Y	223.077	0	0	0		0	0	90	55	Y	1.59107	0.61044	CYT		52.07	10.43			ExpAA=1.46 First60=0.53 PredHel=0 Topology=o	0						1	7.4	7.4
Rm-nr-25240	359	putative immunoglobulin G binding protein A |uc | 1000 |NR-LIGHT |1.	0	Rm-nr-25240	1080	M	*	25240	89	2792	0	59	0	0	0	30	0	0	89	0	Y	136.923	0	0	0		0	0	59	30	Y	1.88419	0.505	CYT		39.862	10.76			ExpAA=0.02 First60=0.01 PredHel=0 Topology=o	0						1	10	11.7
Rm-nr-24420	414	immunoglobulin G binding protein A |uc | 1000 |NR-LIGHT |1.31	0	Rm-nr-24420	1240	D		24420	67	1244	0	38	0	0	0	29	0	0	67	0	Y	103.077	0	0	0		0	0	38	29		1.254	0.751026	CYT		45.906	10.1			ExpAA=1.57 First60=0.00 PredHel=0 Topology=o	0						3	8.7	7.5
Rm-nr-118866	497	double sized immunoglobulin G binding protein A, putative |uc | 1000 |NR-LIGHT |.92	0.402415	Rm-nr-118866	1494	L	*	118866	20	1661	0	10	0	0	0	10	0	0	20	0	Y	30.7692	0	0	0		0	0	10	10		0.9	0.918182	CYT		54.996	10.45			ExpAA=0.01 First60=0.00 PredHel=0 Topology=o	0						3	9.3	9.3
Rm-nr-23924	213	immunoglobulin G binding protein A |uc | 1000 |NR-LIGHT |.68	6.57277	Rm-nr-23924	642	K	*	23924	20	805	0	11	0	0	0	9	0	0	20	0	Y	30.7692	0	0	0		0	0	11	9		1.089	0.7575	CYT		22.299	10.92			ExpAA=3.14 First60=1.72 PredHel=0 Topology=o	0						0	9.4	6.6
Rm-nr-23923	201	immunoglobulin G binding protein A |uc | 1000 |NR-LIGHT |.64	0	Rm-nr-23923	606	L	*	23923	16	758	0	16	0	0	0	0	0	0	16	0	Y	24.6154	0	0	0		0	0	16	0	Y	15.84	0	CYT		22.938	10.92			ExpAA=3.42 First60=2.69 PredHel=0 Topology=o	0						0	9.5	7
Rm-nr-121277	439	double sized immunoglobulin G binding protein A, putative |uk | 1000 |NR-LIGHT |.81	0	Rm-nr-121277	1315	R		121277	13	1354	0	5	0	0	0	8	0	0	13	0	Y	20	0	0	0		0	0	5	8		0.55	1.34667	CYT		48.962	9.2			ExpAA=0.00 First60=0.00 PredHel=0 Topology=o	0						19	16.2	5.5
Toll-like receptors
Rm-nr-78860	722	toll, putative |uc | 1000 |NR-LIGHT |.66	0.415513	Rm-nr-78860	2169	E	*	78860	101	2945	2	2	16	7	0	4	4	66	6	93	Y	0.0981997	8.63571	20	73	Y	0.27027	3.47619	27	74	Y	0.3564	2.66929	CYT		83.846	6.6			ExpAA=29.13 First60=0.00 PredHel=1 Topology=o488-510i	1	3	67.6	29.4		212	1	12.3	2.4
Rm-nr-146852	322	secreted protein, putative |s/ | 4E-34 |NR-LIGHT |1.02	0	Rm-nr-146852	969	R	*	146852	65	2120	0	1	4	23	0	0	1	36	1	64	Y	0.0236686	20.8	5	59	Y	0.0833333	9.83333	28	37		0.729474	1.28862	BL		36.306	7.99			ExpAA=13.21 First60=13.21 PredHel=0 Topology=o	0						0	17.7	3.1
Rm-tb2-78861	200	toll, putative |uc | 1000 |NR-LIGHT |No matches	0	Rm-tb2-78861	598	M		78861	15	1031	1	1	7	2	0	2	0	2	3	11		0.384615	1.7875	7	4		1.4	0.5	11	4		2.178	0.336667	CYT		23.035	9.32			ExpAA=0.01 First60=0.01 PredHel=0 Topology=o	0						2	13.5	4
Rm-nr-10099	296	conserved hypothetical protein |uc | 1000 |NR-LIGHT |.95	0	Rm-nr-10099	891	A	*	10099	25	1152	0	2	3	20	0	0	0	0	2	23	Y	0.128205	4.98333	3	20	Y	0.142857	5	25	0	Y	24.75	0	CYT		33.864	6.01			ExpAA=0.04 First60=0.03 PredHel=0 Topology=o	0						7	13.9	4.4
Rm-nr-10098	343	conserved hypothetical protein |uc | 1000 |NR-LIGHT |1.11	0	Rm-nr-10098	1032	A	*	10098	24	1179	0	1	2	21	0	0	0	0	1	23	Y	0.0641026	7.475	2	21	Y	0.0909091	7	24	0	Y	23.76	0	SIG	27-28	38.985	5.51	36.194	5.74	ExpAA=3.31 First60=3.23 PredHel=0 Topology=o	0						7	15.5	4.1
Rm-nr-23160	284	toll, putative |uc | 1000 |NR-LIGHT |.23	0	Rm-nr-23160	855	V	*	23160	14	1052	1	1	4	3	0	5	0	0	6	7		1.15385	0.65	4	3		1	0.6	9	5		1.485	0.505	CYT		32.049	5.19			ExpAA=1.87 First60=0.01 PredHel=0 Topology=o	0						0	15.8	4.2
Rm-nr-23155	366	toll, putative |uc | 1000 |NR-LIGHT |.3	0	Rm-nr-23155	1101	L	*	23155	19	1484	4	2	4	1	1	5	0	2	7	7		1.34615	0.56875	4	3		1	0.6	11	8		1.21	0.673333	CYT		41.906	6.37			ExpAA=16.67 First60=0.49 PredHel=0 Topology=o	0						0	13.1	3
Similar to protein associated with Interferon
Rm-nr-5927	224	gamma-interferon inducible lysosomal thiol reductase, putative |uc | 1000 |NR-LIGHT |1.51	0	Rm-nr-5927	675	M	*	5927	19	1104	3	4	0	7	0	5	0	0	9	7		1.73077	0.455	0	7		0	7	14	5	Y	2.31	0.336667	SIG	17-18	25.663	6.32	23.871	6.37	ExpAA=0.01 First60=0.01 PredHel=0 Topology=o	0						2	12.5	4.5
Rm-tb2-81692	149	gamma-interferon inducible lysosomal thiol reductase, putative |uk | 1000 |NR-LIGHT |No matches	0	Rm-tb2-81692	450	M	*	81692	11	1756	0	1	10	0	0	0	0	0	1	10		0.13986	3.25	10	0		10	0	11	0	Y	10.89	0	CYT		16.347	6.94			ExpAA=0.00 First60=0.00 PredHel=0 Topology=i	0						13	16.8	6.7
Rm-nr-5924	193	gamma-interferon inducible lysosomal thiol reductase, putative |uc | 1000 |NR-LIGHT |1.3	0	Rm-nr-5924	582	P	*	5924	146	2360	16	11	2	17	23	27	0	50	38	69		0.835165	1.15	2	67	Y	0.0294118	22.3333	46	100	Y	0.450891	2.14894	CYT		22.282	7.88			ExpAA=0.00 First60=0.00 PredHel=0 Topology=o	0						2	13.5	4.7
Rm-nr-95310	202	conserved hypothetical protein |uk | 1000 |NR-LIGHT |2.4	0	Rm-nr-95310	609	M	*	95310	12	1033	1	2	0	6	0	3	0	0	5	6		1.0989	0.65	0	6		0	6	9	3		2.2275	0.303	CYT		19.744	9.54			ExpAA=55.43 First60=0.02 PredHel=1 Topology=i61-83o	1	10.9	58.9	30.2		119	8	18.8	10.4
Rm-nr-120320	103	conserved hypothetical protein |uk | 1000 |NR-LIGHT |1.23	0	Rm-nr-120320	312	M	*	120320	21	825	0	15	1	1	0	4	0	0	19	2	Y	9.74359	0.065	1	1		0.5	0.5	17	4	Y	3.366	0.224444	BL		9.771	5.98			ExpAA=61.58 First60=36.57 PredHel=3 Topology=i17-39o43-65i77-99o	3	64.1	7.8	28.2			0	8.7	14.6
Rm-nr-41005	302	hypothetical protein |uc | 1000 |NR-LIGHT |.71	2.64901	Rm-nr-41005	909	S	*	41005	11	1290	0	3	4	0	0	4	0	0	7	4		2.15385	0.325	4	0		4	0	7	4		1.386	0.505	CYT		31.891	5.03			ExpAA=23.44 First60=0.05 PredHel=1 Topology=o275-297i	1	7.3	91.1	1.7		5	0	13.6	6.3
Rm-nr-122873	91	conserved hypothetical protein |uk | 1000 |NR-LIGHT |1.08	0	Rm-nr-122873	276	M	*	122873	23	494	1	13	3	1	3	2	0	0	15	4	Y	4.61538	0.1625	3	1		1.5	0.25	18	5	Y	2.97	0.265789	SIG	-1	8.242	9.63			ExpAA=59.09 First60=38.04 PredHel=3 Topology=o5-27i29-51o66-88i	3	72.5	22	5.5			0	6.6	17.6
Similar to macrophage migration inhibitory factor
Rm-nr-118085	143	macrophage migration inhibitory factor |uc | 1000 |NR-LIGHT |1.23	0	Rm-nr-118085	432	M	*	118085	115	636	0	5	3	15	0	5	10	77	10	105	Y	0.145138	6.20455	13	92	Y	0.139785	6.57143	23	92	Y	0.244839	3.87167	CYT		15.531	7.6			ExpAA=0.01 First60=0.00 PredHel=0 Topology=o	0						1	16.8	8.4
Rm-nr-154202	110	D-dopachrome tautomerase, putative |uc | 1000 |NR-LIGHT |1.02	0	Rm-nr-154202	333	M	*	154202	6	670	0	1	1	2	0	2	0	0	3	3		1.15385	0.4875	1	2		0.333333	1	4	2		1.32	0.404	CYT		12.012	7.7			ExpAA=0.01 First60=0.01 PredHel=0 Topology=o	0						2	16.4	3.6
Alpha-2-macroglobulin
Rm-nr-120248	466	alpha-2-macroglobulin precursor splice variant 1 |imm | 1000 |NR-LIGHT |2.57	7.51073	Rm-nr-120248	1397	M		120248	15	1501	0	2	4	8	0	0	0	1	2	13	Y	0.21978	2.81667	4	9		0.4	1.8	14	1	Y	6.93	0.0673333	CYT		46.717	5.42			ExpAA=0.10 First60=0.06 PredHel=0 Topology=o	0						8	17.6	5.4
Rm-nr-120249	138	alpha-2-macroglobulin precursor splice variant 1 |imm | 1000 |NR-LIGHT |.76	0	Rm-nr-120249	417	L	*	120249	12	878	0	0	3	4	5	0	0	0	0	7		0	4.55	3	4		0.6	1	7	5		1.155	0.63125	CYT		15.413	9.12			ExpAA=0.01 First60=0.00 PredHel=0 Topology=o	0						2	18.8	5.8
Rm-nr-119476	242	alpha-2-macroglobulin precursor splice variant 1 |imm | 1000 |NR-LIGHT |1.66	0	Rm-nr-119476	725	M		119476	12	820	0	0	1	11	0	0	0	0	0	12		0	7.8	1	11		0.0833333	5.5	12	0	Y	11.88	0	CYT		27.064	4.96			ExpAA=0.02 First60=0.00 PredHel=0 Topology=o	0						1	17.8	6.6
Rm-nr-41530	391	alpha-2-macroglobulin precursor splice variant 1 |imm | 1000 |NR-LIGHT |.95	0	Rm-nr-41530	1176	H	*	41530	50	1330	0	2	2	21	2	1	0	22	3	45	Y	0.100334	7.3125	2	43	Y	0.0454545	14.3333	25	25		0.951923	0.971154	CYT		42.531	4.72			ExpAA=0.09 First60=0.00 PredHel=0 Topology=o	0						4	19.7	6.1
Other proteins possibly associated with immunity
Rm-nr-56657	339	lipocalin-1 interacting membrane receptor (limr) |s/ | 4E-80 |NR-LIGHT |.66	8.55457	Rm-nr-56657	1020	R	*	56657	10	1489	3	2	0	1	2	2	0	0	4	1		3.07692	0.13	0	1		0	1	6	4		1.188	0.577143	BL	34-35	34.932	8.51	34.255	8.32	ExpAA=123.68 First60=23.40 PredHel=6 Topology=o15-37i57-79o89-107i114-132o152-174i187-209o	6	36.6	51.6	11.8			0	10.9	3.8
Rm-nr-25298	243	Bax-mediated apoptosis inhibitor TEGT-BI-1, putative |uc | 1000 |NR-LIGHT |1.19	0	Rm-nr-25298	732	M	*	25298	212	2555	16	40	34	26	12	45	5	34	85	99	Y	1.30769	0.748256	39	60		0.639344	1.5	116	96		1.18392	0.828718	CYT		27.529	8.83			ExpAA=131.05 First60=23.49 PredHel=6 Topology=i28-50o60-79i91-113o118-140i147-169o174-193i	6	51.9	8.2	39.9			0	13.6	6.2
Rm-nr-25394	236	Bax-mediated apoptosis inhibitor TEGT-BI-1, putative |uc | 1000 |NR-LIGHT |1.16	1.27119	Rm-nr-25394	711	M	*	25394	175	1471	14	67	32	18	5	37	1	1	104	52	Y	3.01887	0.321905	33	19	Y	1.65	0.558824	131	44	Y	2.882	0.336667	CYT		26.249	8.63			ExpAA=129.17 First60=27.47 PredHel=6 Topology=i26-48o52-71i84-106o111-133i140-162o167-186i	6	53.4	5.9	40.7			0	14	5.9
Rm-nr-103805	388	conserved hypothetical protein |uc | 1000 |NR-LIGHT |.82	0	Rm-nr-103805	1167	R	*	103805	27	1521	1	15	2	0	0	9	0	0	24	2	Y	12.3077	0.052	2	0		2	0	18	9		1.782	0.478421	CYT		44.368	6.9			ExpAA=0.08 First60=0.00 PredHel=0 Topology=o	0						1	7.5	6.2
Rm-nr-7833	435	flavonol reductase-cinnamoyl-CoA reductase, putative |uc | 1000 |NR-LIGHT |1.2	0	Rm-nr-7833	1304	M		7833	23	1523	0	10	0	9	0	4	0	0	14	9	Y	2.15385	0.39	0	9		0	9	19	4	Y	3.762	0.202	CYT		48.34	9.29			ExpAA=1.08 First60=0.67 PredHel=0 Topology=o	0						1	13.3	5.1
Rm-nr-106009	454	guanylate-binding protein, putative |uc | 1000 |NR-LIGHT |.85	0	Rm-nr-106009	1365	M	*	106009	108	2088	0	34	11	6	0	38	1	18	72	36	Y	2.99376	0.320548	12	24		0.48	1.84615	51	57		0.870517	1.10712	CYT		52.325	5.16			ExpAA=0.19 First60=0.00 PredHel=0 Topology=o	0						0	9.7	5.9
Rm-nr-107453	570	guanylate-binding protein, putative |uc | 1000 |NR-LIGHT |1.06	0	Rm-nr-107453	1713	M	*	107453	82	2199	0	33	7	11	0	29	1	1	62	20	Y	4.54212	0.206349	8	12		0.615385	1.33333	51	31	Y	1.57781	0.602115	CYT		65.316	6.24			ExpAA=0.15 First60=0.02 PredHel=0 Topology=o	0						0	10.7	5.6
Rm-nr-15671	419	guanylate-binding protein, putative |uc | 1000 |NR-LIGHT |.78	0	Rm-nr-15671	1255	Y		15671	15	1259	1	6	2	3	0	3	0	0	9	5		2.30769	0.325	2	3		0.5	1	12	3	Y	2.97	0.233077	CYT		47.568	6.38			ExpAA=55.50 First60=0.00 PredHel=3 Topology=o274-296i301-319o398-415i	3	13.6	84.2	2.1			3	11.5	6.2
Rm-nr-107171	346	hypothetical protein BRAFLDRAFT_93787 |uc | 1000 |NR-LIGHT |.86	0.867052	Rm-nr-107171	1035	M		107171	12	1131	0	6	0	4	0	2	0	0	8	4		2.46154	0.288889	0	4		0	4	10	2	Y	3.3	0.183636	CYT		38.538	7.17			ExpAA=4.74 First60=0.01 PredHel=0 Topology=o	0						0	13.9	8.1
Rm-nr-164123	260	hypothetical protein IscW_ISCW007975 |uc | 1000 |NR-LIGHT |.92	0	Rm-nr-164123	783	M	*	164123	15	1130	0	1	0	1	0	1	0	12	2	13	Y	0.21978	2.81667	0	13	Y	0	13	2	13	Y	0.141429	4.37667	CYT		29.157	6.25			ExpAA=0.00 First60=0.00 PredHel=0 Topology=o	0						1	17.7	3.5
Rm-tb2-58255	69	Rho, putative |uc | 1000 |NR-LIGHT |No matches	0	Rm-tb2-58255	210	M	*	58255	6	1059	1	4	1	0	0	0	0	0	4	1		3.07692	0.13	1	0		1	0	6	0		5.94	0	CYT		7.99	7.75			ExpAA=0.00 First60=0.00 PredHel=0 Topology=o	0						0	13	1.4
Rm-nr-179489	280	Protein geranylgeranyltransferase type I, beta subunit |uc | 1000 |NR-LIGHT |.74	8.92857	Rm-nr-179489	837	V		179489	9	841	0	0	1	1	7	0	0	0	0	2		0	1.3	1	1		0.5	0.5	2	7		0.2475	2.35667	CYT		28.256	7.11			ExpAA=0.91 First60=0.72 PredHel=0 Topology=o	0						0	10.7	7.5
Rm-nr-114947	502	dual specificity protein phosphatase CDC-14 alpha, putative |uc | 1000 |NR-LIGHT |.86	0.59761	Rm-nr-114947	1505	E		114947	15	1917	0	12	0	0	1	2	0	0	14	0	Y	21.5385	0	0	0		0	0	12	3	Y	2.97	0.233077	CYT		56.607	9.47			ExpAA=0.60 First60=0.00 PredHel=0 Topology=o	0						3	13.7	5.8
Rm-nr-110933	293	pyrazinamidase-nicotinamidase |uc | 1000 |NR-LIGHT |.83	1.36519	Rm-nr-110933	882	L	*	110933	12	1324	0	3	1	0	0	7	0	1	10	2		5.12821	0.118182	1	1		0.5	0.5	4	8		0.44	1.616	CYT		31.884	5.56			ExpAA=6.17 First60=0.01 PredHel=0 Topology=o	0						0	14	4.1
Rm-nr-30401	212	conserved hypothetical protein |uc | 1000 |NR-LIGHT |1.41	0	Rm-nr-30401	639	M	*	30401	121	4010	27	13	26	18	1	26	1	9	39	54		1.09091	0.8775	27	27		0.964286	0.964286	84	37	Y	2.18842	0.439647	CYT		23.465	9.24			ExpAA=80.31 First60=2.76 PredHel=4 Topology=o55-77i89-111o124-146i153-170o	4	39.2	51.9	9			19	16.5	8.5
Rm-nr-122137	350	Presenilins-associated rhomboid-like protein |s/serprot | 1000 |NR-LIGHT |.93	0	Rm-nr-122137	1049	S		122137	8	1052	0	4	2	0	0	2	0	0	6	2		3.07692	0.185714	2	0		2	0	6	2		1.98	0.288571	CYT		38.922	10.03			ExpAA=127.65 First60=0.00 PredHel=7 Topology=o104-122i165-182o215-237i242-259o269-286i293-315o330-346i	7	36.9	46.3	16.9			0	12.9	7.1
Rm-nr-149182	254	methionyl-tRNA synthetase, putative |uc | 1000 |NR-LIGHT |.82	0	Rm-nr-149182	760	V		149182	8	823	0	4	1	1	0	2	0	0	6	2		3.07692	0.185714	1	1		0.5	0.5	6	2		1.98	0.288571	CYT		28.841	10.76			ExpAA=0.04 First60=0.04 PredHel=0 Topology=o	0						2	12.2	3.1
Rm-nr-126473	142	zinc finger protein, putative |uc | 1000 |NR-LIGHT |.14	2.8169	Rm-nr-126473	425	R		126473	9	703	0	2	1	2	0	4	0	0	6	3		2.30769	0.278571	1	2		0.333333	1	5	4		0.99	0.673333	CYT		15.525	6.65			ExpAA=0.01 First60=0.00 PredHel=0 Topology=o	0						0	9.9	4.2
PEPTIDASES
Cathepsin (aspartyl and cysteine proteases)
Rm-nr-45234	274	alpha-aspartyl dipeptidase, putative |s/serprot | 1000 |NR-LIGHT |.92	0	Rm-nr-45234	825	A	*	45234	22	1291	2	6	1	7	1	4	0	1	10	9		1.53846	0.531818	1	8		0.111111	4	16	6	Y	2.26286	0.356471	CYT		30.176	6.6			ExpAA=0.11 First60=0.01 PredHel=0 Topology=o	0						0	12.8	6.9
Rm-tb2-98918	131	putative cathepsin D3 |pm | 2E-72 |NR-LIGHT |No matches	0	Rm-tb2-98918	396	M	*	98918	5	722	1	0	0	2	0	1	0	1	1	3		0.384615	0.975	0	3		0	3	3	2		0.99	0.505	CYT		14.405	7.67			ExpAA=2.11 First60=0.02 PredHel=0 Topology=o	0						0	11.5	10.7
Rm-nr-20658	773	hypothetical protein - fruit fly () transposon BEL unknown |te | 1E-175 |NR-LIGHT |.48	0	Rm-nr-20658	2322	G	*	20658	59	3852	47	6	1	2	2	1	0	0	7	3		2.69231	0.24375	1	2		0.333333	1	56	3	Y	13.86	0.0531579	CYT		86.94	6.94			ExpAA=0.03 First60=0.00 PredHel=0 Topology=o	0						0	11.8	5.3
Rm-nr-128245	253	aspartic protease |s/serprot | 1000 |NR-LIGHT |.65	3.16206	Rm-nr-128245	762	V	*	128245	16	1076	0	2	0	2	8	3	0	1	5	3		1.92308	0.325	0	3		0	3	4	12	Y	0.304615	2.424	CYT		26.657	4.68			ExpAA=0.20 First60=0.01 PredHel=0 Topology=o	0						0	9.9	10.7
Rm-nr-47037	204	Uncharacterized peptidase C1-like protein F26E4.3 |s/serprot | 1000 |NR-LIGHT |.86	0	Rm-nr-47037	615	V	*	47037	138	2190	2	15	58	5	1	34	8	15	49	86		0.86649	1.118	66	20	Y	3.14286	0.298507	80	58		1.34237	0.72321	CYT		23.696	9.34			ExpAA=0.00 First60=0.00 PredHel=0 Topology=o	0						6	12.3	8.3
Rm-nr-47457	273	Uncharacterized peptidase C1-like protein F26E4.3 |s/serprot | 1000 |NR-LIGHT |1.15	0	Rm-nr-47457	822	E	*	47457	97	2504	0	19	24	1	0	32	6	15	51	46	Y	1.66939	0.575	30	16	Y	1.76471	0.516129	44	53		0.806667	1.18956	CYT		31.139	6.36			ExpAA=0.00 First60=0.00 PredHel=0 Topology=o	0						3	11.7	10.6
Rm-nr-37163	171	OTU domain-containing protein 6B Zgc-56305 |uc | 1000 |NR-LIGHT |.58	0	Rm-nr-37163	516	E	*	37163	31	1668	1	1	5	2	0	19	0	3	20	10	Y	2.7972	0.309524	5	5		0.833333	0.833333	9	22	Y	0.387391	2.222	CYT		19.336	4.77			ExpAA=0.00 First60=0.00 PredHel=0 Topology=o	0						0	12.9	7
Calpain
Rm-tb2-105369	328	calpain B |uc | 1000 |NR-LIGHT |No matches	0	Rm-tb2-105369	987	M	*	105369	13	1228	0	7	5	1	0	0	0	0	7	6		1.53846	0.4875	5	1		2.5	0.166667	13	0	Y	12.87	0	CYT		37.658	6.17			ExpAA=0.08 First60=0.00 PredHel=0 Topology=o	0						0	10.7	7.6
Rm-nr-105368	559	calpain B |uc | 1000 |NR-LIGHT |.76	0	Rm-nr-105368	1680	T	*	105368	19	1775	0	8	8	0	0	2	0	1	10	9		1.53846	0.531818	8	1		4	0.111111	16	3	Y	3.96	0.178235	CYT		62.938	4.64			ExpAA=0.11 First60=0.11 PredHel=0 Topology=o	0						0	11.3	8.1
Rm-nr-105856	267	calcium-dependent cysteine protease, putative |s/serprot | 1000 |NR-LIGHT |1.06	0	Rm-nr-105856	799	I		105856	9	803	0	4	4	0	0	1	0	0	5	4		1.53846	0.433333	4	0		4	0	8	1		3.96	0.112222	CYT		29.708	4.32			ExpAA=0.01 First60=0.00 PredHel=0 Topology=o	0						0	10.5	8.6
Aminopeptidase
Rm-nr-103817	519	leucine aminopeptidase, putative |met/aa | 0 |NR-LIGHT |.98	0	Rm-nr-103817	1560	M	*	103817	41	1920	0	16	6	10	0	9	0	0	25	16	Y	2.26244	0.4	6	10		0.545455	1.42857	32	9	Y	3.168	0.275455	CYT		55.496	6.34			ExpAA=0.22 First60=0.00 PredHel=0 Topology=o	0						0	12.1	8.9
Rm-nr-121653	239	methionine aminopeptidase, putative |met/aa | 1E-131 |NR-LIGHT |.62	0	Rm-nr-121653	720	S	*	121653	30	1095	0	2	2	2	3	13	0	8	15	12		1.77515	0.4875	2	10		0.181818	3.33333	6	24	Y	0.2376	3.46286	CYT		26.813	6.21			ExpAA=0.00 First60=0.00 PredHel=0 Topology=o	0						0	12.1	7.9
Rm-nr-56978	374	methionyl aminopeptidase 2 |met/aa | 1E-135 |NR-LIGHT |.79	6.95187	Rm-nr-56978	1120	V		56978	19	1126	1	8	2	2	0	4	0	2	12	6	Y	2.63736	0.3	2	4		0.4	1.33333	13	6		1.83857	0.432857	CYT		37.872	5.28			ExpAA=0.21 First60=0.20 PredHel=0 Topology=o	0						0	10.2	9.1
Rm-nr-200284	363	aminopeptidase A, putative |met/aa | 1E-128 |NR-LIGHT |.22	0	Rm-nr-200284	1088	M		200284	6	1328	0	0	0	2	0	4	0	0	4	2		2.05128	0.26	0	2		0	2	2	4		0.396	1.34667	CYT		41.753	9.19			ExpAA=0.58 First60=0.54 PredHel=0 Topology=o	0						1	13.8	3.9
Rm-nr-102921	249	Aminopeptidase N precursor, putative |met/aa | 4E-38 |NR-LIGHT |1.07	1.20482	Rm-nr-102921	746	M		102921	11	1051	0	11	0	0	0	0	0	0	11	0		16.9231	0	0	0		0	0	11	0	Y	10.89	0	CYT		27.229	7.71			ExpAA=21.69 First60=21.63 PredHel=1 Topology=i24-46o	1	8.8	81.5	9.6		203	2	13.3	4
Rm-tb2-123785	167	methionine aminopeptidase, putative |met/aa | 3E-64 |NR-LIGHT |No matches	0	Rm-tb2-123785	504	M	*	123785	18	718	0	8	1	1	0	8	0	0	16	2	Y	8.20513	0.0764706	1	1		0.5	0.5	10	8		1.1	0.734545	CYT		18.414	8.4			ExpAA=0.00 First60=0.00 PredHel=0 Topology=o	0						1	12	6
Membrane protease
Rm-nr-56369	230	SPFH domain family, member 1 |uc | 1000 |NR-LIGHT |.7	0	Rm-nr-56369	693	W	*	56369	131	1523	4	2	7	1	1	12	12	92	14	112	Y	0.190606	4.85333	19	93	Y	0.202128	4.65	14	117	Y	0.117458	7.878	CYT		26.455	8.3			ExpAA=0.00 First60=0.00 PredHel=0 Topology=o	0						0	10.9	3
Rm-tb2-56368	255	SPFH domain-containing protein 1 precursor, putative |uc | 1000 |NR-LIGHT |No matches	0	Rm-tb2-56368	768	M	*	56368	66	1047	2	2	2	5	1	6	5	43	8	55	Y	0.21978	3.97222	7	48	Y	0.142857	6	11	55	Y	0.194464	4.62917	BL	24-25	29.288	7.09	26.757	7.21	ExpAA=19.49 First60=19.46 PredHel=1 Topology=o5-24i	1	7.5	2	90.6		231	0	9.4	4.3
Rm-nr-83351	196	hypothetical protein IscW_ISCW017648 |uc | 1000 |NR-LIGHT |1.52	0	Rm-nr-83351	591	M	*	83351	9	1882	2	2	0	4	0	1	0	0	3	4		0.923077	0.65	0	4		0	4	8	1		3.96	0.112222	CYT		22.105	8.26			ExpAA=0.23 First60=0.00 PredHel=0 Topology=o	0						0	12.2	5.6
Rm-nr-134279	201	hypothetical protein IscW_ISCW017648 |uk | 1000 |NR-LIGHT |1.56	0	Rm-nr-134279	606	P	*	134279	6	609	0	2	1	0	0	3	0	0	5	1		3.84615	0.108333	1	0		1	0	3	3		0.7425	0.7575	CYT		22.573	9.39			ExpAA=1.17 First60=0.04 PredHel=0 Topology=o	0						0	17.9	4
Rm-nr-69858	368	hypothetical protein IscW_ISCW017648 |uk | 1000 |NR-LIGHT |2.85	9.51087	Rm-nr-69858	1102	S		69858	12	1105	2	2	3	2	0	2	0	1	4	6		0.879121	0.78	3	3		0.75	0.75	9	3		2.2275	0.303	CYT		36.62	6.92			ExpAA=0.19 First60=0.00 PredHel=0 Topology=o	0						3	14.1	4.1
signal peptide peptidase
Rm-nr-40107	255	signal peptide peptidase, putative |pe | 1E-107 |NR-LIGHT |.69	8.23529	Rm-nr-40107	768	X	*	40107	44	1781	3	15	6	7	0	9	0	4	24	17	Y	2.05128	0.442	6	11		0.5	1.57143	31	13	Y	2.19214	0.410313	CYT		25.638	5.71			ExpAA=116.81 First60=26.84 PredHel=5 Topology=o28-43i64-86o123-142i154-176o180-202i	5	39.2	27.1	33.7			0	8.6	6.7
Rm-nr-40106	345	signal peptide peptidase |pe | 1E-103 |NR-LIGHT |.94	3.18841	Rm-nr-40106	1038	L	*	40106	14	1077	0	6	1	4	0	3	0	0	9	5		2.30769	0.325	1	4		0.2	2	11	3	Y	2.7225	0.2525	CYT		37.472	7.76			ExpAA=144.20 First60=22.08 PredHel=6 Topology=o36-58i79-101o111-133i210-232o269-288i300-322o	6	37.4	30.7	31.9			0	10.1	6.4
Rm-nr-112534	102	microsomal signal peptidase 12 kDa subunit |pe | 2E-47 |NR-LIGHT |1.	0	Rm-nr-112534	309	M	*	112534	70	578	0	30	4	9	0	19	0	8	49	21	Y	3.42657	0.273	4	17	Y	0.222222	3.4	43	27		1.52036	0.619773	BL		11.498	9.52			ExpAA=41.65 First60=26.95 PredHel=2 Topology=o29-48i53-75o	2	40.2	54.9	4.9			0	12.7	5.9
Rm-nr-115625	203	signal peptidase complex, subunit SPC25, putative |pe | 9E-94 |NR-LIGHT |1.	0	Rm-nr-115625	612	M	*	115625	40	726	0	25	5	2	0	4	0	4	29	11	Y	3.71795	0.238333	5	6		0.714286	1	32	8	Y	3.52	0.244848	CYT		23.061	6.96			ExpAA=43.65 First60=0.49 PredHel=2 Topology=i62-84o89-111i	2	21.7	2.5	75.9			2	13.8	5.4
Carboxypeptidase
Rm-tb2-62649	178	cytosolic carboxypeptidase, putative |met/aa | 2E-50 |NR-LIGHT |1.	0	Rm-tb2-62649	537	M	*	62649	61	4460	9	5	9	3	2	19	0	14	24	26		1.36752	0.676	9	17		0.5	1.7	26	35		0.715	1.30926	CYT		19.97	4.75			ExpAA=0.00 First60=0.00 PredHel=0 Topology=o	0						1	12.9	6.2
Rm-nr-20750	561	hypothetical protein BRAFLDRAFT_79888 |uc | 1000 |NR-LIGHT |.35	3.74331	Rm-nr-20750	1680	K		20750	20	1683	0	7	1	2	1	9	0	0	16	3	Y	6.15385	0.114706	1	2		0.333333	1	10	10		0.9	0.918182	CYT		59.95	5.79			ExpAA=0.02 First60=0.00 PredHel=0 Topology=o	0						1	11.2	7.7
Rm-nr-20976	387	Carboxypeptidase D |met/aa | 2E-30 |NR-LIGHT |.68	0	Rm-nr-20976	1164	S	*	20976	68	3671	5	14	15	0	3	21	0	10	35	25	Y	2.07101	0.451389	15	10		1.36364	0.625	34	34		0.961714	0.981143	CYT		42.079	5.68			ExpAA=24.75 First60=0.00 PredHel=1 Topology=o282-304i	1	5.7	72.9	21.4		83	0	18.1	8.3
Rm-nr-160349	136	carboxypeptidase T, putative |met/aa | 1E-45 |NR-LIGHT |.31	0	Rm-nr-160349	411	A	*	160349	7	846	0	0	0	3	0	0	0	4	0	7		0	4.55	0	7		0	7	3	4		0.594	1.01	CYT		14.837	9.61			ExpAA=0.21 First60=0.06 PredHel=0 Topology=o	0						0	11.8	9.6
Rm-nr-109245	474	carboxypeptidase, putative |met/aa | 0 |NR-LIGHT |.72	0	Rm-nr-109245	1419	A		109245	19	1423	0	10	3	0	1	5	0	0	15	3	Y	5.76923	0.121875	3	0		3	0	13	6		1.83857	0.432857	CYT		53.451	5.83			ExpAA=10.65 First60=6.08 PredHel=0 Topology=o	0						3	13.5	6.5
Rm-nr-160348	98	carboxypeptidase T, putative |met/aa | 6E-24 |NR-LIGHT |.22	0	Rm-nr-160348	297	R	*	160348	154	1562	0	2	0	26	0	5	0	121	7	147	Y	0.0727651	11.9437	0	147	Y	0	147	28	126	Y	0.218268	4.38828	BL		10.745	9.93			ExpAA=1.48 First60=1.35 PredHel=0 Topology=i	0						0	10.2	9.2
Other peptidases
Rm-nr-44340	291	conserved hypothetical protein |uc | 1000 |NR-LIGHT |1.12	0	Rm-nr-44340	876	S	*	44340	8	1272	3	3	0	1	0	1	0	0	4	1		3.07692	0.13	0	1		0	1	7	1		3.465	0.12625	CYT		32.306	8.04			ExpAA=0.85 First60=0.85 PredHel=0 Topology=o	0						1	11	7.2
Rm-nr-112610	253	Ku70-binding protein, putative |uc | 1000 |NR-LIGHT |.95	0.395257	Rm-nr-112610	762	M	*	112610	9	998	0	2	4	0	0	3	0	0	5	4		1.53846	0.433333	4	0		4	0	6	3		1.485	0.432857	CYT		28.63	7.53			ExpAA=0.01 First60=0.00 PredHel=0 Topology=o	0						1	10.3	5.9
Rm-nr-19343	201	sentrin-sumo-specific protease, putative |s/serprot | 1000 |NR-LIGHT |.94	0.995025	Rm-nr-19343	602	M		19343	8	761	0	1	0	3	0	3	1	0	4	4		1.23077	0.52	1	3		0.25	1.5	4	4		0.792	0.808	CYT		22.92	5.76			ExpAA=0.00 First60=0.00 PredHel=0 Topology=o	0						0	11.4	4.5
Rm-nr-61420	698	ATP-dependent protease PIM1-LON, putative |s/serprot | 1000 |NR-LIGHT |.81	1.2894	Rm-nr-61420	2097	P	*	61420	39	2244	2	8	10	6	0	8	1	4	16	21		1.11888	0.802941	11	10		1	0.833333	26	13	Y	1.83857	0.486296	CYT		77.038	5.8			ExpAA=0.03 First60=0.00 PredHel=0 Topology=o	0						1	10.2	6.3
Rm-nr-18871	399	M20 domain-containing peptidase, putative |s/serprot | 1000 |NR-LIGHT |1.	0	Rm-nr-18871	1200	M	*	18871	57	1636	4	11	17	5	1	15	0	4	26	26		1.48148	0.625926	17	9	Y	1.7	0.5	37	20	Y	1.74429	0.531579	CYT		42.866	5.83			ExpAA=0.06 First60=0.00 PredHel=0 Topology=o	0						2	11.8	8
Rm-nr-103074	302	MPN domain-containing protein, putative |uc | 1000 |NR-LIGHT |.75	0	Rm-nr-103074	904	M		103074	10	1270	1	0	1	1	0	6	0	1	6	3		2.30769	0.278571	1	2		0.333333	1	3	7		0.37125	1.7675	CYT		33.682	7.11			ExpAA=0.01 First60=0.00 PredHel=0 Topology=o	0						2	15.6	8.6
Rm-nr-78457	480	processing peptidase beta subunit, putative |s/serprot | 1000 |NR-LIGHT |1.	0	Rm-nr-78457	1443	A	*	78457	16	1526	1	6	4	2	0	3	0	0	9	6		1.97802	0.39	4	2		1.33333	0.4	13	3	Y	3.2175	0.216429	CYT		53.508	5.69			ExpAA=0.00 First60=0.00 PredHel=0 Topology=o	0						0	12.1	6.9
Rm-nr-25490	261	saposin, putative |uc | 1000 |NR-LIGHT |.28	0	Rm-nr-25490	786	G	*	25490	51	1468	0	13	8	6	2	20	0	2	33	16	Y	2.98643	0.305882	8	8		0.888889	0.888889	27	24		1.0692	0.865714	CYT		28.681	5.68			ExpAA=0.02 First60=0.00 PredHel=0 Topology=o	0						7	14.9	3.8
Rm-nr-25585	218	saposin, putative |uc | 1000 |NR-LIGHT |.24	0	Rm-nr-25585	657	R	*	25585	22	905	6	3	1	3	0	3	0	6	6	10		0.839161	0.928571	1	9		0.1	4.5	13	9		1.287	0.649286	CYT		24.085	7.89			ExpAA=0.01 First60=0.00 PredHel=0 Topology=o	0						0	8.7	3.2
Rm-nr-70966	467	thimet oligopeptidase, putative |s/serprot | 1000 |NR-LIGHT |.66	0.856531	Rm-nr-70966	1404	N	*	70966	9	1517	0	1	3	2	1	2	0	0	3	5		0.769231	0.8125	3	2		1	0.5	6	3		1.485	0.432857	CYT		53.805	6.67			ExpAA=0.05 First60=0.00 PredHel=0 Topology=o	0						0	8.4	3.4
Rm-nr-32053	351	UFM1-specific peptidase 2 |s/serprot | 1000 |NR-LIGHT |.76	1.7094	Rm-nr-32053	1056	Y	*	32053	17	1441	1	4	3	4	0	3	0	2	7	9		1.07692	0.73125	3	6		0.428571	1.5	12	5		1.98	0.388462	CYT		39.099	6.1			ExpAA=2.93 First60=1.76 PredHel=0 Topology=o	0						0	12	8.8
PROTEIN EXPORT MACHINERY
Rm-nr-72579	435	AGAP007131-PA |uc | 1000 |NR-LIGHT |.99	0	Rm-nr-72579	1308	M	*	72579	46	1609	1	26	7	6	0	6	0	0	32	13	Y	3.51648	0.256061	7	6		1	0.75	40	6	Y	5.65714	0.147805	CYT		49.877	9.53			ExpAA=0.11 First60=0.00 PredHel=0 Topology=o	0						0	12.2	6
Rm-nr-110103	326	AGAP011374-PA |uc | 1000 |NR-LIGHT |.77	0.613497	Rm-nr-110103	981	E	*	110103	9	1025	0	4	1	2	1	1	0	0	5	3		1.92308	0.325	1	2		0.333333	1	7	2		2.31	0.2525	CYT		37.344	6.77			ExpAA=0.01 First60=0.00 PredHel=0 Topology=o	0						0	12.3	5.5
Rm-nr-122589	150	vesicle transport through interaction with t-SNAREs-like protein 1B |pe | 1E-44 |NR-LIGHT |1.46	0	Rm-nr-122589	447	M		122589	10	555	0	2	0	1	0	7	0	0	9	1		6.92308	0.065	0	1		0	1	3	7		0.37125	1.7675	CYT		16.769	6.16			ExpAA=0.00 First60=0.00 PredHel=0 Topology=o	0						0	15.3	5.3
Rm-nr-143804	141	vesicle-associated membrane protein 4 |pe | 1E-31 |NR-LIGHT |1.01	0	Rm-nr-143804	426	K	*	143804	6	1028	0	1	2	1	0	2	0	0	3	3		1.15385	0.4875	2	1		1	0.333333	4	2		1.32	0.404	BL		16.64	5.41			ExpAA=20.77 First60=0.00 PredHel=1 Topology=i119-138o	1	13.5	2.1	84.4	1	3	0	12.1	2.1
Rm-nr-31101	275	Sorting nexin-9, putative |pe | 1E-108 |NR-LIGHT |.51	2.54546	Rm-nr-31101	828	A	*	31101	71	3648	3	17	13	8	2	17	0	11	34	32	Y	1.58508	0.594286	13	19		0.65	1.35714	41	30		1.30935	0.721429	CYT		30.863	7.3			ExpAA=0.21 First60=0.00 PredHel=0 Topology=o	0						0	10.5	4
Rm-nr-67196	185	nudix hydrolase, putative |uc | 1000 |NR-LIGHT |.28	0	Rm-nr-67196	558	T	*	67196	9	1036	3	2	0	2	0	2	0	0	4	2		2.05128	0.26	0	2		0	2	7	2		2.31	0.2525	CYT		20.707	5.69			ExpAA=0.00 First60=0.00 PredHel=0 Topology=o	0						2	12.4	6.5
Rm-nr-94818	176	hypothetical protein |uc | 1000 |NR-LIGHT |.94	0	Rm-nr-94818	531	M	*	94818	54	906	0	2	3	6	0	6	2	35	8	46	Y	0.261866	3.32222	5	41	Y	0.119048	6.83333	11	43	Y	0.2475	3.61917	CYT		19.176	5.81			ExpAA=0.03 First60=0.03 PredHel=0 Topology=o	0						4	13.6	8.5
Rm-nr-94817	111	dynactin subunit, putative |uc | 1000 |NR-LIGHT |.99	0	Rm-nr-94817	336	M	*	94817	27	843	0	2	0	4	0	2	0	19	4	23	Y	0.25641	2.99	0	23	Y	0	23	6	21	Y	0.27	3.03	CYT		12.598	8.79			ExpAA=0.01 First60=0.01 PredHel=0 Topology=o	0						0	14.4	7.2
Rm-nr-19111	162	membrane protein involved in ER to golgi transport, putative |uc | 1000 |NR-LIGHT |1.	0	Rm-nr-19111	489	M	*	19111	20	902	2	4	5	2	1	6	0	0	10	7		1.92308	0.413636	5	2		1.66667	0.333333	13	7		1.60875	0.505	BL		17.98	9.17			ExpAA=88.11 First60=20.99 PredHel=4 Topology=i40-62o67-89i102-121o126-148i	4	52.5	6.2	41.4			0	14.2	7.4
Rm-nr-68420	235	BCL2-adenovirus E1B interacting protein 1 |uc | 1000 |NR-LIGHT |1.03	0.851064	Rm-nr-68420	708	M	*	68420	123	1020	1	0	5	3	3	4	37	70	4	115	Y	0.0530504	14.95	42	73		0.567568	1.69767	9	114	Y	0.0774783	11.514	CYT		26.678	9.3			ExpAA=18.31 First60=0.00 PredHel=1 Topology=i213-230o	1	7.2	2.1	90.6		5	1	13.6	3.8
Rm-nr-68419	204	MGC81089 protein |uc | 1000 |NR-LIGHT |.91	0	Rm-nr-68419	615	C	*	68419	59	1029	1	0	0	1	0	5	36	16	5	53	Y	0.14245	5.74167	36	17	Y	2	0.459459	2	57	Y	0.0341379	19.19	CYT		23.581	9.25			ExpAA=18.44 First60=0.00 PredHel=1 Topology=i182-199o	1	8.3	2.5	89.2		5	0	12.7	4.4
Rm-tb2-133823	474	RNA-binding protein 33 |uk | 1000 |NR-LIGHT |No matches	0	Rm-tb2-133823	1421	M		133823	16	1483	0	9	4	1	0	2	0	0	11	5	Y	2.82051	0.270833	4	1		2	0.2	14	2	Y	4.62	0.134667	SIG	23-24	53.997	10.94	51.398	11.06	ExpAA=3.04 First60=3.04 PredHel=0 Topology=o	0						8	13.1	3
Rm-nr-86793	124	Vacuolar protein sorting 37 homolog A (S. cerevisiae) |pe | 5E-19 |NR-LIGHT |1.	1.6129	Rm-nr-86793	375	M	*	86793	10	1180	1	4	1	0	1	3	0	0	7	1		5.38462	0.08125	1	0		1	0	6	4		1.188	0.577143	CYT		14.263	5.41			ExpAA=0.00 First60=0.00 PredHel=0 Topology=o	0						0	10.5	1.6
Rm-nr-33208	443	hypothetical protein IscW_ISCW001346 |uk | 1000 |NR-LIGHT |.81	0	Rm-nr-33208	1332	E	*	33208	19	1591	3	4	1	2	0	5	0	4	9	7		1.73077	0.455	1	6		0.142857	3	10	9		0.99	0.826364	BL	40-41	49.258	9.76	44.956	9.73	ExpAA=0.02 First60=0.02 PredHel=0 Topology=o	0						4	12.2	8.1
Rm-nr-146144	279	hypothetical protein IscW_ISCW021040 |uc | 1000 |NR-LIGHT |1.48	0	Rm-nr-146144	840	K	*	146144	8	1140	0	3	2	0	1	2	0	0	5	2		2.5641	0.216667	2	0		2	0	5	3		1.2375	0.505	CYT		29.925	4.8			ExpAA=2.31 First60=0.08 PredHel=0 Topology=o	0						4	20.1	5
Rm-tb2-14963	127	synaptic vesicle-associated integral membrane protein, putative |pe | 3E-48 |NR-LIGHT |No matches	0	Rm-tb2-14963	384	M	*	14963	9	664	0	7	0	1	0	1	0	0	8	1		6.15385	0.0722222	0	1		0	1	8	1		3.96	0.112222	CYT		14.016	9.37			ExpAA=21.67 First60=0.00 PredHel=1 Topology=i98-120o	1	17.3	5.5	77.2		7	3	10.2	7.1
Rm-tb2-44267	78	vesicle coat complex AP-3, delta subunit, putative |pe | 4E-27 |NR-LIGHT |1.	0	Rm-tb2-44267	237	M	*	44267	39	1962	5	7	13	1	1	6	3	3	13	20		0.952381	0.928571	16	4	Y	3.2	0.235294	26	13	Y	1.83857	0.486296	CYT		8.702	9.51			ExpAA=0.00 First60=0.00 PredHel=0 Topology=o	0						0	15.4	3.8
Rm-nr-88309	247	amphiphysin, putative |uc | 1000 |NR-LIGHT |1.	0	Rm-nr-88309	744	M	*	88309	13	1179	1	4	5	3	0	0	0	0	4	8		0.683761	1.04	5	3		1.25	0.5	13	0	Y	12.87	0	CYT		27.649	7.05			ExpAA=0.00 First60=0.00 PredHel=0 Topology=o	0						2	14.6	4.5
Rm-nr-114960	199	zinc finger protein, putative |uc | 1000 |NR-LIGHT |.83	0	Rm-nr-114960	600	C	*	114960	5	610	0	4	0	1	0	0	0	0	4	1		3.07692	0.13	0	1		0	1	5	0		4.95	0	BL	104-105	22.437	7.87	11.053	8.33	ExpAA=46.20 First60=0.00 PredHel=2 Topology=i90-112o145-167i	2	22.1	16.6	61.3			5	11.1	4
Rm-nr-119641	380	synaptotagmin, putative |uc | 1000 |NR-LIGHT |2.42	0	Rm-nr-119641	1143	M	*	119641	12	1411	0	6	1	0	0	5	0	0	11	1		8.46154	0.0541667	1	0		1	0	7	5		1.155	0.63125	CYT		42.894	9.34			ExpAA=0.12 First60=0.08 PredHel=0 Topology=o	0						0	12.4	6.6
Rm-nr-133825	208	membrane protein involved in ER to golgi transport, putative |uc | 1000 |NR-LIGHT |1.	1.44231	Rm-nr-133825	627	M	*	133825	8	927	0	3	1	0	0	4	0	0	7	1		5.38462	0.08125	1	0		1	0	4	4		0.792	0.808	BL		22.255	9.61			ExpAA=85.16 First60=0.00 PredHel=4 Topology=o72-94i101-120o135-154i159-181o	4	39.4	54.8	5.8			5	18.8	7.2
Rm-nr-116458	354	kinesin K39 |uc | 1000 |NR-LIGHT |.33	0	Rm-nr-116458	1065	H	*	116458	25	2974	0	7	1	4	0	12	0	1	19	6	Y	4.17582	0.195	1	5		0.166667	2.5	12	13		0.848571	1.01	CYT		40.614	5.03			ExpAA=0.00 First60=0.00 PredHel=0 Topology=o	0						1	13	2.5
Rm-nr-31532	203	cargo transport protein EMP24, putative |uc | 1000 |NR-LIGHT |1.	0	Rm-nr-31532	612	M	*	31532	41	1983	0	10	4	5	0	18	0	4	28	13	Y	3.07692	0.291379	4	9		0.4	1.8	19	22		0.817826	1.111	SIG	22-23	23.022	5.43	20.579	5.16	ExpAA=44.13 First60=19.97 PredHel=2 Topology=i5-27o171-193i	2	21.7	70.9	7.4		10	0	13.3	5.9
Rm-nr-48175	273	surfeit 4 protein, putative |uc | 1000 |NR-LIGHT |1.	0	Rm-nr-48175	822	M	*	48175	105	3715	4	31	17	8	3	37	2	3	68	30	Y	3.37469	0.282609	19	11	Y	1.58333	0.55	60	45		1.2913	0.745082	CYT		30.745	8.99			ExpAA=130.51 First60=0.61 PredHel=6 Topology=i66-88o92-114i119-136o181-203i210-229o244-266i	6	45.4	23.4	31.1			0	9.9	7.7
Rm-tb2-81310	239	unnamed protein product |uc | 1000 |NR-LIGHT |1.	0	Rm-tb2-81310	720	M	*	81310	49	2284	3	12	8	1	3	13	0	9	25	18	Y	2.02429	0.45	8	10		0.727273	1.11111	24	25		0.913846	1.01	CYT		25.603	5.39			ExpAA=0.79 First60=0.52 PredHel=0 Topology=o	0						5	17.2	11.7
Rm-nr-57820	190	clathrin coat assembly protein |uc | 1000 |NR-LIGHT |1.	0	Rm-nr-57820	573	M	*	57820	96	1162	2	1	5	6	0	12	7	63	13	81	Y	0.243902	3.76071	12	69	Y	0.171429	5.30769	14	82	Y	0.166988	5.52133	CYT		21.73	5.12			ExpAA=0.03 First60=0.00 PredHel=0 Topology=o	0						0	9.5	5.3
Rm-nr-44559	157	clathrin coat assembly protein ap19 |uc | 1000 |NR-LIGHT |1.	0	Rm-nr-44559	474	M	*	44559	22	1101	2	4	5	7	0	4	0	0	8	12		0.946746	0.866667	5	7		0.625	1.16667	18	4	Y	3.564	0.212632	CYT		18.518	6.74			ExpAA=0.00 First60=0.00 PredHel=0 Topology=o	0						0	6.4	3.2
Rm-nr-35402	232	clathrin coat assembly protein |uc | 1000 |NR-LIGHT |1.12	0	Rm-nr-35402	699	M	*	35402	78	3651	1	16	18	13	0	26	0	4	42	35	Y	1.79487	0.52907	18	17		1	0.894737	48	30	Y	1.5329	0.618367	CYT		25.927	9.62			ExpAA=0.06 First60=0.00 PredHel=0 Topology=o	0						2	11.2	8.2
Rm-tb2-118581	157	carmine CG3035-PA |uc | 1000 |NR-LIGHT |No matches	0	Rm-tb2-118581	469	M		118581	17	776	0	4	2	2	0	9	0	0	13	4	Y	4	0.185714	2	2		0.666667	0.666667	8	9		0.792	1.01	CYT		18.087	5.57			ExpAA=2.58 First60=0.00 PredHel=0 Topology=o	0						2	12.7	2.5
Rm-tb2-16067	84	coatomer gamma subunit, putative |uc | 1000 |NR-LIGHT |1.	0	Rm-tb2-16067	255	M	*	16067	35	1392	2	7	3	3	0	18	1	1	25	8	Y	4.2735	0.2	4	4		0.8	0.8	15	20		0.707143	1.2625	CYT		8.971	8.77			ExpAA=0.06 First60=0.04 PredHel=0 Topology=i	0						0	10.7	9.5
Rm-nr-58129	168	cop-coated vesicle membrane protein P24, putative |pe | 2E-63 |NR-LIGHT |.82	1.19048	Rm-nr-58129	501	M		58129	6	611	0	3	1	0	0	2	0	0	5	1		3.84615	0.108333	1	0		1	0	4	2		1.32	0.404	SIG	19-20	18.691	5.46	16.694	5.29	ExpAA=0.44 First60=0.44 PredHel=0 Topology=o	0						1	15.5	6.5
Rm-nr-59975	285	COPII vesicle protein, putative |pe | 1E-151 |NR-LIGHT |1.	0	Rm-nr-59975	858	M	*	59975	75	2008	1	18	12	8	0	30	0	6	48	26	Y	2.73504	0.344898	12	14		0.8	1.07692	39	36		1.04351	0.909	CYT		32.095	6.25			ExpAA=44.75 First60=21.90 PredHel=2 Topology=o20-42i243-265o	2	15.4	14	70.5			0	16.8	6
Rm-nr-53505	550	Ecdysone-induced protein 63E CG10579-PK |uc | 1000 |NR-LIGHT |1.04	0	Rm-nr-53505	1651	M	*	53505	16	1721	4	2	3	0	0	7	0	0	9	3		3.46154	0.195	3	0		3	0	9	7		1.11375	0.707	CYT		61.51	8.65			ExpAA=0.41 First60=0.00 PredHel=0 Topology=o	0						0	15.8	6.4
Rm-nr-49585	152	cyclin-dependent kinase 5 |uc | 1000 |NR-LIGHT |.51	0	Rm-nr-49585	459	E	*	49585	13	831	0	3	6	0	0	4	0	0	7	6		1.53846	0.4875	6	0		6	0	9	4		1.782	0.404	CYT		17.407	7.1			ExpAA=24.37 First60=0.06 PredHel=1 Topology=i116-138o	1	14.5	9.2	76.3		14	0	10.5	5.3
Rm-nr-69679	342	protein kinase, putative |st | 1E-127 |NR-LIGHT |1.18	0	Rm-nr-69679	1029	R	*	69679	52	3469	2	4	11	10	0	13	0	12	17	33		0.769231	1.19167	11	22		0.478261	1.83333	27	25		1.02808	0.901786	BL		39.285	9.36			ExpAA=13.10 First60=13.09 PredHel=0 Topology=o	0						1	9.6	6.7
Rm-nr-105676	105	zeta-coat protein |uc | 1000 |NR-LIGHT |.59	0	Rm-nr-105676	318	C	*	105676	29	594	0	1	2	3	0	0	2	21	1	28	Y	0.0530504	9.1	4	24	Y	0.16	4.8	6	23	Y	0.2475	3.31857	CYT		11.887	5.1			ExpAA=0.00 First60=0.00 PredHel=0 Topology=o	0						0	6.7	3.8
Rm-nr-57867	206	cop-coated vesicle membrane protein P24, putative |pe | 3E-91 |NR-LIGHT |1.	0	Rm-nr-57867	621	M	*	57867	113	2282	1	31	26	16	0	29	1	9	60	52	Y	1.74165	0.554098	27	25		1.03846	0.892857	74	39	Y	1.8315	0.5252	SIG	19-20	23.429	5.97	21.418	5.8	ExpAA=23.20 First60=0.41 PredHel=1 Topology=i171-193o	1	10.7	6.3	83		13	2	15.5	6.3
Rm-nr-5848	218	glycoprotein 25l, putative |uc | 1000 |NR-LIGHT |1.	0	Rm-nr-5848	657	M	*	5848	270	2495	6	72	39	26	2	115	7	3	187	75	Y	3.78543	0.259309	46	29	Y	1.53333	0.617021	143	127		1.10602	0.890764	SIG	22-23	25.364	7.12	22.886	6.73	ExpAA=39.12 First60=19.61 PredHel=2 Topology=o6-28i186-205o	2	18.8	8.7	72.5		13	0	16.1	6
Rm-nr-61304	206	transmembrane protein Tmp21, putative |uc | 1000 |NR-LIGHT |1.	0	Rm-nr-61304	621	M	*	61304	76	1747	4	24	7	3	4	17	0	17	41	27	Y	2.25275	0.417857	7	20		0.333333	2.5	38	38		0.964615	0.984103	SIG	20-21	23.564	7	21.536	7.12	ExpAA=41.36 First60=18.76 PredHel=2 Topology=o4-21i173-195o	2	18.9	7.3	73.8		11	0	12.1	5.3
Rm-tb2-112709	306	conserved hypothetical protein |uc | 1000 |NR-LIGHT |No matches	0	Rm-tb2-112709	917	M	*	112709	6	946	0	5	1	0	0	0	0	0	5	1		3.84615	0.108333	1	0		1	0	6	0		5.94	0	CYT		33.614	5.3			ExpAA=1.28 First60=1.27 PredHel=0 Topology=o	0						2	10.1	6.5
Rm-nr-29315	564	endosomal membrane protein EMP70, putative |uc | 1000 |NR-LIGHT |.96	1.24114	Rm-nr-29315	1695	M	*	29315	85	2078	0	27	20	7	1	29	1	0	56	28	Y	2.97082	0.319298	21	7	Y	2.625	0.318182	54	31	Y	1.67063	0.569273	SIG	20-21	64.023	6.08	61.703	5.87	ExpAA=203.29 First60=0.01 PredHel=9 Topology=i215-237o281-303i315-337o352-374i387-409o440-462i469-491o506-528i535-557o	9	35.1	19.9	45			0	11	7.1
Rm-nr-92776	212	ER lumen protein retaining receptor, putative |st | 1E-98 |NR-LIGHT |1.	0	Rm-nr-92776	639	M	*	92776	60	2520	0	15	15	6	0	24	0	0	39	21	Y	2.72727	0.34125	15	6	Y	2.14286	0.375	36	24		1.4256	0.655135	SIG	28-29	24.488	8.95	21.228	8.3	ExpAA=113.73 First60=15.42 PredHel=5 Topology=o58-80i92-109o119-138i151-168o178-200i	5	45.8	36.8	17.5			0	13.7	4.2
Rm-nr-69383	838	vesicle docking protein P115, putative |pe | 0 |NR-LIGHT |1.11	0	Rm-nr-69383	2517	M	*	69383	91	2931	3	27	23	4	1	28	0	5	55	32	Y	2.5641	0.371429	23	9	Y	2.3	0.375	57	34	Y	1.61229	0.592069	CYT		93.252	4.87			ExpAA=0.23 First60=0.00 PredHel=0 Topology=o	0						1	12.8	5.3
Rm-nr-107642	194	esterase D, putative |uc | 1000 |NR-LIGHT |.69	0	Rm-nr-107642	585	M	*	107642	25	1103	0	7	1	4	1	10	1	1	17	7	Y	3.26923	0.252778	2	5		0.333333	1.66667	12	13		0.848571	1.01	CYT		21.444	8.56			ExpAA=0.07 First60=0.05 PredHel=0 Topology=o	0						0	14.9	8.2
Rm-nr-61369	663	exocyst componenet sec8, putative |uc | 1000 |NR-LIGHT |.73	4.67572	Rm-nr-61369	1992	K	*	61369	28	2371	2	6	9	2	0	9	0	0	15	11		1.92308	0.446875	9	2		3	0.2	19	9		1.881	0.4545	CYT		71.258	5.11			ExpAA=0.06 First60=0.00 PredHel=0 Topology=o	0						0	11.2	3
Rm-nr-45687	476	exocyst complex component 6, isoform CRA_d |uc | 1000 |NR-LIGHT |.61	0	Rm-nr-45687	1431	R	*	45687	77	3339	9	12	9	7	7	25	0	8	37	24	Y	2.27692	0.410526	9	15		0.5625	1.5	37	40		0.893415	1.06316	CYT		55.484	7.4			ExpAA=0.58 First60=0.00 PredHel=0 Topology=o	0						0	11.1	3.6
Rm-nr-36323	482	sec10, putative |uc | 1000 |NR-LIGHT |.76	0	Rm-nr-36323	1449	M	*	36323	44	1784	1	14	8	9	1	9	0	2	23	19	Y	1.76923	0.514583	8	11		0.666667	1.22222	32	12	Y	2.43692	0.367273	CYT		55.751	6.33			ExpAA=0.03 First60=0.00 PredHel=0 Topology=o	0						0	10	4.4
Rm-nr-78471	195	adaptin ear-binding coat-associated protein, putative |uc | 1000 |NR-LIGHT |.66	8.71795	Rm-nr-78471	47	X		78471	6	586	1	1	0	0	0	4	0	0	5	0		7.69231	0	0	0		0	0	2	4		0.396	1.34667	CYT		19.092	9.21			ExpAA=0.00 First60=0.00 PredHel=0 Topology=o	0						3	8.2	11.8
Rm-nr-103399	310	factor for adipocyte differentiation, putative |uc | 1000 |NR-LIGHT |.29	0	Rm-nr-103399	933	S	*	103399	15	1463	2	8	0	2	0	3	0	0	11	2	Y	5.64103	0.108333	0	2		0	2	12	3	Y	2.97	0.233077	CYT		33.363	9.03			ExpAA=20.98 First60=0.00 PredHel=1 Topology=o283-302i	1	6.1	91.3	2.6		8	20	18.7	6.8
Rm-nr-111602	358	factor for adipocyte differentiation, putative |uc | 1000 |NR-LIGHT |.34	0	Rm-nr-111602	1072	A	*	111602	11	1128	0	9	0	1	0	1	0	0	10	1		7.69231	0.0590909	0	1		0	1	10	1	Y	4.95	0.0918182	CYT		38.231	5.75			ExpAA=0.00 First60=0.00 PredHel=0 Topology=o	0						4	17.3	8.9
Rm-nr-5891	155	sallimus CG1915-PC, isoform C |uk | 1000 |NR-LIGHT |.04	9.67742	Rm-nr-5891	462	E		5891	75	466	7	0	1	4	6	2	1	54	2	60	Y	0.0504414	13	2	58	Y	0.0338983	19.3333	12	63	Y	0.185625	4.89462	CYT		16.158	5.04			ExpAA=0.06 First60=0.06 PredHel=0 Topology=o	0						1	9.7	.
Rm-nr-20311	534	golgi apparatus protein, putative |uc | 1000 |NR-LIGHT |.5	1.31086	Rm-nr-20311	1605	T	*	20311	117	4654	9	18	19	11	5	38	1	16	56	47	Y	1.79487	0.535965	20	27		0.714286	1.28571	57	60		0.925082	1.04483	CYT		59.071	6.93			ExpAA=21.96 First60=0.00 PredHel=1 Topology=o501-523i	1	4.1	93.8	2.1		11	0	10.3	4.1
Rm-tb2-87271	192	golgi proteininvolved in ER retention, putative |uc | 1000 |NR-LIGHT |1.	0	Rm-tb2-87271	579	M	*	87271	26	934	2	15	6	1	0	2	0	0	17	7	Y	3.26923	0.252778	6	1		3	0.142857	24	2	Y	7.92	0.0808	CYT		22.474	9.46			ExpAA=67.98 First60=22.78 PredHel=3 Topology=o35-57i59-81o137-159i	3	34.4	47.4	18.2			0	9.4	6.3
Rm-nr-27750	285	golgi protein, putative |uc | 1000 |NR-LIGHT |.95	0	Rm-nr-27750	858	M	*	27750	16	999	1	10	1	2	0	2	0	0	12	3	Y	4.61538	0.15	1	2		0.333333	1	14	2	Y	4.62	0.134667	CYT		32.718	5.53			ExpAA=0.04 First60=0.00 PredHel=0 Topology=o	0						0	10.5	4.2
Rm-nr-105623	356	hypothetical protein BRAFLDRAFT_118294 |uc | 1000 |NR-LIGHT |.71	0	Rm-nr-105623	1071	M	*	105623	58	1521	0	26	12	6	1	12	0	1	38	19	Y	2.92308	0.316667	12	7		1.5	0.538462	44	14	Y	2.904	0.314222	CYT		37.066	4.93			ExpAA=0.01 First60=0.00 PredHel=0 Topology=o	0						24	18.5	9.6
Rm-nr-51966	682	conserved oligomeric golgi complex subunit, putative |uc | 1000 |NR-LIGHT |1.	0.293255	Rm-nr-51966	2049	M	*	51966	202	2602	2	6	7	7	4	26	16	134	32	164	Y	0.298368	3.2303	23	141	Y	0.161972	5.875	22	180	Y	0.120331	7.90435	CYT		77.429	5.65			ExpAA=0.00 First60=0.00 PredHel=0 Topology=o	0						0	15.8	3.1
Rm-nr-87515	457	conserved oligomeric Golgi complex subunit 8 |uc | 1000 |NR-LIGHT |1.02	0.875274	Rm-nr-87515	1374	M	*	87515	19	1383	1	2	6	2	0	6	0	2	8	10		1.11888	0.722222	6	4		1.2	0.571429	11	8		1.21	0.673333	CYT		50.085	4.45			ExpAA=0.03 First60=0.00 PredHel=0 Topology=o	0						6	17.1	3.7
Rm-nr-65346	217	hypothetical protein BRAFLDRAFT_266781 |uc | 1000 |NR-LIGHT |1.	0	Rm-nr-65346	654	M	*	65346	100	2180	4	32	20	16	2	25	0	1	57	37	Y	2.30769	0.414655	20	17		1.11111	0.809524	72	28	Y	2.45793	0.387397	CYT		24.507	5.98			ExpAA=0.25 First60=0.05 PredHel=0 Topology=o	0						2	13.4	4.1
Rm-nr-100255	215	RAS-related protein, putative |uc | 1000 |NR-LIGHT |.99	0	Rm-nr-100255	648	M	*	100255	54	1932	1	30	5	7	1	9	0	1	39	13	Y	4.28571	0.21125	5	8		0.555556	1.33333	43	11	Y	3.5475	0.2525	CYT		24.046	5.76			ExpAA=1.44 First60=1.43 PredHel=0 Topology=o	0						7	14.4	7.4
Rm-nr-16140	204	RAS-related protein, putative |uc | 1000 |NR-LIGHT |1.	0	Rm-nr-16140	615	M	*	16140	252	3364	16	10	21	18	9	25	12	141	35	192	Y	0.278996	3.46667	33	159	Y	0.20625	4.67647	65	187	Y	0.342287	2.86167	CYT		22.743	5.14			ExpAA=0.01 First60=0.00 PredHel=0 Topology=o	0						2	15.7	5.9
Rm-nr-27874	212	RAS-related protein, putative |uc | 1000 |NR-LIGHT |1.	0	Rm-nr-27874	639	M	*	27874	207	2589	9	53	31	12	9	62	7	24	115	74	Y	2.35897	0.414655	38	36		1.02703	0.923077	105	102		1.00922	0.971887	CYT		23.448	5.98			ExpAA=0.35 First60=0.35 PredHel=0 Topology=o	0						6	13.7	9.9
Rm-nr-108943	185	ras-related protein Rab-27A |uc | 1000 |NR-LIGHT |.83	0	Rm-nr-108943	558	T	*	108943	6	630	0	5	0	0	0	1	0	0	6	0		9.23077	0	0	0		0	0	5	1		2.475	0.168333	CYT		20.772	6.75			ExpAA=0.05 First60=0.00 PredHel=0 Topology=o	0						1	20	8.6
Rm-nr-44132	142	synaptic vesicle-associated GTP-binding protein, putative |pe | 1E-77 |NR-LIGHT |.65	0	Rm-nr-44132	425	M		44132	5	581	1	3	0	0	0	1	0	0	4	0		6.15385	0	0	0		0	0	4	1		1.98	0.202	CYT		16.553	5.36			ExpAA=3.27 First60=2.99 PredHel=0 Topology=o	0						0	14.8	5.6
Rm-nr-12884	217	RAS family protein, putative |uc | 1000 |NR-LIGHT |.94	0	Rm-nr-12884	654	A	*	12884	16	1557	2	1	2	3	6	2	0	0	3	5		0.769231	0.8125	2	3		0.5	1	8	8		0.88	0.897778	CYT		24.408	5.88			ExpAA=0.27 First60=0.27 PredHel=0 Topology=o	0						0	11.5	6.9
Rm-nr-32746	199	RAS-related protein, putative |uc | 1000 |NR-LIGHT |.92	0	Rm-nr-32746	600	M	*	32746	92	1528	6	2	9	8	0	20	19	28	22	64	Y	0.52071	1.8087	28	36		0.756757	1.24138	25	67	Y	0.363971	2.60269	CYT		22.413	6.44			ExpAA=0.01 First60=0.00 PredHel=0 Topology=o	0						0	11.1	9
Rm-nr-55130	218	small GTP binding protein RAB5 |uc | 1000 |NR-LIGHT |1.01	0	Rm-nr-55130	657	M	*	55130	40	1424	1	24	4	7	1	3	0	0	27	11	Y	3.46154	0.255357	4	7		0.5	1.4	36	4	Y	7.128	0.109189	CYT		23.445	8.3			ExpAA=0.01 First60=0.01 PredHel=0 Topology=o	0						0	12.4	10.1
Rm-nr-90803	240	RAS-related protein, putative |uc | 1000 |NR-LIGHT |1.15	0	Rm-nr-90803	721	M	*	90803	25	1005	1	8	2	7	0	7	0	0	15	9	Y	2.30769	0.365625	2	7		0.25	2.33333	18	7	Y	2.2275	0.372105	CYT		27.632	8.45			ExpAA=27.69 First60=0.01 PredHel=1 Topology=i177-199o	1	9.2	17.1	73.8		41	0	17.5	4.2
Rm-nr-25925	203	GTP-binding nuclear protein RAN1, putative |uc | 1000 |NR-LIGHT |.92	3.44828	Rm-nr-25925	607	M		25925	28	1032	1	19	2	1	4	1	0	0	20	3	Y	7.69231	0.0928571	2	1		1	0.333333	23	5	Y	3.795	0.210417	CYT		22.255	9.21			ExpAA=0.03 First60=0.00 PredHel=0 Topology=o	0						0	7.4	7.9
Rm-nr-25924	219	GTP-binding nuclear protein RAN1, putative |uc | 1000 |NR-LIGHT |.99	0	Rm-nr-25924	660	M	*	25924	63	1273	13	19	4	4	2	11	0	10	30	18	Y	2.42915	0.377419	4	14		0.266667	2.8	40	23	Y	1.65	0.566585	CYT		24.981	6.6			ExpAA=0.01 First60=0.00 PredHel=0 Topology=o	0						0	7.8	7.3
Rm-nr-43016	181	hypothetical protein |uc | 1000 |NR-LIGHT |1.01	0	Rm-nr-43016	264	M		43016	114	2089	2	35	18	6	4	40	2	7	75	33	Y	3.39367	0.282237	20	13	Y	1.42857	0.619048	61	53		1.11833	0.863387	CYT		20.679	6.61			ExpAA=0.04 First60=0.04 PredHel=0 Topology=o	0						0	11.6	7.7
Rm-nr-65494	197	ADP-ribosylation factor 1 |uc | 1000 |NR-LIGHT |1.09	6.59898	Rm-nr-65494	594	R	*	65494	78	1426	1	20	16	19	5	17	0	0	37	35	Y	1.5812	0.598684	16	19		0.8	1.11765	56	22	Y	2.41043	0.389825	CYT		21.002	8.66			ExpAA=0.03 First60=0.02 PredHel=0 Topology=o	0						0	8.6	6.1
Rm-nr-128318	175	GTP-binding ADP-ribosylation factor ARF6, putative |uc | 1000 |NR-LIGHT |.87	0	Rm-nr-128318	528	M	*	128318	5	759	0	4	0	1	0	0	0	0	4	1		3.07692	0.13	0	1		0	1	5	0		4.95	0	CYT		20.03	9.05			ExpAA=0.05 First60=0.02 PredHel=0 Topology=o	0						0	10.3	8
Rm-nr-51343	180	ADP ribosylation factor 79F, putative |uc | 1000 |NR-LIGHT |1.	0	Rm-nr-51343	543	M	*	51343	26	909	0	13	8	2	1	2	0	0	15	10	Y	2.0979	0.40625	8	2		2.66667	0.222222	23	3	Y	5.6925	0.12625	CYT		20.16	5.29			ExpAA=0.08 First60=0.08 PredHel=0 Topology=o	0						1	13.3	8.3
Rm-nr-129471	201	conserved hypothetical protein |uc | 1000 |NR-LIGHT |1.	0	Rm-nr-129471	606	M	*	129471	11	949	0	3	1	1	0	5	0	1	8	3		3.07692	0.216667	1	2		0.333333	1	5	6		0.707143	1.01	CYT		22.58	8.67			ExpAA=0.00 First60=0.00 PredHel=0 Topology=o	0						0	12.9	8.5
Rm-nr-148083	444	arf6 guanine nucleotide exchange factor, putative |uc | 1000 |NR-LIGHT |1.03	3.6036	Rm-nr-148083	1335	E	*	148083	22	1606	0	5	6	0	0	11	0	0	16	6	Y	3.51648	0.229412	6	0		6	0	11	11		0.9075	0.925833	CYT		47.731	7.77			ExpAA=0.07 First60=0.00 PredHel=0 Topology=o	0						7	13.5	5.2
Rm-nr-108499	193	conserved hypothetical protein |uc | 1000 |NR-LIGHT |.98	0	Rm-nr-108499	576	M		108499	16	731	0	11	3	0	0	2	0	0	13	3	Y	5	0.139286	3	0		3	0	14	2	Y	4.62	0.134667	CYT		21.552	4.82			ExpAA=0.00 First60=0.00 PredHel=0 Topology=o	0						2	8.8	10.4
Rm-nr-9433	209	hCG1793893 |uc | 1000 |NR-LIGHT |.44	0	Rm-nr-9433	630	L	*	9433	198	1710	16	140	2	1	3	32	1	3	172	7	Y	33.0769	0.0263006	3	4		0.6	1	159	39	Y	3.93525	0.246188	BL		22.965	10.17			ExpAA=0.00 First60=0.00 PredHel=0 Topology=o	0						9	7.2	2.4
Rm-nr-9434	209	hCG1793893 |uc | 1000 |NR-LIGHT |.44	0	Rm-nr-9434	630	L	*	9434	102	2509	6	73	0	5	1	16	0	1	89	6	Y	19.5604	0.0433333	0	6		0	6	84	18	Y	4.37684	0.213882	BL		22.99	10.23			ExpAA=0.00 First60=0.00 PredHel=0 Topology=o	0						9	7.2	2.9
Rm-nr-26166	131	hCG1793893 |uc | 1000 |NR-LIGHT |.27	0	Rm-nr-26166	390	P		26166	5	782	1	4	0	0	0	0	0	0	4	0		6.15385	0	0	0		0	0	5	0		4.95	0	CYT		13.585	9.79			ExpAA=0.00 First60=0.00 PredHel=0 Topology=o	0						13	10.7	5.3
Rm-nr-32076	290	hCG1793893 |uc | 1000 |NR-LIGHT |.61	0	Rm-nr-32076	873	I	*	32076	13	1344	0	9	0	0	0	4	0	0	13	0	Y	20	0	0	0		0	0	9	4		1.782	0.404	CYT		28.87	6.88			ExpAA=0.00 First60=0.00 PredHel=0 Topology=o	0						34	13.4	1.7
Rm-nr-55813	156	conserved hypothetical protein |uc | 1000 |NR-LIGHT |1.	0	Rm-nr-55813	471	M	*	55813	24	815	1	4	3	6	1	6	1	2	10	12		1.18343	0.709091	4	8		0.444444	1.6	14	10		1.26	0.673333	SIG	42-43	17.961	6.91	13.042	7.73	ExpAA=70.32 First60=22.78 PredHel=3 Topology=o15-37i66-85o100-122i	3	40.4	19.2	40.4			0	12.8	5.8
Rm-nr-75495	473	intraflagellar transport 74 homolog (Chlamydomonas) |uc | 1000 |NR-LIGHT |.79	1.90275	Rm-nr-75495	1418	L		75495	7	1594	1	2	1	2	0	0	0	1	2	4		0.615385	0.866667	1	3		0.25	1.5	6	1		2.97	0.144286	CYT		53.567	5.26			ExpAA=0.00 First60=0.00 PredHel=0 Topology=o	0						2	11.4	3.4
Rm-nr-36064	491	karyopherin (importin) alpha, putative |uc | 1000 |NR-LIGHT |1.	0.610998	Rm-nr-36064	1476	M	*	36064	106	4600	9	25	17	10	8	35	0	2	60	29	Y	3.07692	0.309016	17	12		1.30769	0.666667	61	45		1.31283	0.733065	CYT		53.879	4.94			ExpAA=0.04 First60=0.00 PredHel=0 Topology=o	0						0	10.2	4.9
Rm-nr-23808	516	nuclear pore-targeting complex component of 58 kDa |uc | 1000 |NR-LIGHT |.99	0	Rm-nr-23808	1551	M	*	23808	32	2040	2	17	3	6	1	2	0	1	19	10	Y	2.65734	0.325	3	7		0.375	1.75	28	4	Y	5.544	0.13931	CYT		55.702	4.98			ExpAA=0.02 First60=0.00 PredHel=0 Topology=o	0						1	10.7	6.4
Rm-nr-95105	364	AGAP003014-PA |uc | 1000 |NR-LIGHT |.9	0.274725	Rm-nr-95105	1091	M		95105	5	1345	1	3	0	0	1	0	0	0	3	0		4.61538	0	0	0		0	0	4	1		1.98	0.202	CYT		40.728	4.48			ExpAA=0.00 First60=0.00 PredHel=0 Topology=o	0						6	15.4	3.8
Rm-tb2-53843	377	lectin, putative |uc | 1000 |NR-LIGHT |1.	0	Rm-tb2-53843	866	M		53843	151	1210	0	11	17	8	1	35	23	56	46	104	Y	0.673993	1.4383	40	64		0.615385	1.56098	36	115	Y	0.307241	3.13919	SIG	19-20	42.72	6.36	40.426	6.08	ExpAA=46.32 First60=23.24 PredHel=2 Topology=i29-51o332-354i	2	11.7	74.5	13.8			0	10.6	6.9
Rm-nr-111661	353	mannose-binding endoplasmic reticulum-golgi intermediate compartment lectin |uc | 1000 |NR-LIGHT |.71	0	Rm-nr-111661	1056	M		111661	17	1103	0	8	0	5	0	4	0	0	12	5	Y	3.07692	0.25	0	5		0	5	13	4	Y	2.574	0.288571	SIG	22-23	40.247	5.75	38.011	5.75	ExpAA=20.51 First60=20.50 PredHel=1 Topology=i7-26o	1	5.4	92.6	2		327	0	9.9	8.5
Rm-nr-57845	520	coatomer subunit delta |uc | 1000 |NR-LIGHT |1.02	0	Rm-nr-57845	1563	M	*	57845	41	1927	3	12	9	7	1	8	0	1	20	17		1.7094	0.52619	9	8		1	0.8	31	10	Y	2.79	0.315625	CYT		57.874	5.78			ExpAA=0.00 First60=0.00 PredHel=0 Topology=o	0						10	13.5	6.9
Rm-nr-130622	304	Vacuolar protein sorting 26 homolog (VPS26 protein homolog) |pe | 1E-147 |NR-LIGHT |.97	0	Rm-nr-130622	910	M		130622	13	995	0	8	1	0	1	3	0	0	11	1		8.46154	0.0541667	1	0		1	0	9	4		1.782	0.404	CYT		35.291	8.31			ExpAA=0.01 First60=0.00 PredHel=0 Topology=o	0						0	9.9	6.6
Rm-nr-79452	875	vacuolar sorting protein, putative |pe | 0 |NR-LIGHT |1.19	0.342857	Rm-nr-79452	2628	M	*	79452	126	4050	1	20	33	8	7	40	0	17	60	58	Y	1.56454	0.618033	33	25	Y	1.26923	0.735294	62	64		0.944308	1.02603	BL	21-22	100.292	6	97.91	6.07	ExpAA=39.30 First60=22.55 PredHel=2 Topology=o5-27i155-177o	2	5	80.3	14.6		698	0	9.7	4.3
Rm-nr-40196	385	sorting nexin, putative |pe | 0 |NR-LIGHT |.98	0	Rm-nr-40196	1158	E	*	40196	35	1624	5	5	11	4	2	6	0	2	11	17		0.940171	0.920833	11	6	Y	1.57143	0.5	25	10	Y	2.25	0.388462	CYT		44.493	8.39			ExpAA=0.00 First60=0.00 PredHel=0 Topology=o	0						0	10.6	4.2
Rm-nr-59592	355	translocation protein SEC62, putative |uc | 1000 |NR-LIGHT |1.07	0	Rm-nr-59592	474	T		59592	37	1990	0	24	3	1	1	7	0	1	31	5	Y	7.94872	0.101562	3	2		1	0.5	28	9	Y	2.772	0.313448	CYT		40.535	8.74			ExpAA=44.76 First60=0.00 PredHel=2 Topology=o187-209i216-238o	2	12.4	85.6	2			0	11.5	7.3
Rm-nr-67815	241	conserved hypothetical protein |uc | 1000 |NR-LIGHT |.52	9.54357	Rm-nr-67815	720	S		67815	5	724	0	1	1	1	0	2	0	0	3	2		1.53846	0.325	1	1		0.5	0.5	3	2		0.99	0.505	CYT		23.588	7.53			ExpAA=0.27 First60=0.15 PredHel=0 Topology=o	0						1	14.1	4.1
Rm-nr-130541	191	ABC transporter, putative |tr | 4E-70 |NR-LIGHT |1.17	0.52356	Rm-nr-130541	576	D	*	130541	8	1125	0	3	0	0	0	5	0	0	8	0		12.3077	0	0	0		0	0	3	5		0.495	1.2625	CYT		21.392	6.17			ExpAA=0.01 First60=0.01 PredHel=0 Topology=o	0						0	12	4.7
Rm-nr-32401	166	inner mitochondrial membrane translocase TIM17-like protein |uc | 1000 |NR-LIGHT |.99	0	Rm-nr-32401	501	M	*	32401	20	733	1	4	2	7	5	0	1	0	4	10		0.559441	1.3	3	7		0.375	1.75	14	6		1.98	0.404	CYT		17.473	8.52			ExpAA=39.74 First60=6.49 PredHel=1 Topology=o111-133i	1	13.3	66.9	19.9		33	3	11.4	14.5
Rm-nr-32400	166	inner mitochondrial membrane translocase TIM17-like protein |uc | 1000 |NR-LIGHT |.99	0	Rm-nr-32400	501	M	*	32400	10	1000	0	4	1	2	1	2	0	0	6	3		2.30769	0.278571	1	2		0.333333	1	7	3		1.7325	0.37875	CYT		17.481	7.64			ExpAA=35.97 First60=3.77 PredHel=1 Topology=o111-133i	1	13.3	66.9	19.9		33	3	12	14.5
Rm-nr-158927	79	mitochondrial import inner membrane translocase subunit Tim8, putative |uc | 1000 |NR-LIGHT |.96	0	Rm-nr-158927	240	M	*	158927	49	473	0	0	0	2	1	6	2	38	6	42	Y	0.214669	3.9	2	40	Y	0.0487805	13.3333	2	47	Y	0.04125	15.8233	CYT		9.229	4.77			ExpAA=0.00 First60=0.00 PredHel=0 Topology=o	0						0	13.9	3.8
Rm-nr-120782	90	mitochondrial import inner membrane translocase subunit Tim8-like protein |uc | 1000 |NR-LIGHT |1.	0	Rm-nr-120782	273	M	*	120782	12	532	0	5	2	1	0	1	0	3	6	6		1.31868	0.557143	2	4		0.4	1.33333	8	4		1.584	0.448889	CYT		10.114	5.23			ExpAA=0.00 First60=0.00 PredHel=0 Topology=o	0						1	14.4	5.6
Rm-nr-158929	79	mitochondrial import inner membrane translocase subunit Tim8, putative |uc | 1000 |NR-LIGHT |.96	0	Rm-nr-158929	240	M	*	158929	8	465	0	0	1	1	0	2	0	4	2	6		0.43956	1.3	1	5		0.166667	2.5	2	6		0.282857	2.02	CYT		9.213	4.77			ExpAA=0.00 First60=0.00 PredHel=0 Topology=o	0						0	12.7	3.8
Rm-nr-120820	119	mitochondrial import inner membrane translocase subunit Tim8-like protein |uc | 1000 |NR-LIGHT |1.32	0	Rm-nr-120820	360	S	*	120820	5	702	0	2	0	0	0	3	0	0	5	0		7.69231	0	0	0		0	0	2	3		0.495	1.01	CYT		13.328	6.07			ExpAA=0.00 First60=0.00 PredHel=0 Topology=o	0						1	12.6	5
Rm-tb2-88106	91	Mitochondrial import inner membrane translocase subunit Tim9 B |uc | 1000 |NR-LIGHT |No matches	0	Rm-tb2-88106	276	M	*	88106	7	568	0	0	0	0	0	4	0	3	4	3		1.53846	0.39	0	3		0	3	0	7		0	7.07	CYT		10.699	5.24			ExpAA=0.00 First60=0.00 PredHel=0 Topology=o	0						2	9.9	1.1
Rm-nr-149345	86	mitochondrial import inner membrane translocase subunit Tim9, putative |uc | 1000 |NR-LIGHT |.95	0	Rm-nr-149345	261	M	*	149345	6	530	0	3	2	0	0	0	0	1	3	3		1.15385	0.4875	2	1		1	0.333333	5	1		2.475	0.168333	CYT		10.146	6.81			ExpAA=0.00 First60=0.00 PredHel=0 Topology=o	0						0	7	1.2
Rm-nr-106072	100	mitochondrial import inner membrane translocase subunit Tim10, putative |uc | 1000 |NR-LIGHT |1.05	0	Rm-nr-106072	303	M	*	106072	25	647	0	2	7	4	0	4	0	8	6	19		0.461538	1.76429	7	12		0.538462	1.5	13	12		0.99	0.865714	CYT		11.481	6.72			ExpAA=0.00 First60=0.00 PredHel=0 Topology=o	0						0	13	2
Rm-nr-80021	575	DNAJ domain containing protein |uc | 1000 |NR-LIGHT |.84	6.08696	Rm-nr-80021	1728	N	*	80021	21	2198	1	5	4	3	0	5	0	3	10	10		1.3986	0.590909	4	6		0.571429	1.2	13	8		1.43	0.577143	SIG	22-23	60.766	4.9	58.475	4.9	ExpAA=29.82 First60=27.45 PredHel=1 Topology=i5-27o	1	3.8	95.3	0.9		548	0	11.8	2.3
Rm-nr-104540	424	notch-like protein |uc | 1000 |NR-LIGHT |.17	1.65094	Rm-nr-104540	1275	G	*	104540	26	1414	0	2	1	23	0	0	0	0	2	24	Y	0.123077	5.2	1	23	Y	0.0416667	11.5	26	0	Y	25.74	0	CYT		44.315	4.94			ExpAA=0.05 First60=0.00 PredHel=0 Topology=o	0						1	11.6	10.8
Rm-nr-34521	365	nuclear pore complex component NPAP60L-NUP50, putative |uc | 1000 |NR-LIGHT |1.	0	Rm-nr-34521	1098	M	*	34521	35	1501	3	9	4	6	0	7	0	6	16	16		1.44796	0.611765	4	12		0.307692	2.4	22	13		1.55571	0.57087	CYT		40.129	5.8			ExpAA=0.18 First60=0.11 PredHel=0 Topology=o	0						21	18.1	4.7
Rm-nr-34360	271	nuclear pore complex component NPAP60L-NUP50, putative |uc | 1000 |NR-LIGHT |.74	0	Rm-nr-34360	811	R		34360	13	916	1	1	1	0	1	8	0	1	9	2		4.61538	0.13	1	1		0.5	0.5	3	10	Y	0.27	2.525	CYT		29.656	8.97			ExpAA=0.23 First60=0.23 PredHel=0 Topology=o	0						25	20.7	4.4
Rm-nr-34361	256	nuclear pore complex component NPAP60L-NUP50, putative |uc | 1000 |NR-LIGHT |.7	0	Rm-nr-34361	771	R	*	34361	7	1011	4	2	0	0	0	1	0	0	3	0		4.61538	0	0	0		0	0	6	1		2.97	0.144286	CYT		28.073	8.71			ExpAA=0.10 First60=0.02 PredHel=0 Topology=o	0						25	22.3	3.9
Rm-nr-67234	163	protein pob, putative |uc | 1000 |NR-LIGHT |.62	9.20245	Rm-nr-67234	487	H		67234	7	491	0	1	3	1	0	2	0	0	3	4		0.923077	0.65	3	1		1.5	0.25	5	2		1.65	0.336667	BL		16.858	10.28			ExpAA=44.07 First60=22.25 PredHel=2 Topology=o15-37i119-141o	2	27	22.7	50.3		22	0	13.5	5.5
Rm-nr-67233	256	protein pob, putative |uc | 1000 |NR-LIGHT |.97	0	Rm-nr-67233	771	M	*	67233	29	974	2	7	5	4	0	8	1	2	15	12		1.77515	0.4875	6	6		0.857143	0.857143	18	11		1.485	0.584737	SIG	30-31	29.379	8.54	25.894	8.88	ExpAA=63.78 First60=22.70 PredHel=3 Topology=o10-32i113-135o163-185i	3	25.8	14.8	59.4			1	12.5	4.7
Rm-nr-115981	293	GBF1 protein, putative |uc | 1000 |NR-LIGHT |.69	0	Rm-nr-115981	878	M		115981	23	1190	0	7	7	2	0	7	0	0	14	9	Y	2.15385	0.39	7	2		2.33333	0.25	16	7		1.98	0.415882	CYT		31.972	6.67			ExpAA=0.24 First60=0.12 PredHel=0 Topology=o	0						3	16.7	6.5
Rm-nr-62862	214	SMDR1, putative |uc | 1000 |NR-LIGHT |.32	0	Rm-nr-62862	645	C	*	62862	12	1445	1	2	3	0	0	6	0	0	8	3		3.07692	0.216667	3	0		3	0	6	6		0.848571	0.865714	CYT		23.059	8.79			ExpAA=42.50 First60=23.86 PredHel=1 Topology=o39-61i	1	10.3	18.2	71.5		153	0	14.5	9.3
Rm-nr-36467	166	peroxisomal biogenesis factor, putative |uc | 1000 |NR-LIGHT |.7	0	Rm-nr-36467	501	C	*	36467	15	1228	3	1	2	0	0	5	0	4	6	6		1.31868	0.557143	2	4		0.4	1.33333	6	9		0.594	1.29857	CYT		18.179	9.3			ExpAA=14.20 First60=4.53 PredHel=0 Topology=o	0						2	15.7	4.8
Rm-nr-146581	205	CG14782-PA isoform 2 |uc | 1000 |NR-LIGHT |.76	0	Rm-nr-146581	618	V	*	146581	8	861	0	4	3	0	1	0	0	0	4	3		1.53846	0.39	3	0		3	0	7	1		3.465	0.12625	CYT		23.369	9.64			ExpAA=23.56 First60=1.39 PredHel=1 Topology=i182-204o	1	10.7	0.5	88.8	1	1	0	10.7	6.3
Rm-nr-74726	212	vacuolar assembly-sorting protein DID4, putative |pe | 1E-95 |NR-LIGHT |1.	0	Rm-nr-74726	639	M	*	74726	17	1321	1	1	1	1	0	1	1	11	2	14	Y	0.205128	3.03333	2	12	Y	0.153846	4	4	13	Y	0.282857	2.626	CYT		23.819	8.51			ExpAA=0.00 First60=0.00 PredHel=0 Topology=o	0						1	13.2	4.2
Rm-nr-33367	209	protein slowmo, putative |uc | 1000 |NR-LIGHT |1.01	0	Rm-nr-33367	630	M	*	33367	219	3202	11	42	56	10	32	29	3	36	71	105		1.03048	0.947917	59	46	Y	1.25532	0.766667	119	100		1.16644	0.841667	CYT		23.504	9.1			ExpAA=0.00 First60=0.00 PredHel=0 Topology=o	0						0	17.2	4.8
Rm-nr-125689	378	small GTPase involved in nuclear protein import, putative |uc | 1000 |NR-LIGHT |1.	0	Rm-nr-125689	1137	M	*	125689	30	1901	0	11	5	4	1	9	0	0	20	9	Y	3.07692	0.278571	5	4		1	0.666667	20	10		1.8	0.480952	CYT		42.398	4.43			ExpAA=0.00 First60=0.00 PredHel=0 Topology=o	0						1	13	5.3
Rm-tb2-56204	186	MIP14691p |uc | 1000 |NR-LIGHT |1.	0	Rm-tb2-56204	561	M	*	56204	10	1529	2	2	1	2	0	1	0	2	3	5		0.769231	0.8125	1	4		0.2	2	7	3		1.7325	0.37875	CYT		21.053	5.31			ExpAA=0.01 First60=0.01 PredHel=0 Topology=o	0						0	18.8	7.5
Rm-nr-58147	225	glucose de-repression and pre-vacuolar sorting protein, putative |pe | 9E-78 |NR-LIGHT |1.01	0	Rm-nr-58147	678	M	*	58147	228	1222	4	27	19	24	5	23	18	108	50	169	Y	0.452489	2.15392	37	132	Y	0.278195	3.47368	74	154	Y	0.472645	2.07387	CYT		24.966	4.83			ExpAA=0.00 First60=0.00 PredHel=0 Topology=o	0						1	7.6	4
Rm-nr-13876	234	receptor expression enhancing protein |st | 6E-42 |NR-LIGHT |.95	0	Rm-nr-13876	705	L	*	13876	51	831	3	20	6	11	0	8	0	3	28	20	Y	2.05128	0.448276	6	14		0.4	2	40	11	Y	3.3	0.270976	BL	27-28	26.374	9.69	23.297	9.59	ExpAA=60.59 First60=0.15 PredHel=3 Topology=i100-122o142-159i166-185o	3	24.8	29.5	45.7			1	10.3	6
Rm-nr-36075	221	vacuolar protein-sorting protein, putative |pe | 1E-107 |NR-LIGHT |1.	0	Rm-nr-36075	666	M	*	36075	22	1321	5	6	0	2	1	2	1	5	8	8		1.36752	0.577778	1	7		0.125	3.5	13	9		1.287	0.649286	CYT		25.003	4.67			ExpAA=0.00 First60=0.00 PredHel=0 Topology=o	0						2	7.7	5
Rm-nr-40790	292	protein required for fusion of vesicles in vesicular transport, alpha-SNAP, putative |pe | 1E-139 |NR-LIGHT |1.	1.0274	Rm-nr-40790	879	M	*	40790	34	2411	2	10	3	5	0	13	0	1	23	9	Y	3.53846	0.24375	3	6		0.428571	1.5	20	14		1.32	0.673333	CYT		32.529	5.19			ExpAA=0.17 First60=0.08 PredHel=0 Topology=o	0						0	11.3	3.1
Rm-nr-45616	337	gamma-soluble NSF attachment protein, putative |uc | 1000 |NR-LIGHT |1.3	9.79228	Rm-nr-45616	1014	M	*	45616	40	3683	3	4	7	3	0	13	0	10	17	20		1.24542	0.722222	7	13		0.5	1.625	17	23		0.70125	1.29056	CYT		32.437	5.03			ExpAA=0.19 First60=0.00 PredHel=0 Topology=o	0						0	9.5	5
Rm-nr-119422	373	longevity assurance factor, putative |uc | 1000 |NR-LIGHT |.97	0	Rm-nr-119422	1122	M	*	119422	23	1307	0	12	6	3	1	1	0	0	13	9		2	0.417857	6	3		1.5	0.428571	21	2	Y	6.93	0.0918182	CYT		44.374	9.02			ExpAA=119.18 First60=17.16 PredHel=6 Topology=o43-65i138-157o181-198i211-233o266-288i301-323o	6	33.2	40.2	26.5			0	10.7	4
Rm-nr-25735	354	translocation associated membrane protein, putative |uc | 1000 |NR-LIGHT |1.06	0	Rm-nr-25735	1065	M	*	25735	45	1417	2	30	1	7	0	4	0	1	34	9	Y	5.23077	0.167143	1	8		0.111111	4	40	5	Y	6.6	0.123171	CYT		40.99	9.4			ExpAA=165.54 First60=22.70 PredHel=8 Topology=i31-53o77-99i119-138o158-177i190-212o216-238i251-273o296-318i	8	48	20.1	31.9			0	10.7	4
Rm-nr-108740	317	conserved hypothetical protein |uc | 1000 |NR-LIGHT |1.97	0	Rm-nr-108740	954	M	*	108740	12	1023	0	10	0	1	0	1	0	0	11	1		8.46154	0.0541667	0	1		0	1	11	1	Y	5.445	0.0841667	CYT		35.711	5.48			ExpAA=107.81 First60=0.00 PredHel=5 Topology=i127-149o164-186i198-220o224-246i258-280o	5	34.7	17.7	47.6			1	18.3	4.7
Rm-nr-107643	190	golgi membrane protein sb140, putative |uc | 1000 |NR-LIGHT |.73	0	Rm-nr-107643	569	M		107643	8	608	0	6	0	0	2	0	0	0	6	0		9.23077	0	0	0		0	0	6	2		1.98	0.288571	CYT		20.192	4			ExpAA=39.90 First60=0.01 PredHel=2 Topology=i135-157o167-189i	2	23.2	5.3	71.6			2	13.2	14.7
Rm-nr-109786	145	protein YIPF4, putative |uc | 1000 |NR-LIGHT |.47	0	Rm-nr-109786	432	A		109786	9	879	0	5	1	1	0	2	0	0	7	2		3.58974	0.1625	1	1		0.5	0.5	7	2		2.31	0.2525	CYT		16.203	4.39			ExpAA=26.86 First60=0.00 PredHel=1 Topology=i108-130o	1	15.2	10.3	74.5		15	8	15.9	7.6
Rm-nr-89078	126	conserved hypothetical protein |uc | 1000 |NR-LIGHT |1.08	0	Rm-nr-89078	381	M	*	89078	117	941	3	3	13	5	1	3	10	79	6	107	Y	0.0854701	9.93571	23	84	Y	0.270588	3.5	24	93	Y	0.252766	3.7572	BL		14.47	5.34			ExpAA=50.10 First60=11.56 PredHel=2 Topology=i50-72o104-123i	2	32.5	25.4	42.1			0	9.5	9.5
Rm-nr-46772	152	small GTPase, putative |uc | 1000 |NR-LIGHT |.78	1.97368	Rm-nr-46772	459	A	*	46772	38	1760	2	2	13	9	2	5	0	5	7	27	Y	0.384615	2.19375	13	14		0.866667	1	26	12	Y	1.98	0.448889	CYT		16.554	5.08			ExpAA=0.01 First60=0.00 PredHel=0 Topology=o	0						1	18.4	2
Rm-nr-146222	122	RAS-related protein, putative |uc | 1000 |NR-LIGHT |.82	0	Rm-nr-146222	369	M	*	146222	6	668	0	1	0	3	0	2	0	0	3	3		1.15385	0.4875	0	3		0	3	4	2		1.32	0.404	CYT		13.634	5.43			ExpAA=0.55 First60=0.54 PredHel=0 Topology=o	0						0	9.8	7.4
Rm-nr-64824	443	partner of ralbp-1, putative |uc | 1000 |NR-LIGHT |.86	0	Rm-nr-64824	1327	M		64824	24	1702	1	10	0	3	0	10	0	0	20	3	Y	7.69231	0.0928571	0	3		0	3	14	10		1.26	0.673333	CYT		48.7	6.76			ExpAA=16.53 First60=16.53 PredHel=1 Topology=i13-35o	1	5	92.1	2.9		408	12	14.7	5.6
Rm-nr-18364	193	Ran-binding protein, putative |uc | 1000 |NR-LIGHT |.75	0	Rm-nr-18364	582	S	*	18364	47	2643	6	8	11	5	1	11	0	5	19	21		1.32867	0.6825	11	10		1	0.833333	30	17		1.65	0.553871	CYT		22.238	8.96			ExpAA=0.00 First60=0.00 PredHel=0 Topology=o	0						0	11.4	4.1
Rm-tb2-20217	223	reticulon-nogo |uc | 1000 |NR-LIGHT |No matches	0	Rm-tb2-20217	672	M	*	20217	25	1287	3	6	8	4	0	4	0	0	10	12		1.18343	0.709091	8	4		1.6	0.444444	21	4	Y	4.158	0.183636	BL		25.037	8.34			ExpAA=51.71 First60=15.09 PredHel=2 Topology=i45-67o153-175i	2	19.7	38.6	41.7			0	11.7	5.4
Rm-nr-25982	160	vesicle coat protein clathrin, light chain, putative |pe | 2E-44 |NR-LIGHT |.75	4.375	Rm-nr-25982	479	P		25982	5	481	0	2	0	3	0	0	0	0	2	3		0.769231	0.65	0	3		0	3	5	0		4.95	0	CYT		17.267	4.41			ExpAA=0.00 First60=0.00 PredHel=0 Topology=o	0						5	6.3	3.1
Rm-nr-42333	164	translocon-associated protein subunit alpha |pe | 4E-44 |NR-LIGHT |1.01	0	Rm-nr-42333	495	T	*	42333	7	684	0	0	1	1	1	1	0	3	1	5		0.25641	1.625	1	4		0.2	2	2	5		0.33	1.68333	CYT		18.71	5.12			ExpAA=0.07 First60=0.00 PredHel=0 Topology=o	0						0	14.6	6.7
Rm-nr-70548	224	vesicle coat complex COPI, epsilon subunit, putative |pe | 8E-93 |NR-LIGHT |.66	0	Rm-nr-70548	670	P		70548	13	741	0	5	0	2	0	1	0	5	6	7		1.15385	0.65	0	7		0	7	7	6		0.99	0.7575	CYT		25.686	8.35			ExpAA=0.02 First60=0.00 PredHel=0 Topology=o	0						1	9.4	2.7
Rm-nr-45366	182	signal sequence receptor beta |st | 5E-74 |NR-LIGHT |.95	0	Rm-nr-45366	549	M	*	45366	69	1188	6	15	7	14	2	20	0	5	35	26	Y	1.9943	0.469444	7	19		0.35	2.375	42	27		1.485	0.634186	SIG	16-17	20.237	6.41	18.522	5.92	ExpAA=22.02 First60=0.04 PredHel=1 Topology=o151-173i	1	12.1	83	4.9		9	1	14.8	6
Rm-nr-126904	171	signal sequence receptor delta |st | 1E-64 |NR-LIGHT |1.	0	Rm-nr-126904	516	M	*	126904	21	605	0	10	2	4	0	3	0	2	13	8	Y	2.22222	0.371429	2	6		0.285714	2	16	5	Y	2.64	0.297059	SIG	21-22	18.932	6.9	16.708	7.08	ExpAA=21.81 First60=3.82 PredHel=1 Topology=o144-163i	1	11.1	84.2	4.7		8	0	9.4	6.4
Rm-nr-126905	176	signal sequence receptor delta |st | 2E-64 |NR-LIGHT |1.03	0	Rm-nr-126905	531	D	*	126905	6	619	0	4	1	0	0	0	0	1	4	2		2.05128	0.26	1	1		0.5	0.5	5	1		2.475	0.168333	SIG	26-27	19.472	6.57	16.694	7.08	ExpAA=45.67 First60=26.22 PredHel=2 Topology=i7-26o149-168i	2	21.6	69.9	8.5		8	0	9.1	6.3
Rm-nr-105283	204	predicted intramitochondrial sorting protein family member |pe | 7E-57 |NR-LIGHT |.96	0	Rm-nr-105283	615	M	*	105283	60	1237	0	9	15	8	2	21	1	4	30	28	Y	1.59151	0.587097	16	12		1.23077	0.705882	32	28		1.09241	0.85697	CYT		23.276	9.79			ExpAA=1.22 First60=0.00 PredHel=0 Topology=o	0						1	14.7	4.4
Rm-nr-85835	120	hypothetical protein IscW_ISCW018704 |uc | 1000 |NR-LIGHT |1.32	0	Rm-nr-85835	359	S		85835	10	881	1	7	0	0	0	2	0	0	9	0		13.8462	0	0	0		0	0	8	2		2.64	0.224444	CYT		13.178	9.73			ExpAA=0.00 First60=0.00 PredHel=0 Topology=o	0						7	15	5.8
Rm-nr-64741	204	Charged multivesicular body protein 6 |uc | 1000 |NR-LIGHT |.99	0	Rm-nr-64741	615	M	*	64741	100	1684	4	12	5	10	3	12	4	50	24	69	Y	0.527473	1.794	9	60	Y	0.147541	6	31	69	Y	0.438429	2.17781	CYT		23.375	6.06			ExpAA=0.00 First60=0.00 PredHel=0 Topology=o	0						3	6.9	3.9
Rm-nr-97060	115	vacuolar assembly-sorting protein DID2, putative |pe | 4E-51 |NR-LIGHT |.56	0.869565	Rm-nr-97060	348	M	*	97060	5	563	0	3	0	0	0	2	0	0	5	0		7.69231	0	0	0		0	0	3	2		0.99	0.505	CYT		12.803	10.14			ExpAA=0.01 First60=0.00 PredHel=0 Topology=o	0						3	11.3	1.7
Rm-tb2-78068	342	conserved hypothetical protein |uc | 1000 |NR-LIGHT |No matches	0	Rm-tb2-78068	1023	M		78068	8	1337	2	1	3	0	0	2	0	0	3	3		1.15385	0.4875	3	0		3	0	6	2		1.98	0.288571	CYT		38.165	9.42			ExpAA=0.00 First60=0.00 PredHel=0 Topology=o	0						8	18.1	7.9
Rm-nr-47401	807	exocyst complex component, putative |uc | 1000 |NR-LIGHT |.94	0	Rm-nr-47401	2424	M	*	47401	63	2906	6	11	12	5	2	25	0	2	36	19	Y	2.76923	0.333784	12	7		1.5	0.538462	34	29		1.122	0.836857	CYT		91.675	5.86			ExpAA=0.02 First60=0.02 PredHel=0 Topology=o	0						1	11.8	5.1
Rm-nr-36308	98	Sec61 protein translocation complex beta-subunit, putative |uc | 1000 |NR-LIGHT |1.04	0	Rm-nr-36308	297	K	*	36308	82	1327	5	29	5	21	0	15	0	7	44	33	Y	1.99095	0.476667	5	28	Y	0.172414	4.66667	60	22	Y	2.58261	0.364262	CYT		10.178	11.12			ExpAA=22.46 First60=0.01 PredHel=1 Topology=o70-92i	1	22.4	71.4	6.1		6	14	21.4	13.3
Rm-nr-115526	279	secretory carrier-associated membrane protein, putative |uc | 1000 |NR-LIGHT |.77	0	Rm-nr-115526	835	M		115526	5	1020	0	2	1	2	0	0	0	0	2	3		0.769231	0.65	1	2		0.333333	1	5	0		4.95	0	CYT		30.336	5.43			ExpAA=70.04 First60=0.00 PredHel=3 Topology=i170-192o197-219i232-254o	3	23.7	10.8	65.6			13	12.2	6.1
Rm-nr-46165	179	signal peptidase |pe | 2E-94 |NR-LIGHT |1.04	0	Rm-nr-46165	540	M	*	46165	275	869	7	29	22	17	1	19	10	170	48	219	Y	0.335664	2.9051	32	187	Y	0.170213	5.66667	75	200	Y	0.369403	2.65789	BL	25-26	20.346	7.75	17.659	7.02	ExpAA=23.83 First60=22.35 PredHel=1 Topology=o10-32i	1	12.3	5.6	82.1		147	3	15.6	5
Rm-nr-110339	167	signal peptidase complex I |pe | 2E-83 |NR-LIGHT |1.	3.59281	Rm-nr-110339	504	M	*	110339	52	1056	0	16	5	13	0	15	0	3	31	21	Y	2.16783	0.426563	5	16		0.294118	2.66667	34	18	Y	1.77158	0.519429	BL	34-35	17.934	9.41	14.131	8.73	ExpAA=28.25 First60=21.52 PredHel=1 Topology=i21-43o	1	13.2	74.3	12.6		124	0	7.2	10.2
Rm-nr-26265	423	signal recognition particle receptor, alpha subunit, putative |st | 1E-115 |NR-LIGHT |1.46	2.36407	Rm-nr-26265	1268	M		26265	45	1379	2	18	8	2	1	14	0	0	32	10	Y	4.47552	0.19697	8	2		2.66667	0.222222	30	15	Y	1.85625	0.48871	CYT		45.439	7.58			ExpAA=0.25 First60=0.22 PredHel=0 Topology=o	0						0	12.8	7.6
Rm-tb2-26191	226	signal recognition particle receptor alpha subunit (sr-alpha) |st | 1E-110 |NR-LIGHT |No matches	0	Rm-tb2-26191	681	R	*	26191	63	1535	5	21	7	7	2	19	0	2	40	16	Y	3.61991	0.253659	7	9		0.7	1.125	40	23	Y	1.65	0.566585	CYT		24.713	6.41			ExpAA=1.52 First60=0.09 PredHel=0 Topology=o	0						0	8.8	8
Rm-nr-122329	154	signal recognition particle |uc | 1000 |NR-LIGHT |1.04	9.09091	Rm-nr-122329	465	S	*	122329	13	587	0	1	0	1	0	0	0	11	1	12	Y	0.118343	3.9	0	12		0	12	2	11	Y	0.165	3.70333	CYT		15.393	10.15			ExpAA=0.16 First60=0.16 PredHel=0 Topology=o	0						0	9.7	10.4
Rm-nr-10370	463	Signal recognition particle 54 kDa protein |uc | 1000 |NR-LIGHT |.92	0	Rm-nr-10370	1386	M		10370	15	1484	0	10	2	1	0	2	0	0	12	3	Y	4.61538	0.15	2	1		1	0.333333	13	2	Y	4.29	0.144286	CYT		51.458	8.81			ExpAA=0.02 First60=0.00 PredHel=0 Topology=o	0						1	9.7	8.2
Rm-nr-54660	673	signal recognition particle protein, putative |uc | 1000 |NR-LIGHT |1.02	1.3373	Rm-nr-54660	2018	H		54660	92	2376	4	13	10	17	4	34	1	9	47	37	Y	1.90283	0.501042	11	26		0.407407	2.16667	44	48		0.88898	1.07733	CYT		74.12	8.64			ExpAA=0.00 First60=0.00 PredHel=0 Topology=o	0						3	11.9	4.3
Rm-nr-52783	216	syntaxin, putative |uc | 1000 |NR-LIGHT |.83	1.85185	Rm-nr-52783	651	N	*	52783	23	1786	3	8	4	1	2	5	0	0	13	5	Y	3.33333	0.232143	4	1		2	0.2	16	7		1.98	0.415882	CYT		23.837	8.43			ExpAA=21.52 First60=0.00 PredHel=1 Topology=i193-215o	1	10.2	0.5	89.4	1	1	4	14.8	5.1
Rm-nr-112417	312	syntaxin 5 |uc | 1000 |NR-LIGHT |1.03	1.28205	Rm-nr-112417	939	M	*	112417	9	1151	0	6	0	2	0	1	0	0	7	2		3.58974	0.1625	0	2		0	2	8	1		3.96	0.112222	CYT		34.505	6.68			ExpAA=20.93 First60=0.00 PredHel=1 Topology=i291-310o	1	6.1	0.6	93.3	1	2	0	12.2	5.8
Rm-nr-112418	81	hypothetical protein IscW_ISCW024059 |uc | 1000 |NR-LIGHT |.98	0	Rm-nr-112418	246	M	*	112418	11	569	0	2	0	1	0	4	1	3	6	5		1.53846	0.464286	1	4		0.2	2	3	8		0.33	2.02	BL		8.992	6.71			ExpAA=20.85 First60=1.35 PredHel=1 Topology=i60-79o	1	23.5	2.5	74.1	1	2	0	12.3	4.9
Rm-nr-60096	289	syntaxin 1A isoform 1 |uc | 1000 |NR-LIGHT |.96	1.38408	Rm-nr-60096	870	M	*	60096	54	1607	1	9	3	37	0	4	0	0	13	40	Y	0.487805	1.85714	3	37	Y	0.0789474	9.25	50	4	Y	9.9	0.0792157	CYT		32.819	5.14			ExpAA=22.56 First60=0.00 PredHel=1 Topology=i265-287o	1	7.6	0.7	91.7	1	2	1	11.1	2.8
Rm-nr-65103	253	Syntaxin-1A |uc | 1000 |NR-LIGHT |.89	4.74308	Rm-nr-65103	758	M		65103	13	875	1	2	2	0	0	8	0	0	10	2		5.12821	0.118182	2	0		2	0	5	8		0.55	1.34667	CYT		27.774	5.14			ExpAA=0.00 First60=0.00 PredHel=0 Topology=o	0						2	9.5	2.8
Rm-nr-7909	165	hypothetical protein BRAFLDRAFT_88017 |uc | 1000 |NR-LIGHT |.76	0	Rm-nr-7909	498	F	*	7909	49	1044	0	0	7	13	0	1	16	12	1	48	Y	0.0313972	15.6	23	25		0.884615	1.04167	20	29		0.66	1.39476	CYT		18.844	5.43			ExpAA=22.21 First60=0.00 PredHel=1 Topology=i142-164o	1	13.3	0.6	86.1	1	1	0	10.3	7.9
Rm-nr-125071	199	Ykt6 |uc | 1000 |NR-LIGHT |1.	0	Rm-nr-125071	600	M	*	125071	36	970	0	5	3	4	1	12	0	11	17	18		1.37652	0.65	3	15	Y	0.1875	3.75	12	24	Y	0.4752	1.86462	CYT		22.465	7.64			ExpAA=0.00 First60=0.00 PredHel=0 Topology=o	0						0	19.1	2
Rm-nr-112859	249	sorting and assembly machinery component 50 homolog |pe | 2E-61 |NR-LIGHT |1.38	0	Rm-nr-112859	744	M		112859	15	959	0	6	4	2	1	2	0	0	8	6		1.75824	0.433333	4	2		1.33333	0.4	12	3	Y	2.97	0.233077	CYT		27.924	8.63			ExpAA=0.01 First60=0.00 PredHel=0 Topology=o	0						1	14.5	8.4
Rm-nr-136525	166	sorting nexin, putative |pe | 5E-88 |NR-LIGHT |1.	0	Rm-nr-136525	501	M	*	136525	6	611	0	1	1	1	0	1	0	2	2	4		0.615385	0.866667	1	3		0.25	1.5	3	3		0.7425	0.7575	CYT		19.438	9.16			ExpAA=0.00 First60=0.00 PredHel=0 Topology=o	0						4	9	4.2
Rm-nr-48624	276	sorting nexin, putative |pe | 1E-104 |NR-LIGHT |.99	0	Rm-nr-48624	831	M	*	48624	39	2352	2	6	4	7	2	18	0	0	24	11	Y	3.07692	0.286	4	7		0.5	1.4	19	20		0.895714	1.01	CYT		31.047	4.97			ExpAA=0.00 First60=0.00 PredHel=0 Topology=o	0						1	11.6	6.2
Rm-nr-50775	753	sorting nexin, putative |pe | 0 |NR-LIGHT |.87	0.398406	Rm-nr-50775	2256	M		50775	41	2443	2	17	5	0	0	17	0	0	34	5	Y	8.71795	0.0928571	5	0		5	0	24	17		1.32	0.6868	BL	-1	85.929	5.21			ExpAA=38.07 First60=38.01 PredHel=2 Topology=o5-24i26-48o	2	5.4	94.3	0.3		705	0	12.4	4.2
Rm-nr-111604	383	sorting nexin |pe | 1E-110 |NR-LIGHT |.82	1.56658	Rm-nr-111604	1152	M	*	111604	12	1298	0	8	1	2	0	1	0	0	9	3		3.46154	0.195	1	2		0.333333	1	11	1	Y	5.445	0.0841667	CYT		42.572	5.94			ExpAA=4.80 First60=0.01 PredHel=0 Topology=o	0						0	13.1	5
Rm-nr-92255	380	synapse-associated protein, putative |uc | 1000 |NR-LIGHT |1.28	8.68421	Rm-nr-92255	1143	M	*	92255	24	2377	0	13	6	1	0	4	0	0	17	7	Y	3.26923	0.252778	6	1		3	0.142857	20	4	Y	3.96	0.192381	CYT		36.868	4.38			ExpAA=0.04 First60=0.00 PredHel=0 Topology=o	0						18	15.8	5.8
Rm-nr-60478	219	vAMP-7, putative |uc | 1000 |NR-LIGHT |1.	0	Rm-nr-60478	660	M	*	60478	20	2119	1	5	4	3	1	4	0	2	9	9		1.38462	0.585	4	5		0.666667	1	13	7		1.60875	0.505	CYT		24.331	8.3			ExpAA=22.26 First60=0.08 PredHel=1 Topology=i190-212o	1	10	3.2	86.8		7	0	16	5.9
Rm-nr-193053	218	Vesicle-associated membrane protein 7 |pe | 1E-29 |NR-LIGHT |1.06	0	Rm-nr-193053	657	M	*	193053	9	1191	0	0	2	2	0	2	0	3	2	7		0.384615	1.51667	2	5		0.333333	1.66667	4	5		0.66	1.01	CYT		24.383	6.44			ExpAA=22.98 First60=0.08 PredHel=1 Topology=i194-216o	1	10.1	0.9	89	1	2	1	13.8	5.5
Rm-nr-30298	214	synaptobrevin 1-2, putative |uc | 1000 |NR-LIGHT |1.	0	Rm-nr-30298	645	M	*	30298	311	1762	5	16	8	20	2	36	28	196	52	252	Y	0.316206	3.09057	36	216	Y	0.165899	5.83784	49	262	Y	0.184449	5.2924	SIG	13-14	24.728	9.37	23.339	9.37	ExpAA=21.66 First60=0.01 PredHel=1 Topology=i190-212o	1	10.3	0.9	88.8	1	2	0	13.6	3.3
Rm-tb2-30299	94	snare protein sec22 |uc | 1000 |NR-LIGHT |1.	0	Rm-tb2-30299	285	M	*	30299	24	814	0	2	0	1	0	1	0	20	3	21	Y	0.20979	3.4125	0	21	Y	0	21	3	21	Y	0.135	5.3025	SIG	13-14	10.415	7.87	9.028	8.1	ExpAA=0.00 First60=0.00 PredHel=0 Topology=o	0						0	13.8	6.4
Rm-nr-40199	247	syntaxin, putative |uc | 1000 |NR-LIGHT |1.	3.23887	Rm-nr-40199	744	M	*	40199	123	1213	8	18	18	11	1	31	8	28	49	65		1.14219	0.845	26	39		0.65	1.44444	55	68		0.78913	1.22643	CYT		27.348	5.08			ExpAA=19.92 First60=0.00 PredHel=1 Topology=o227-246i	1	7.7	91.9	0.4	1	1	0	12.6	3.2
Rm-tb2-129421	284	rCG33798 |uc | 1000 |NR-LIGHT |No matches	0	Rm-tb2-129421	851	V	*	129421	9	854	0	5	0	1	1	2	0	0	7	1		5.38462	0.08125	0	1		0	1	6	3		1.485	0.432857	CYT		32.045	9.15			ExpAA=0.00 First60=0.00 PredHel=0 Topology=o	0						1	10.6	6.3
Rm-nr-129331	329	trans-golgi network integral membrane protein TGN38, putative |uc | 1000 |NR-LIGHT |.88	0	Rm-nr-129331	986	G		129331	7	1253	0	3	1	0	0	3	0	0	6	1		4.61538	0.0928571	1	0		1	0	4	3		0.99	0.606	CYT		34.415	5.09			ExpAA=20.02 First60=0.00 PredHel=1 Topology=o299-318i	1	5.8	90.9	3.3		11	13	18.8	9.7
Rm-nr-102831	551	heat shock protein 70 (HSP70)-interacting protein, putative |pm | 0 |NR-LIGHT |.94	6.35209	Rm-nr-102831	100	X		102831	14	1956	0	5	4	0	1	4	0	0	9	4	Y	2.76923	0.26	4	0		4	0	9	5		1.485	0.505	CYT		57.367	5.95			ExpAA=1.04 First60=1.04 PredHel=0 Topology=o	0						0	8.9	3.8
Rm-nr-42329	298	translocon-associated protein subunit alpha |pe | 8E-69 |NR-LIGHT |1.18	0	Rm-nr-42329	897	S	*	42329	188	1878	17	23	16	34	20	32	12	34	55	96		0.872324	1.11429	28	68	Y	0.405797	2.34483	90	98		0.9	1.08769	CYT		33.785	6.1			ExpAA=33.84 First60=11.62 PredHel=1 Topology=o218-240i	1	7.4	73.2	19.5		58	2	15.8	6.4
Rm-nr-42330	284	translocon-associated protein subunit alpha |pe | 2E-71 |NR-LIGHT |.98	0	Rm-nr-42330	855	M	*	42330	233	1412	9	32	47	23	14	62	1	45	94	116		1.23603	0.793684	48	68		0.695652	1.38776	111	122		0.893415	1.10018	SIG	17-18	31.767	4.81	29.825	4.75	ExpAA=31.42 First60=9.32 PredHel=1 Topology=o204-226i	1	7.7	71.8	20.4		58	3	14.1	7.4
Rm-nr-42334	258	translocon-associated protein subunit alpha |pe | 1E-61 |NR-LIGHT |1.58	0	Rm-nr-42334	777	M	*	42334	39	1141	1	3	4	4	2	15	0	10	18	18		1.45749	0.615789	4	14		0.266667	2.8	12	27	Y	0.424286	2.09769	SIG	17-18	28.805	4.78	26.868	4.72	ExpAA=31.59 First60=9.14 PredHel=1 Topology=o204-226i	1	8.5	79.1	12.4		32	1	14	7.4
Rm-nr-77843	185	translocon-associated protein, gamma subunit, putative |pe | 2E-87 |NR-LIGHT |.71	2.16216	Rm-nr-77843	558	R	*	77843	86	611	2	37	9	15	1	8	1	13	45	38	Y	1.77515	0.536957	10	28		0.344828	2.54545	63	23	Y	2.59875	0.362969	CYT		20.492	9.36			ExpAA=81.13 First60=22.98 PredHel=4 Topology=i33-52o57-79i138-157o162-184i	4	44.3	5.4	50.3			0	13.5	3.8
Rm-nr-110697	304	conserved hypothetical protein |uc | 1000 |NR-LIGHT |.54	1.97368	Rm-nr-110697	910	N		110697	10	1710	0	4	0	2	0	4	0	0	8	2		4.10256	0.144444	0	2		0	2	6	4		1.188	0.577143	CYT		33.139	5.07			ExpAA=0.12 First60=0.10 PredHel=0 Topology=o	0						0	13.8	5.6
Rm-nr-64958	179	trafficking protein particle complex subunit, putative |uc | 1000 |NR-LIGHT |1.	0	Rm-nr-64958	540	M	*	64958	39	920	1	6	3	12	0	10	0	7	16	22		1.07023	0.841176	3	19	Y	0.15	4.75	22	17		1.21	0.746522	CYT		20.227	4.88			ExpAA=0.06 First60=0.01 PredHel=0 Topology=o	0						1	13.4	5.6
Rm-nr-134981	186	hypothetical protein BRAFLDRAFT_234234 |uc | 1000 |NR-LIGHT |1.01	0	Rm-nr-134981	561	M	*	134981	5	766	0	2	0	0	0	1	0	2	3	2		1.53846	0.325	0	2		0	2	2	3		0.495	1.01	CYT		21.442	9.18			ExpAA=8.10 First60=0.11 PredHel=0 Topology=o	0						0	12.4	4.3
Rm-nr-132959	157	trafficking protein particle complex subunit 6B, putative |uc | 1000 |NR-LIGHT |.97	0	Rm-nr-132959	474	M	*	132959	10	557	0	4	0	0	0	3	0	3	7	3		2.69231	0.24375	0	3		0	3	4	6		0.565714	1.212	CYT		18.131	6.89			ExpAA=0.85 First60=0.00 PredHel=0 Topology=o	0						0	11.5	3.8
Rm-nr-154587	141	trafficking protein particle complex 1 |uc | 1000 |NR-LIGHT |.97	0	Rm-nr-154587	426	M	*	154587	10	478	0	2	0	0	0	0	0	8	2	8		0.34188	1.73333	0	8		0	8	2	8		0.22	2.69333	CYT		16.553	8.76			ExpAA=0.02 First60=0.02 PredHel=0 Topology=o	0						0	11.3	4.3
Rm-nr-61766	476	Sec61 alpha 1 subunit |uc | 1000 |NR-LIGHT |1.	0	Rm-nr-61766	1431	M	*	61766	90	2396	3	32	7	20	2	18	0	8	50	35	Y	2.13675	0.446078	7	28	Y	0.241379	3.5	62	28	Y	2.11655	0.448889	CYT		52.106	8.49			ExpAA=244.29 First60=22.82 PredHel=10 Topology=i33-55o75-97i118-138o143-165i239-261o281-303i316-338o358-380i413-435o440-462i	10	45.8	14.7	39.5			0	10.1	9.5
Rm-nr-58488	290	SNAP-25 (synaptosome-associated protein) component of SNARE complex, putative |uc | 1000 |NR-LIGHT |1.36	1.03448	Rm-nr-58488	873	M	*	58488	20	1581	2	8	2	0	1	4	0	3	12	5	Y	3.07692	0.25	2	3		0.5	1	12	8		1.32	0.621538	CYT		31.891	5.16			ExpAA=0.00 First60=0.00 PredHel=0 Topology=o	0						1	14.8	6.9
Rm-nr-97050	200	vacuolar assembly-sorting protein DID2, putative |pe | 1E-94 |NR-LIGHT |.98	0	Rm-nr-97050	603	M	*	97050	19	1422	0	5	9	3	0	1	0	1	6	13		0.659341	1.20714	9	4	Y	1.8	0.4	17	2	Y	5.61	0.112222	CYT		22.209	7.71			ExpAA=0.00 First60=0.00 PredHel=0 Topology=o	0						0	14.5	3.5
Rm-nr-39578	221	vacuolar assembly-sorting protein DID4, putative |pe | 1E-101 |NR-LIGHT |.97	0	Rm-nr-39578	666	M	*	39578	72	1675	1	12	9	10	1	12	2	25	24	46		0.785597	1.196	11	35	Y	0.305556	2.91667	32	40		0.772683	1.22424	CYT		25.304	5.4			ExpAA=0.02 First60=0.00 PredHel=0 Topology=o	0						0	6.8	3.2
Rm-nr-74725	199	vacuolar assembly-sorting protein DID4, putative |pe | 2E-93 |NR-LIGHT |.94	0	Rm-nr-74725	600	M	*	74725	78	1304	2	4	1	1	0	7	9	54	11	65	Y	0.25641	3.52083	10	55	Y	0.178571	5	8	70	Y	0.111549	7.85556	CYT		22.321	7.73			ExpAA=0.00 First60=0.00 PredHel=0 Topology=i	0						1	12.1	4
Rm-nr-74124	197	Charged multivesicular body protein 2b |uc | 1000 |NR-LIGHT |.93	4.56853	Rm-nr-74124	594	C	*	74124	43	1110	0	0	2	4	0	9	1	27	9	34	Y	0.395604	2.21	3	31	Y	0.09375	7.75	6	37	Y	0.156316	5.33857	CYT		20.755	7.88			ExpAA=0.00 First60=0.00 PredHel=0 Topology=o	0						1	11.7	4.1
Rm-nr-99066	840	vacuolar protein-sorting protein, putative |pe | 0 |NR-LIGHT |1.02	0	Rm-nr-99066	2523	M	*	99066	49	2642	1	7	7	6	0	17	0	11	24	24		1.47692	0.624	7	17		0.388889	2.125	21	28		0.716897	1.28545	CYT		95.829	7.95			ExpAA=0.13 First60=0.05 PredHel=0 Topology=o	0						0	10.5	4.9
Rm-nr-85833	492	vacuolar assembly-sorting protein VPS9, putative |pe | 1E-176 |NR-LIGHT |1.21	0	Rm-nr-85833	1475	A	*	85833	41	1479	1	24	10	0	0	6	0	0	30	10	Y	4.1958	0.209677	10	0		10	0	35	6	Y	4.95	0.168333	CYT		55.473	6.2			ExpAA=0.04 First60=0.02 PredHel=0 Topology=o	0						1	13.6	4.7
Rm-tb2-75972	270	RNA recognition motif protein, putative |uc | 1000 |NR-LIGHT |No matches	0	Rm-tb2-75972	813	M	*	75972	7	1071	1	5	0	1	0	0	0	0	5	1		3.84615	0.108333	0	1		0	1	7	0		6.93	0	CYT		29.274	9.51			ExpAA=0.00 First60=0.00 PredHel=0 Topology=o	0						5	11.9	7.4
Rm-nr-131918	135	hypothetical protein, partial |uc | 1000 |NR-LIGHT |.84	4.44444	Rm-nr-131918	408	M	*	131918	6	983	0	4	2	0	0	0	0	0	4	2		2.05128	0.26	2	0		2	0	6	0		5.94	0	CYT		14.783	7.89			ExpAA=0.00 First60=0.00 PredHel=0 Topology=o	0						0	6.7	5.9
Rm-nr-67781	314	hypothetical protein BRAFLDRAFT_114826 |uc | 1000 |NR-LIGHT |1.06	0	Rm-nr-67781	945	V	*	67781	13	1234	1	2	2	2	0	6	0	0	8	4		2.46154	0.288889	2	2		0.666667	0.666667	7	6		0.99	0.7575	CYT		35.205	6.29			ExpAA=0.02 First60=0.00 PredHel=0 Topology=o	0						1	14.3	6.1
Rm-nr-115499	384	vacuolar protein-sorting protein, putative |pe | 1E-127 |NR-LIGHT |1.	0.520833	Rm-nr-115499	1155	M	*	115499	16	1428	0	5	0	0	0	11	0	0	16	0	Y	24.6154	0	0	0		0	0	5	11		0.4125	1.85167	CYT		43.107	7.71			ExpAA=0.03 First60=0.00 PredHel=0 Topology=o	0						2	9.9	4.2
Rm-tb2-28346	440	Vacuolar protein sorting-associated protein 18 homolog vacuolar protein sorting protein 18 |pe | 1E-135 |NR-LIGHT |No matches	0	Rm-tb2-28346	1323	P	*	28346	12	1364	3	5	1	2	0	1	0	0	6	3		2.30769	0.278571	1	2		0.333333	1	11	1	Y	5.445	0.0841667	CYT		50.919	5.02			ExpAA=0.00 First60=0.00 PredHel=0 Topology=o	0						0	7.7	2.5
Rm-nr-10133	527	dynamin, putative |uc | 1000 |NR-LIGHT |.63	3.98482	Rm-nr-10133	1578	T		10133	69	1582	0	13	19	7	10	20	0	0	33	26	Y	1.88034	0.497059	19	7	Y	2.375	0.35	39	30		1.24548	0.7575	CYT		57.723	8.35			ExpAA=0.02 First60=0.00 PredHel=0 Topology=o	0						0	10.4	5.5
Rm-nr-67775	552	Dynamin related protein 1 CG3210-PA isoform 1 |uc | 1000 |NR-LIGHT |.77	0.362319	Rm-nr-67775	1654	M	*	67775	25	1809	2	12	4	2	0	5	0	0	17	6	Y	3.73626	0.216667	4	2		1.33333	0.4	20	5	Y	3.3	0.240476	CYT		60.75	5.97			ExpAA=0.01 First60=0.00 PredHel=0 Topology=o	0						3	12.9	5.1
Rm-nr-20681	221	vacuolar sorting protein VPS24 |pe | 1E-108 |NR-LIGHT |1.	0	Rm-nr-20681	666	M	*	20681	43	1341	0	5	3	5	0	14	9	7	19	24		1.16923	0.78	12	12		0.923077	0.923077	13	30	Y	0.415161	2.16429	CYT		25.001	5.17			ExpAA=0.00 First60=0.00 PredHel=0 Topology=o	0						2	11.3	4.5
Rm-nr-27711	223	vacuolar sorting protein VPS28, putative |pe | 1E-109 |NR-LIGHT |1.	0	Rm-nr-27711	672	M	*	27711	49	882	1	6	4	4	0	12	1	21	18	30		0.8933	1.02632	5	25	Y	0.192308	4.16667	15	34	Y	0.424286	2.14625	CYT		25.637	5.08			ExpAA=0.00 First60=0.00 PredHel=0 Topology=o	0						0	13	1.3
Rm-nr-65300	377	vacuolar protein-sorting protein, putative |pe | 1E-153 |NR-LIGHT |1.06	1.85676	Rm-nr-65300	1134	M	*	65300	21	1297	2	2	4	2	0	7	1	3	9	10		1.25874	0.65	5	5		0.833333	0.833333	10	11		0.825	1.01	CYT		41.132	5.8			ExpAA=0.00 First60=0.00 PredHel=0 Topology=o	0						0	14.9	6.6
Rm-nr-55591	500	vacuolar protein-sorting protein, putative |pe | 1E-176 |NR-LIGHT |.88	0	Rm-nr-55591	1503	L	*	55591	22	2338	1	4	1	2	0	11	0	3	15	6	Y	3.2967	0.24375	1	5		0.166667	2.5	8	14		0.528	1.57111	CYT		57.281	7.32			ExpAA=0.03 First60=0.00 PredHel=0 Topology=o	0						0	10.2	4.8
Rm-nr-37799	374	vacuolar protein-sorting protein, putative |pe | 0 |NR-LIGHT |.62	0	Rm-nr-37799	1125	A	*	37799	19	1321	1	5	2	2	0	9	0	0	14	4	Y	4.30769	0.173333	2	2		0.666667	0.666667	10	9		0.99	0.826364	CYT		43.959	6.3			ExpAA=0.63 First60=0.18 PredHel=0 Topology=o	0						0	8.8	2.7
Rm-nr-38607	271	vacuolar sorting protein, putative |pe | 1E-141 |NR-LIGHT |.62	0	Rm-nr-38607	816	S	*	38607	9	1252	1	3	3	1	0	1	0	0	4	4		1.23077	0.52	3	1		1.5	0.25	8	1		3.96	0.112222	CYT		30.214	6			ExpAA=0.07 First60=0.00 PredHel=0 Topology=o	0						1	15.5	5.9
Rm-tb2-50425	204	vesicle associated protein, putative |pe | 2E-34 |NR-LIGHT |No matches	0	Rm-tb2-50425	615	M	*	50425	47	2403	2	14	9	4	0	18	0	0	32	13	Y	3.51648	0.256061	9	4	Y	1.8	0.4	29	18		1.51105	0.606	CYT		22.219	7.85			ExpAA=0.00 First60=0.00 PredHel=0 Topology=o	0						3	8.8	2
Rm-nr-60110	586	vesicle coat complex AP-3, delta subunit, putative |pe | 0 |NR-LIGHT |.71	0	Rm-nr-60110	1761	A	*	60110	47	2315	3	12	5	8	1	17	0	1	29	14	Y	2.97436	0.303333	5	9		0.5	1.5	28	19		1.386	0.661724	CYT		66.306	6.37			ExpAA=0.07 First60=0.00 PredHel=0 Topology=o	0						0	12.6	3.9
Rm-nr-33006	638	AP-2 complex subunit alpha-1, putative |uc | 1000 |NR-LIGHT |.68	0.31348	Rm-nr-33006	1917	K	*	33006	60	3281	7	10	9	7	2	25	0	0	35	16	Y	3.16742	0.288889	9	7		1.125	0.7	33	27		1.16679	0.802059	CYT		70.549	5.23			ExpAA=0.01 First60=0.01 PredHel=0 Topology=o	0						0	10.8	5.5
Rm-tb2-106385	461	AP-2 complex subunit alpha-1, putative |uc | 1000 |NR-LIGHT |No matches	0	Rm-tb2-106385	1386	H	*	106385	20	1839	0	13	1	2	0	4	0	0	17	3	Y	6.53846	0.108333	1	2		0.333333	1	16	4	Y	3.168	0.237647	CYT		51.137	6.47			ExpAA=0.04 First60=0.00 PredHel=0 Topology=o	0						7	10	5.6
Rm-nr-101365	128	S-antigen |uc | 1000 |NR-LIGHT |.45	0	Rm-nr-101365	387	D	*	101365	10	461	0	4	0	1	0	5	0	0	9	1		6.92308	0.065	0	1		0	1	5	5		0.825	0.841667	CYT		13.091	3.84			ExpAA=0.00 First60=0.00 PredHel=0 Topology=o	0						20	28.1	17.2
Rm-nr-100717	146	S-antigen |uc | 1000 |NR-LIGHT |.51	4.79452	Rm-nr-100717	436	S		100717	20	439	0	10	0	0	0	9	1	0	19	1	Y	14.6154	0.0325	1	0		1	0	10	10		0.9	0.918182	CYT		14.06	3.76			ExpAA=0.00 First60=0.00 PredHel=0 Topology=o	0						21	29.5	13.7
Rm-nr-100718	178	Nucleolar, serine-rich protein with a role in preribosome assembly or transport |tm | 1E-17 |NR-LIGHT |.62	0	Rm-nr-100718	531	L		100718	17	624	0	9	0	0	0	8	0	0	17	0	Y	26.1538	0	0	0		0	0	9	8		0.99	0.808	CYT		18.474	3.99			ExpAA=0.00 First60=0.00 PredHel=0 Topology=o	0						29	27.5	11.8
Rm-tb2-80830	203	AP-3 complex subunit delta-1 (Adapter-related protein complex 3 delta-1 subunit) (Delta-adaptin 3) (AP-3 complex delta subunit) (Delta-adaptin) |uc | 1000 |NR-LIGHT |No matches	0	Rm-tb2-80830	612	M	*	80830	24	1600	1	6	5	7	0	5	0	0	11	12		1.30178	0.65	5	7		0.625	1.16667	19	5	Y	3.135	0.2525	CYT		23.318	9.47			ExpAA=2.06 First60=0.09 PredHel=0 Topology=o	0						0	16.3	3.9
Rm-tb2-109244	610	coatomer alpha subunit, putative |uc | 1000 |NR-LIGHT |No matches	0	Rm-tb2-109244	1833	M	*	109244	21	1993	0	13	3	4	0	1	0	0	14	7	Y	2.69231	0.303333	3	4		0.6	1	20	1	Y	9.9	0.0480952	CYT		69.947	8.99			ExpAA=0.05 First60=0.03 PredHel=0 Topology=o	0						1	14.3	5.6
Rm-tb2-82432	266	coatomer subunit beta |uc | 1000 |NR-LIGHT |No matches	0	Rm-tb2-82432	801	M	*	82432	15	1493	0	10	1	2	0	2	0	0	12	3	Y	4.61538	0.15	1	2		0.333333	1	13	2	Y	4.29	0.144286	CYT		28.95	5.02			ExpAA=0.00 First60=0.00 PredHel=0 Topology=o	0						1	15	4.5
Rm-nr-71687	927	vesicle coat complex COPI, beta' subunit, putative |pe | 0 |NR-LIGHT |1.	0	Rm-nr-71687	2784	M	*	71687	176	3012	1	32	34	12	0	90	0	7	122	53	Y	3.47578	0.280081	34	19	Y	1.7	0.542857	79	97		0.798061	1.22463	CYT		104.305	5.14			ExpAA=0.06 First60=0.00 PredHel=0 Topology=o	0						2	10.8	5.9
Rm-nr-82431	649	Coatomer subunit beta, putative |uc | 1000 |NR-LIGHT |.67	0.308166	Rm-nr-82431	1946	M		82431	18	1983	0	8	2	1	0	7	0	0	15	3	Y	5.76923	0.121875	2	1		1	0.333333	11	7		1.36125	0.589167	CYT		72.269	6.36			ExpAA=0.23 First60=0.07 PredHel=0 Topology=o	0						11	11.6	3.1
Rm-nr-35089	237	vesicle coat complex COPI, beta' subunit, putative |pe | 1E-122 |NR-LIGHT |.73	0	Rm-nr-35089	713	T	*	35089	6	718	3	1	0	1	0	1	0	0	2	1		1.53846	0.216667	0	1		0	1	5	1		2.475	0.168333	CYT		25.817	5.42			ExpAA=0.28 First60=0.00 PredHel=0 Topology=o	0						0	18.1	7.2
Rm-tb2-69367	293	vesicle coat complex COPI, beta' subunit, putative |pe | 1E-161 |NR-LIGHT |No matches	0	Rm-tb2-69367	882	Q	*	69367	10	1327	1	1	2	2	0	1	0	3	2	7		0.384615	1.51667	2	5		0.333333	1.66667	6	4		1.188	0.577143	CYT		32.46	8.04			ExpAA=0.00 First60=0.00 PredHel=0 Topology=o	0						1	18.1	8.5
Rm-nr-14731	305	vesicle coat complex COPI, epsilon subunit, putative |pe | 1E-147 |NR-LIGHT |.89	2.62295	Rm-nr-14731	918	P	*	14731	148	1832	4	16	9	11	1	24	9	74	40	103	Y	0.591716	1.63293	18	85	Y	0.209302	4.47368	40	108	Y	0.363303	2.66049	CYT		33.724	5.12			ExpAA=0.01 First60=0.00 PredHel=0 Topology=o	0						0	8.9	3
Rm-nr-105675	172	COP CG3948-PA, isoform A isoform 1 |uc | 1000 |NR-LIGHT |.86	0	Rm-nr-105675	519	L	*	105675	60	591	0	5	3	3	0	3	3	43	8	52	Y	0.232221	3.75556	6	46	Y	0.12766	6.57143	11	49	Y	0.2178	4.12417	CYT		19.447	4.95			ExpAA=0.04 First60=0.01 PredHel=0 Topology=o	0						0	9.9	3.5
Rm-nr-92752	192	vesicle coat complex COPII, GTPase subunit SAR1, putative |pe | 1E-106 |NR-LIGHT |1.	0	Rm-nr-92752	579	M	*	92752	29	852	1	14	4	6	0	4	0	0	18	10	Y	2.51748	0.342105	4	6		0.571429	1.2	25	4	Y	4.95	0.155385	CYT		21.835	6.59			ExpAA=0.22 First60=0.22 PredHel=0 Topology=o	0						0	10.4	8.9
Rm-nr-109902	317	hypothetical protein BRAFLDRAFT_287194 |uc | 1000 |NR-LIGHT |1.	0	Rm-nr-109902	954	M	*	109902	23	1271	0	16	0	1	0	6	0	0	22	1	Y	16.9231	0.0282609	0	1		0	1	17	6	Y	2.40429	0.336667	CYT		34.943	5.18			ExpAA=0.07 First60=0.00 PredHel=0 Topology=o	0						0	17	6.3
Rm-nr-109901	204	hypothetical protein BRAFLDRAFT_287194 |uc | 1000 |NR-LIGHT |.64	0	Rm-nr-109901	615	P	*	109901	11	894	0	7	0	0	0	4	0	0	11	0		16.9231	0	0	0		0	0	7	4		1.386	0.505	CYT		22	4.92			ExpAA=0.04 First60=0.00 PredHel=0 Topology=o	0						0	18.6	6.9
Rm-nr-45993	329	vesicle coat complex COPII, subunit SEC23, putative |pe | 1E-179 |NR-LIGHT |.74	0	Rm-nr-45993	990	L	*	45993	40	1919	2	6	6	6	2	15	0	3	21	15	Y	2.01923	0.443182	6	9		0.6	1.28571	20	20		0.942857	0.961905	SIG	19-20	37.338	6.13	35.362	5.99	ExpAA=0.03 First60=0.00 PredHel=0 Topology=o	0						0	12.2	5.8
Rm-nr-29674	549	protein transport protein Sec24A, putative |uc | 1000 |NR-LIGHT |.75	0	Rm-nr-29674	1650	T	*	29674	94	3792	8	16	16	7	1	27	0	19	43	42	Y	1.53846	0.620455	16	26		0.592593	1.52941	47	47		0.969375	0.988958	CYT		61.282	5.51			ExpAA=0.23 First60=0.00 PredHel=0 Topology=o	0						0	12.4	4.9
Rm-tb2-104412	723	protein transport protein Sec31A, putative |uc | 1000 |NR-LIGHT |No matches	0	Rm-tb2-104412	2168	M		104412	31	2174	0	21	3	4	0	3	0	0	24	7	Y	4.61538	0.182	3	4		0.6	1	28	3	Y	6.93	0.104483	CYT		77.209	4.94			ExpAA=0.00 First60=0.00 PredHel=0 Topology=o	0						10	15.4	6.8
Rm-nr-32075	297	hCG1793893 |uc | 1000 |NR-LIGHT |.62	1.3468	Rm-nr-32075	894	M	*	32075	17	1367	1	14	0	0	0	2	0	0	16	0	Y	24.6154	0	0	0		0	0	15	2	Y	4.95	0.12625	CYT		28.985	7.71			ExpAA=0.00 First60=0.00 PredHel=0 Topology=o	0						33	12.8	1.3
Rm-nr-28547	964	protein transport protein Sec24B, putative |uc | 1000 |NR-LIGHT |.83	1.97095	Rm-nr-28547	2895	F	*	28547	60	2915	5	22	5	5	0	23	0	0	45	10	Y	6.29371	0.141304	5	5		0.833333	0.833333	37	23		1.52625	0.611316	CYT		103.926	6.16			ExpAA=0.05 First60=0.00 PredHel=0 Topology=o	0						5	9.8	6.6
Rm-nr-111391	309	vesicle coat complex COPII, subunit SFB3, putative |pe | 1E-140 |NR-LIGHT |.95	0	Rm-nr-111391	930	L	*	111391	103	1730	0	2	1	33	0	0	0	67	2	101	Y	0.0301659	21.8833	1	100	Y	0.00990099	50	36	67	Y	0.524118	1.82892	SIG	25-26	34.365	5.98	31.861	5.98	ExpAA=9.90 First60=9.90 PredHel=0 Topology=o	0						6	8.4	7.8
Rm-nr-22541	1160	clathrin heavy chain, putative |uc | 1000 |NR-LIGHT |.69	0	Rm-nr-22541	3483	P	*	22541	47	3600	3	23	10	6	0	4	0	1	27	17	Y	2.30769	0.394643	10	7		1.25	0.636364	42	5	Y	6.93	0.117442	CYT		133.728	5.19			ExpAA=0.02 First60=0.00 PredHel=0 Topology=o	0						0	7.7	3.5
Rm-nr-21085	588	acetylcholine regulator unc-18, putative |uc | 1000 |NR-LIGHT |1.02	0	Rm-nr-21085	1767	M	*	21085	367	3370	46	136	42	40	10	37	0	56	173	138	Y	1.91478	0.515517	42	96	Y	0.43299	2.23256	264	103	Y	2.51308	0.392566	CYT		67.519	6.59			ExpAA=0.01 First60=0.00 PredHel=0 Topology=o	0						1	12.2	4.3
Rm-nr-114261	444	conserved hypothetical protein |uc | 1000 |NR-LIGHT |.71	0.675676	Rm-nr-114261	1335	M	*	114261	26	1529	0	10	2	3	0	11	0	0	21	5	Y	5.38462	0.147727	2	3		0.5	1	15	11		1.2375	0.694375	CYT		49.828	5.11			ExpAA=0.07 First60=0.00 PredHel=0 Topology=o	0						1	12.6	3.2
Rm-nr-79461	189	vesicle transport protein GOT1B, putative |pe | 8E-59 |NR-LIGHT |1.35	0	Rm-nr-79461	570	M	*	79461	7	748	0	4	0	1	0	2	0	0	6	1		4.61538	0.0928571	0	1		0	1	5	2		1.65	0.336667	SIG	36-37	21.065	10.25	17.223	10.62	ExpAA=81.10 First60=40.35 PredHel=4 Topology=i7-29o33-52i65-87o92-109i	4	42.3	4.8	52.9			0	7.9	10.1
Rm-nr-65258	215	vesicle transport through interaction with t-SNAREs homolog 1A |pe | 1E-47 |NR-LIGHT |.99	0	Rm-nr-65258	648	M	*	65258	31	1665	3	2	3	4	0	12	0	7	14	14		1.4359	0.606667	3	11		0.25	2.75	12	19		0.594	1.47615	CYT		24.919	8.9			ExpAA=21.60 First60=0.00 PredHel=1 Topology=i190-212o	1	10.2	1.4	88.4	1	3	0	12.1	3.7
Rm-nr-34364	346	vesicle-fusing ATPase |pe | 0 |NR-LIGHT |.47	1.44509	Rm-nr-34364	1041	K	*	34364	37	2109	2	2	12	3	0	17	0	1	19	16		1.71946	0.52	12	4	Y	2.4	0.307692	19	18		0.99	0.909	CYT		38.219	9.37			ExpAA=0.06 First60=0.06 PredHel=0 Topology=o	0						0	11.8	6.1
Rm-nr-136261	111	golgi vesicular membrane trafficking protein p18 |uc | 1000 |NR-LIGHT |1.	0	Rm-nr-136261	336	M	*	136261	9	489	0	0	0	1	0	0	0	8	0	9		0	5.85	0	9		0	9	1	8		0.11	4.04	CYT		12.668	9.22			ExpAA=20.06 First60=0.00 PredHel=1 Topology=i89-108o	1	17.1	2.7	80.2	1	3	0	14.4	7.2
Rm-tb2-28523	415	conserved hypothetical protein |uc | 1000 |NR-LIGHT |No matches	0	Rm-tb2-28523	1248	M	*	28523	114	2791	10	27	20	6	4	30	4	13	57	43	Y	1.99301	0.481897	24	19		1.2	0.76	63	51		1.19942	0.804844	SIG	-1	45.682	6.39			ExpAA=17.39 First60=15.52 PredHel=0 Topology=o	0						1	12.8	7
Rm-nr-115053	393	RAB GTPase-activating protein, putative |uc | 1000 |NR-LIGHT |.85	0	Rm-nr-115053	1182	M	*	115053	23	1361	0	10	3	1	0	6	2	1	16	7	Y	3.07692	0.267647	5	2		1.66667	0.333333	14	9		1.386	0.606	CYT		44.084	8.39			ExpAA=0.00 First60=0.00 PredHel=0 Topology=o	0						1	13.5	6.1
Rm-tb2-6268	92	T-cell receptor beta chain ANA 11 |st | 8E-34 |NR-LIGHT |No matches	0	Rm-tb2-6268	276	C		6268	6	555	0	4	2	0	0	0	0	0	4	2		2.05128	0.26	2	0		2	0	6	0		5.94	0	BL		9.867	7.31			ExpAA=51.35 First60=48.32 PredHel=2 Topology=o10-32i39-61o	2	47.8	44.6	7.6		31	0	6.5	1.1
Rm-nr-10813	84	T. brucei spp.-specific protein |uk | 1000 |NR-LIGHT |.56	0	Rm-nr-10813	255	M	*	10813	38	1055	7	1	3	3	19	5	0	0	6	6		1.31868	0.557143	3	3		0.75	0.75	14	24		0.5544	1.616	BL		10.115	3.8			ExpAA=68.39 First60=47.03 PredHel=3 Topology=i5-27o31-53i60-82o	3	78.6	7.1	14.3			0	6	1.2
Rm-nr-6267	146	hypothetical protein |uc | 1000 |NR-LIGHT |.62	0	Rm-nr-6267	441	V	*	6267	5	489	2	2	0	1	0	0	0	0	2	1		1.53846	0.216667	0	1		0	1	5	0		4.95	0	BL		15.88	7.62			ExpAA=58.93 First60=47.21 PredHel=3 Topology=i2-24o28-50i52-74o	3	45.2	52.1	2.7			1	11.6	0.7
Rm-nr-6269	206	hypothetical protein |uc | 1000 |NR-LIGHT |.88	3.39806	Rm-nr-6269	621	M	*	6269	30	1030	11	11	3	2	2	1	0	0	12	5	Y	3.07692	0.25	3	2		1	0.5	27	3	Y	6.6825	0.108214	BL		21.078	8.32			ExpAA=130.39 First60=26.29 PredHel=6 Topology=o20-42i54-73o83-105i112-134o138-160i172-194o	6	62.6	22.3	15			0	6.8	2.9
Rm-nr-64997	232	clathrin coat assembly protein, putative |uc | 1000 |NR-LIGHT |.68	0.862069	Rm-nr-64997	693	L		64997	7	771	1	1	0	3	0	0	0	2	1	5		0.25641	1.625	0	5		0	5	5	2		1.65	0.336667	CYT		25.084	6.99			ExpAA=0.00 First60=0.00 PredHel=0 Topology=o	0						0	16.4	7.3
CYTOSKELETAL
Rm-nr-70926	376	actin, putative |uc | 1000 |NR-LIGHT |1.	0	Rm-nr-70926	1131	M	*	70926	100	3757	9	19	14	10	4	33	1	10	52	35	Y	2.22222	0.429245	15	20		0.714286	1.25	52	48		1.05061	0.914717	CYT		42.62	6.52			ExpAA=1.49 First60=0.00 PredHel=0 Topology=o	0						1	10.6	8
Rm-nr-18420	376	actin |cs | 0 |NR-LIGHT |1.	0	Rm-nr-18420	1131	M	*	18420	175	1883	28	53	48	41	0	4	0	1	57	90		0.963652	1.00862	48	42	Y	1.11628	0.857143	170	5	Y	28.05	0.0295322	CYT		41.863	5.3			ExpAA=1.15 First60=0.00 PredHel=0 Topology=o	0						1	13.6	7.4
Rm-nr-18424	376	actin |cs | 0 |NR-LIGHT |1.	0	Rm-nr-18424	1131	M	*	18424	104	1336	0	50	32	14	5	3	0	0	53	46	Y	1.73486	0.553704	32	14	Y	2.13333	0.424242	96	8	Y	10.56	0.083299	CYT		41.835	5.29			ExpAA=1.33 First60=0.00 PredHel=0 Topology=o	0						1	13.3	7.4
Rm-nr-18426	185	actin |cs | 8E-91 |NR-LIGHT |.84	0	Rm-nr-18426	558	G	*	18426	31	1045	3	3	7	5	0	7	0	6	10	18		0.809717	1.06364	7	11		0.583333	1.375	18	13		1.27286	0.691053	CYT		20.538	8.29			ExpAA=1.95 First60=0.00 PredHel=0 Topology=o	0						0	15.7	9.2
Rm-nr-103620	106	hypothetical protein, partial |uc | 1000 |NR-LIGHT |.05	0	Rm-nr-103620	321	N	*	103620	15	1133	0	14	0	0	0	1	0	0	15	0	Y	23.0769	0	0	0		0	0	14	1	Y	6.93	0.0673333	CYT		10.44	4.37			ExpAA=1.43 First60=1.12 PredHel=0 Topology=o	0						9	10.4	1.9
Rm-nr-103619	90	hypothetical protein, partial |uc | 1000 |NR-LIGHT |.19	0	Rm-nr-103619	273	V	*	103619	8	766	0	7	0	0	0	1	0	0	8	0		12.3077	0	0	0		0	0	7	1		3.465	0.12625	CYT		9.378	6.74			ExpAA=0.06 First60=0.06 PredHel=0 Topology=o	0						3	5.6	2.2
Rm-nr-125583	196	villin, putative |uc | 1000 |NR-LIGHT |.28	0	Rm-nr-125583	586	P		125583	10	728	0	5	0	2	0	3	0	0	8	2		4.10256	0.144444	0	2		0	2	7	3		1.7325	0.37875	CYT		22.151	6.43			ExpAA=0.00 First60=0.00 PredHel=0 Topology=o	0						0	10.2	8.7
Rm-nr-148583	120	villin, putative |uc | 1000 |NR-LIGHT |.17	0	Rm-nr-148583	363	S	*	148583	6	537	0	1	1	0	0	4	0	0	5	1		3.84615	0.108333	1	0		1	0	2	4		0.396	1.34667	CYT		12.98	4.5			ExpAA=0.10 First60=0.00 PredHel=0 Topology=o	0						0	14.2	9.2
Rm-nr-36145	872	Advillin, putative |uc | 1000 |NR-LIGHT |1.05	0	Rm-nr-36145	2619	M	*	36145	155	2974	1	35	4	12	2	91	0	10	126	26	Y	7.17949	0.133071	4	22	Y	0.173913	4.4	52	103	Y	0.495	1.96283	CYT		98.463	6.16			ExpAA=0.03 First60=0.00 PredHel=0 Topology=o	0						0	11.4	7.7
Rm-nr-71954	414	villin, putative |uc | 1000 |NR-LIGHT |.6	3.1401	Rm-nr-71954	1239	X		71954	20	1243	0	12	1	2	0	5	0	0	17	3	Y	6.53846	0.108333	1	2		0.333333	1	15	5	Y	2.475	0.315625	CYT		45.271	5.61			ExpAA=0.03 First60=0.01 PredHel=0 Topology=o	0						0	9.7	8.5
Rm-nr-100056	261	wiskott-aldrich syndrome protein, putative |uc | 1000 |NR-LIGHT |.55	0	Rm-nr-100056	786	T	*	100056	13	1089	1	3	1	1	3	4	0	0	7	2		3.58974	0.1625	1	1		0.5	0.5	6	7		0.7425	1.01	CYT		30.253	8.95			ExpAA=4.70 First60=4.69 PredHel=0 Topology=o	0						8	13.4	3.8
Rm-nr-71672	208	Svil protein |uc | 1000 |NR-LIGHT |.12	0.480769	Rm-nr-71672	627	W	*	71672	25	2568	0	12	2	4	1	6	0	0	18	6	Y	3.95604	0.205263	2	4		0.4	1.33333	18	7	Y	2.2275	0.372105	CYT		23.352	8.27			ExpAA=0.00 First60=0.00 PredHel=0 Topology=o	0						0	12.5	9.1
Rm-nr-44757	197	filamin-B |uc | 1000 |NR-LIGHT |.08	1.52284	Rm-nr-44757	594	A	*	44757	26	1273	7	8	2	5	0	3	0	1	11	8		1.88034	0.433333	2	6		0.285714	2	22	4	Y	4.356	0.175652	CYT		20.865	8.63			ExpAA=0.00 First60=0.00 PredHel=0 Topology=o	0						9	13.2	9.6
Rm-nr-89794	344	conserved hypothetical protein |uc | 1000 |NR-LIGHT |.41	0	Rm-nr-89794	1029	L		89794	6	1033	1	2	2	1	0	0	0	0	2	3		0.769231	0.65	2	1		1	0.333333	6	0		5.94	0	CYT		37.062	8.47			ExpAA=0.00 First60=0.00 PredHel=0 Topology=o	0						1	14.8	10.5
Rm-nr-112846	495	Coronin, putative |uc | 1000 |NR-LIGHT |1.02	0	Rm-nr-112846	1483	T		112846	15	1487	0	12	2	1	0	0	0	0	12	3	Y	4.61538	0.15	2	1		1	0.333333	15	0	Y	14.85	0	CYT		55.45	8.69			ExpAA=0.03 First60=0.03 PredHel=0 Topology=o	0						1	12.9	7.9
Rm-nr-50214	418	actin |cs | 0 |NR-LIGHT |1.	1.43541	Rm-nr-50214	1257	M	*	50214	89	1979	2	7	15	23	1	29	1	11	36	50		1.08597	0.878378	16	34		0.457143	2	47	42		1.08209	0.88375	CYT		46.443	6.05			ExpAA=2.04 First60=0.00 PredHel=0 Topology=o	0						1	10.5	7.4
Rm-nr-123012	377	conserved hypothetical protein |uc | 1000 |NR-LIGHT |1.06	0.530504	Rm-nr-123012	1134	M	*	123012	8	1289	0	4	1	3	0	0	0	0	4	4		1.23077	0.52	1	3		0.25	1.5	8	0		7.92	0	CYT		41.671	6.78			ExpAA=0.02 First60=0.00 PredHel=0 Topology=o	0						2	17	6.4
Rm-nr-91675	300	arp2-3, putative |uc | 1000 |NR-LIGHT |1.	0	Rm-nr-91675	903	M	*	91675	162	1492	1	15	16	15	5	23	4	83	38	118	Y	0.491273	1.96667	20	98	Y	0.20202	4.66667	47	115	Y	0.401121	2.41979	CYT		34.806	8.97			ExpAA=0.01 First60=0.00 PredHel=0 Topology=o	0						3	11.3	5
Rm-nr-29580	231	arp2-3 complex 21 kD subunit, putative |uc | 1000 |NR-LIGHT |1.31	3.8961	Rm-nr-29580	696	Q	*	29580	71	1325	0	5	10	5	3	8	2	38	13	55	Y	0.357143	2.55357	12	43	Y	0.272727	3.30769	20	51	Y	0.380769	2.45286	CYT		24.8	8.67			ExpAA=0.22 First60=0.10 PredHel=0 Topology=o	0						0	11.3	6.5
Rm-nr-29581	226	arp2-3 complex 21 kD subunit, putative |uc | 1000 |NR-LIGHT |1.28	3.9823	Rm-nr-29581	681	T	*	29581	51	1338	0	2	1	3	0	3	5	37	5	46	Y	0.163666	4.98333	6	40	Y	0.146341	5.71429	6	45	Y	0.12913	6.49286	CYT		24.178	8.86			ExpAA=0.12 First60=0.07 PredHel=0 Topology=o	0						1	11.5	6.6
Rm-nr-155612	141	conserved hypothetical protein |uc | 1000 |NR-LIGHT |.86	0	Rm-nr-155612	426	M	*	155612	11	920	0	1	3	2	0	3	0	2	4	7		0.769231	0.91	3	4		0.6	1	6	5		0.99	0.721429	CYT		16.723	8.82			ExpAA=0.01 First60=0.00 PredHel=0 Topology=o	0						0	9.9	1.4
Rm-nr-37424	405	adenylate cyclase-associated protein, putative |uc | 1000 |NR-LIGHT |.83	0	Rm-nr-37424	1218	G	*	37424	45	2288	3	13	5	7	2	4	0	11	17	23		1.08974	0.830556	5	18		0.263158	3	28	17		1.54	0.592069	CYT		44.142	8.53			ExpAA=3.55 First60=0.01 PredHel=0 Topology=o	0						3	13.8	5.9
Rm-nr-75296	457	alpha tubulin, putative |cs | 0 |NR-LIGHT |.92	0	Rm-nr-75296	1374	G	*	75296	59	1524	2	3	11	38	0	0	0	5	3	54	Y	0.0839161	8.775	11	43	Y	0.25	3.58333	54	5	Y	8.91	0.0918182	CYT		50.764	5			ExpAA=0.31 First60=0.00 PredHel=0 Topology=o	0						1	10.9	7.4
Rm-nr-60881	451	alpha tubulin |cs | 0 |NR-LIGHT |1.	1.55211	Rm-nr-60881	1356	M	*	60881	37	1442	1	9	9	12	1	4	0	1	13	22		0.869565	1.02143	9	13		0.642857	1.3	31	6	Y	4.38429	0.189375	CYT		49.04	4.87			ExpAA=1.90 First60=0.00 PredHel=0 Topology=o	0						1	10.9	8
Rm-nr-60879	451	alpha tubulin |cs | 0 |NR-LIGHT |1.	0	Rm-nr-60879	1356	M	*	60879	36	1572	1	9	4	19	1	2	0	0	11	23		0.705128	1.24583	4	19	Y	0.2	3.8	33	3	Y	8.1675	0.0891176	CYT		50.035	4.96			ExpAA=1.90 First60=0.00 PredHel=0 Topology=o	0						1	10.9	8.2
Rm-nr-60882	420	tubulin alpha-1 chain |cs | 0 |NR-LIGHT |.93	1.66667	Rm-nr-60882	1258	M		60882	24	1336	4	5	4	11	0	0	0	0	5	15		0.480769	1.625	4	11		0.333333	2.2	24	0	Y	23.76	0	CYT		45.953	5.73			ExpAA=1.92 First60=0.00 PredHel=0 Topology=o	0						0	11	7.6
Rm-nr-60742	451	alpha tubulin |cs | 0 |NR-LIGHT |1.	0	Rm-nr-60742	1356	M	*	60742	45	1488	0	12	11	21	1	0	0	0	12	32		0.559441	1.6	11	21		0.5	1.75	44	1	Y	21.78	0.0224444	CYT		50.077	4.96			ExpAA=1.90 First60=0.00 PredHel=0 Topology=o	0						1	10.9	8.2
Rm-nr-60883	451	alpha tubulin |cs | 0 |NR-LIGHT |1.	0	Rm-nr-60883	1356	M	*	60883	33	1492	4	14	5	10	0	0	0	0	14	15		1.34615	0.65	5	10		0.454545	1.66667	33	0	Y	32.67	0	CYT		50.037	4.96			ExpAA=1.90 First60=0.00 PredHel=0 Topology=o	0						1	10.9	8.2
Rm-nr-246130	267	tubulin alpha-2-alpha-4 chain |cs | 1E-136 |NR-LIGHT |.59	1.12359	Rm-nr-246130	800	L	*	246130	9	807	0	0	0	0	9	0	0	0	0	0		0	0	0	0		0	0	0	9		0	9.09	CYT		29.028	5.15			ExpAA=1.21 First60=0.00 PredHel=0 Topology=o	0						0	14.2	8.2
Rm-tb2-61648	282	alpha tubulin, putative |cs | 6E-40 |NR-LIGHT |No matches	0	Rm-tb2-61648	849	M	*	61648	26	1289	0	11	7	5	0	2	0	1	13	13		1.42857	0.603571	7	6		1	0.75	23	3	Y	5.6925	0.12625	CYT		31.66	5.52			ExpAA=0.00 First60=0.00 PredHel=0 Topology=o	0						0	13.1	5.3
Rm-tb2-58943	295	alpha-parvin, putative |uc | 1000 |NR-LIGHT |No matches	0	Rm-tb2-58943	888	M	*	58943	176	2699	2	7	27	13	4	21	4	98	28	142	Y	0.301237	3.18276	31	111	Y	0.276786	3.46875	49	127	Y	0.378984	2.5654	CYT		33.857	5.8			ExpAA=12.98 First60=0.00 PredHel=0 Topology=o	0
Rm-nr-115673	335	RCC1 and BTB domain-containing protein, putative |uc | 1000 |NR-LIGHT |.63	5.37313	Rm-nr-115673	1002	K		115673	6	1003	0	4	0	2	0	0	0	0	4	2		2.05128	0.26	0	2		0	2	6	0		5.94	0	CYT		33.434	7.31			ExpAA=0.01 First60=0.00 PredHel=0 Topology=o	0						1	14.6	11.3
Rm-nr-39165	153	myosin VII, putative |cs | 1E-78 |NR-LIGHT |.63	3.92157	Rm-nr-39165	456	N		39165	5	459	0	1	0	3	0	1	0	0	2	3		0.769231	0.65	0	3		0	3	4	1		1.98	0.202	CYT		17.029	5.58			ExpAA=0.07 First60=0.06 PredHel=0 Topology=o	0						0	13.1	3.9
Rm-nr-53259	297	conserved hypothetical protein |uc | 1000 |NR-LIGHT |1.11	1.3468	Rm-nr-53259	894	M	*	53259	44	1171	1	3	7	5	0	24	1	3	27	16	Y	2.44344	0.371429	8	8		0.888889	0.888889	16	28		0.546207	1.66353	BL	23-24	33.312	9.09	30.723	8.91	ExpAA=2.30 First60=2.07 PredHel=0 Topology=o	0						0	9.8	5.1
Rm-nr-42794	351	Golgi-associated microtubule-binding protein |cs | 7E-34 |NR-LIGHT |.18	0	Rm-nr-42794	1056	H	*	42794	20	1103	0	6	6	1	0	7	0	0	13	7	Y	2.5	0.325	6	1		3	0.142857	13	7		1.60875	0.505	CYT		41.062	7.69			ExpAA=0.71 First60=0.00 PredHel=0 Topology=o	0						0	13.4	2
Rm-tb2-42796	255	Golgi-associated microtubule-binding protein isoform 3, partial |cs | .000000000000005 |NR-LIGHT |No matches	0	Rm-tb2-42796	762	E		42796	7	766	0	2	1	1	0	3	0	0	5	2		2.5641	0.216667	1	1		0.5	0.5	4	3		0.99	0.606	CYT		28.926	5.45			ExpAA=0.00 First60=0.00 PredHel=0 Topology=o	0						3	12.2	3.9
Rm-tb2-83803	462	hyaluronan mediated motility receptor, putative |st | 3E-24 |NR-LIGHT |No matches	0	Rm-tb2-83803	1389	M	*	83803	41	2769	1	6	10	10	0	13	1	0	19	21		1.32867	0.6825	11	10		1	0.833333	27	14	Y	1.782	0.505	CYT		53.304	5.02			ExpAA=0.00 First60=0.00 PredHel=0 Topology=o	0						4	11.9	1.1
Rm-nr-11768	134	microtubule binding protein YTM1, putative |cs | 6E-43 |NR-LIGHT |.27	6.71642	Rm-nr-11768	405	N	*	11768	498	810	29	221	15	145	22	55	3	8	276	171	Y	2.46869	0.401264	18	153	Y	0.116883	8.05263	410	88	Y	4.56067	0.216253	CYT		13.87	8.55			ExpAA=0.01 First60=0.00 PredHel=0 Topology=o	0						0	13.4	6.7
Rm-nr-88383	83	microtubule binding protein YTM1, putative |cs | 4E-31 |NR-LIGHT |.17	3.61446	Rm-nr-88383	252	E	*	88383	5	760	1	0	0	0	1	0	0	3	0	3		0	1.95	0	3		0	3	1	4		0.198	2.02	BL		8.685	8.21			ExpAA=0.01 First60=0.01 PredHel=0 Topology=o	0						0	16.9	9.6
Rm-nr-5447	240	Tropomyosin 1 CG4898-PA, isoform A |cs | 3E-89 |NR-LIGHT |.96	0	Rm-nr-5447	723	K	*	5447	30	1169	3	11	8	2	1	5	0	0	16	10	Y	2.23776	0.382353	8	2		2.66667	0.222222	24	6	Y	3.39429	0.2424	CYT		28.015	4.73			ExpAA=0.00 First60=0.00 PredHel=0 Topology=o	0						0	9.2	1.3
Rm-nr-88751	457	hypothetical protein IscW_ISCW015167 |uc | 1000 |NR-LIGHT |1.46	0	Rm-nr-88751	1374	V	*	88751	25	1839	1	8	0	4	0	12	0	0	20	4	Y	6.15385	0.12381	0	4		0	4	13	12		0.99	0.865714	CYT		51.1	6.7			ExpAA=0.02 First60=0.00 PredHel=0 Topology=o	0						0	13.1	6.8
Rm-tb2-47726	234	nonmuscle myosin heavy chain |cs | 2E-18 |NR-LIGHT |No matches	0	Rm-tb2-47726	699	M		47726	18	1301	5	4	1	1	0	7	0	0	11	2	Y	5.64103	0.108333	1	1		0.5	0.5	11	7		1.36125	0.589167	CYT		26.673	4.54			ExpAA=0.00 First60=0.00 PredHel=0 Topology=o	0						0	16.7	2.1
Rm-nr-318924	181	conserved hypothetical protein |uc | 1000 |NR-LIGHT |.84	0	Rm-nr-318924	542	M		318924	9	569	0	0	0	0	0	0	0	9	0	9		0	5.85	0	9		0	9	0	9		0	9.09	CYT		21.58	4.84			ExpAA=0.00 First60=0.00 PredHel=0 Topology=o	0						0	11	0.6
Rm-nr-29106	228	hypothetical protein |uc | 1000 |NR-LIGHT |.16	0	Rm-nr-29106	687	T	*	29106	12	752	0	3	1	2	0	6	0	0	9	3		3.46154	0.195	1	2		0.333333	1	6	6		0.848571	0.865714	CYT		26.6	5.16			ExpAA=0.00 First60=0.00 PredHel=0 Topology=o	0						0	15.4	1.3
Rm-tb2-40254	147	muscle myosin heavy chain, putative |cs | 5E-94 |NR-LIGHT |No matches	0	Rm-tb2-40254	444	M	*	40254	297	3701	16	11	48	27	2	19	30	144	30	249	Y	0.184615	5.22097	78	171	Y	0.453488	2.16456	102	195	Y	0.515204	1.91214	SIG	-1	17.402	5.39			ExpAA=0.00 First60=0.00 PredHel=0 Topology=o	0						0	9.5	2
Rm-nr-62696	248	hypothetical protein IscW_ISCW024855 |uc | 1000 |NR-LIGHT |1.43	0	Rm-nr-62696	747	P	*	62696	15	1851	2	4	1	0	0	8	0	0	12	1	Y	9.23077	0.05	1	0		1	0	7	8		0.77	1.01	CYT		28.293	7.94			ExpAA=0.37 First60=0.00 PredHel=0 Topology=o	0						2	14.1	3.6
Rm-tb2-88016	261	muscle myosin heavy chain, putative |cs | 1E-90 |NR-LIGHT |No matches	0	Rm-tb2-88016	781	M		88016	5	1024	1	3	0	0	0	1	0	0	4	0		6.15385	0	0	0		0	0	4	1		1.98	0.202	CYT		29.704	5.49			ExpAA=0.00 First60=0.00 PredHel=0 Topology=o	0						1	14.6	1.9
Rm-nr-77942	227	hypothetical protein IscW_ISCW013759 |uc | 1000 |NR-LIGHT |1.04	0	Rm-nr-77942	684	M	*	77942	22	1178	1	8	2	6	0	3	1	1	11	10		1.53846	0.541667	3	7		0.375	1.75	17	5	Y	2.805	0.280556	BL	37-38	25.133	6.37	21.268	5.33	ExpAA=22.18 First60=22.18 PredHel=1 Topology=o20-42i	1	9.7	8.8	81.5		185	0	12.3	4
Rm-tb2-56453	211	conserved hypothetical protein |uc | 1000 |NR-LIGHT |No matches	0	Rm-tb2-56453	631	L		56453	11	636	1	5	1	2	0	2	0	0	7	3		2.69231	0.24375	1	2		0.333333	1	9	2	Y	2.97	0.202	CYT		24.062	9.59			ExpAA=0.32 First60=0.01 PredHel=0 Topology=o	0						0	13.7	3.3
Rm-nr-61317	513	zinc finger protein, putative |uc | 1000 |NR-LIGHT |.43	8.577	Rm-nr-61317	1539	X		61317	22	1746	2	6	2	5	0	7	0	0	13	7	Y	2.5	0.325	2	5		0.333333	1.66667	15	7		1.85625	0.441875	CYT		53.055	9.91			ExpAA=0.42 First60=0.28 PredHel=0 Topology=o	0						11	11.7	3.3
Rm-nr-40710	565	hypothetical protein AND_12409 |uc | 1000 |NR-LIGHT |.27	3.18584	Rm-nr-40710	1698	R	*	40710	27	2039	8	5	2	1	1	10	0	0	15	3	Y	5.76923	0.121875	2	1		1	0.333333	16	11		1.32	0.653529	CYT		62.595	5.66			ExpAA=0.00 First60=0.00 PredHel=0 Topology=o	0						1	14	2.5
Rm-nr-105632	662	kinesin K39 |uc | 1000 |NR-LIGHT |.77	1.66163	Rm-nr-105632	1985	R		105632	23	2818	0	4	2	3	0	13	0	1	17	6	Y	3.73626	0.216667	2	4		0.4	1.33333	9	14		0.594	1.414	CYT		73.481	4.88			ExpAA=0.00 First60=0.00 PredHel=0 Topology=o	0						1	15.3	1.8
Rm-nr-176990	354	predicted protein |uc | 1000 |NR-LIGHT |1.16	0	Rm-nr-176990	1065	F	*	176990	9	1208	0	0	3	3	0	2	0	1	2	7		0.384615	1.51667	3	4		0.6	1	6	3		1.485	0.432857	CYT		37.397	5.43			ExpAA=0.17 First60=0.00 PredHel=0 Topology=o	0						5	8.5	16.1
Rm-nr-40096	147	actin depolymerizing factor, putative |cs | 4E-63 |NR-LIGHT |1.	0	Rm-nr-40096	444	M	*	40096	33	1484	0	8	9	5	0	11	0	0	19	14	Y	1.94872	0.455	9	5		1.5	0.5	22	11		1.815	0.483043	CYT		16.966	5.78			ExpAA=0.00 First60=0.00 PredHel=0 Topology=o	0						2	12.9	2
Rm-nr-179450	138	actin depolymerizing factor, putative |cs | 1E-22 |NR-LIGHT |.94	0	Rm-nr-179450	417	M	*	179450	8	819	0	0	3	2	0	0	3	0	0	8		0	5.2	6	2		2	0.285714	5	3		1.2375	0.505	CYT		15.574	5.1			ExpAA=0.00 First60=0.00 PredHel=0 Topology=o	0						2	14.5	6.5
Rm-nr-105327	226	triabin-like lipocalin precursor |uk | 1000 |NR-LIGHT |1.08	0	Rm-nr-105327	681	M	*	105327	64	953	0	31	0	0	0	33	0	0	64	0	Y	98.4615	0	0	0		0	0	31	33		0.902647	1.04156	CYT		26.724	8.84			ExpAA=6.81 First60=6.81 PredHel=0 Topology=o	0						0	8.8	6.6
Rm-nr-105326	268	triabin-like lipocalin precursor |uk | 1000 |NR-LIGHT |1.28	0	Rm-nr-105326	807	M	*	105326	22	917	0	17	0	0	0	5	0	0	22	0	Y	33.8462	0	0	0		0	0	17	5	Y	2.805	0.280556	CYT		31.241	8.7			ExpAA=3.10 First60=0.11 PredHel=0 Topology=o	0						2	11.2	6
Rm-tb2-84941	199	hypothetical protein ENTCAN_05152 |uk | 1000 |NR-LIGHT |1.	0	Rm-tb2-84941	600	M	*	84941	144	1119	1	83	0	0	0	60	0	0	143	0	Y	220	0	0	0		0	0	84	60		1.36328	0.712941	SIG	24-25	22.832	10.19	20.319	10.19	ExpAA=0.50 First60=0.50 PredHel=0 Topology=o	0						0	13.6	5
Rm-tb2-110992	198	biogenic amine-binding protein |uk | 1000 |NR-LIGHT |1.	0	Rm-tb2-110992	597	M	*	110992	19	908	0	7	0	0	0	12	0	0	19	0	Y	29.2308	0	0	0		0	0	7	12		0.533077	1.515	SIG	18-19	22.764	8.82	20.768	9.13	ExpAA=0.00 First60=0.00 PredHel=0 Topology=o	0						1	13.6	6.1
Rm-tb2-46533	177	uncharacterized protein C2orf16-like |uk | 1000 |NR-LIGHT |1.	0	Rm-tb2-46533	534	M	*	46533	12	744	0	4	0	0	0	8	0	0	12	0		18.4615	0	0	0		0	0	4	8		0.44	1.616	SIG	25-26	20.056	10.01	17.17	10.01	ExpAA=1.72 First60=0.54 PredHel=0 Topology=o	0						0	10.7	6.2
Rm-tb2-105348	145	hypothetical protein F35C5.3 |uk | 1000 |NR-LIGHT |.71	0	Rm-tb2-105348	438	G	*	105348	6	981	0	6	0	0	0	0	0	0	6	0		9.23077	0	0	0		0	0	6	0		5.94	0	SIG	29-30	16.7	7.88	13.611	5.65	ExpAA=0.17 First60=0.17 PredHel=0 Topology=o	0						3	13.1	6.9
Rm-tb2-84940	401	hypothetical protein |uk | 1000 |NR-LIGHT |1.	0	Rm-tb2-84940	1206	M	*	84940	235	1924	0	129	0	0	0	106	0	0	235	0	Y	361.538	0	0	0		0	0	129	106		1.19355	0.823538	SIG	24-25	46.385	10.17	43.864	10.18	ExpAA=3.85 First60=0.48 PredHel=0 Topology=o	0						0	14.2	4.7
Rm-tb2-11946	187	myosin vi |cs | 3E-46 |NR-LIGHT |No matches	0	Rm-tb2-11946	564	R	*	11946	18	1078	2	2	2	0	1	5	0	6	7	8		1.19658	0.65	2	6		0.285714	2	6	12		0.456923	1.73143	CYT		21.538	9.78			ExpAA=0.00 First60=0.00 PredHel=0 Topology=o	0						0	12.8	5.3
Rm-nr-44726	152	arp2-3 complex 16 kD subunit, putative |uc | 1000 |NR-LIGHT |.97	0	Rm-nr-44726	459	M	*	44726	75	3502	3	15	24	5	10	12	0	6	27	35		1.15385	0.8125	24	11	Y	2	0.44	47	28	Y	1.60448	0.589167	CYT		16.681	5.42			ExpAA=0.05 First60=0.00 PredHel=0 Topology=o	0						0	10.5	6.6
Rm-nr-29582	154	arp2-3 complex 21 kD subunit, putative |uc | 1000 |NR-LIGHT |.87	5.84416	Rm-nr-29582	465	S	*	29582	98	1276	0	5	5	5	2	6	7	68	11	85	Y	0.19678	4.60417	12	73	Y	0.162162	5.61538	15	83	Y	0.176786	5.23937	CYT		16.231	9.61			ExpAA=0.24 First60=0.01 PredHel=0 Topology=o	0						0	14.9	5.2
Rm-nr-33705	593	radixin, moesin, putative |uc | 1000 |NR-LIGHT |1.11	1.85498	Rm-nr-33705	1782	M	*	33705	103	2099	2	28	44	10	1	16	2	0	44	56		1.18758	0.808889	46	10	Y	4.18182	0.212766	84	19	Y	4.158	0.225765	CYT		68.617	5.67			ExpAA=1.50 First60=1.50 PredHel=0 Topology=o	0						0	7.4	3
Rm-nr-88085	377	FERM domain-containing protein, putative |uc | 1000 |NR-LIGHT |.66	0.795756	Rm-nr-88085	1134	W	*	88085	27	1742	2	8	0	2	0	15	0	0	23	2	Y	11.7949	0.0541667	0	2		0	2	12	15		0.7425	1.16538	BL	15-16	43.174	8.75	41.49	8.83	ExpAA=0.04 First60=0.04 PredHel=0 Topology=o	0						0	10.9	6.4
Rm-nr-37884	582	hypothetical protein TcasGA2_TC004721 |uc | 1000 |NR-LIGHT |.07	0	Rm-nr-37884	1749	H	*	37884	25	2108	3	4	5	11	0	2	0	0	6	16		0.542986	1.48571	5	11		0.416667	1.83333	23	2	Y	7.59	0.0841667	CYT		64.283	7.3			ExpAA=0.01 First60=0.00 PredHel=0 Topology=o	0						0	10.3	7.7
Rm-nr-27245	527	hypothetical protein TcasGA2_TC004721 |uc | 1000 |NR-LIGHT |.06	0.379507	Rm-nr-27245	1579	N		27245	21	1614	6	3	1	10	0	1	0	0	4	11		0.512821	1.43	1	10		0.0909091	5	20	1	Y	9.9	0.0480952	CYT		58.319	5.59			ExpAA=0.00 First60=0.00 PredHel=0 Topology=o	0						6	13.9	7.2
Rm-nr-68349	230	hypothetical protein TcasGA2_TC004721 |uc | 1000 |NR-LIGHT |.03	2.17391	Rm-nr-68349	688	E		68349	15	691	4	6	0	5	0	0	0	0	6	5		1.53846	0.464286	0	5		0	5	15	0	Y	14.85	0	CYT		24.927	7.15			ExpAA=0.00 First60=0.00 PredHel=0 Topology=o	0						2	11.7	8.7
Rm-nr-32439	419	hypothetical protein TcasGA2_TC004721 |uc | 1000 |NR-LIGHT |.05	7.39857	Rm-nr-32439	83	X		32439	14	1259	10	1	1	2	0	0	0	0	1	3		0.384615	0.975	1	2		0.333333	1	14	0	Y	13.86	0	CYT		42.44	5.54			ExpAA=1.63 First60=1.63 PredHel=0 Topology=o	0						4	10.3	7.6
Rm-nr-26280	279	hypothetical protein TcasGA2_TC004721 |uc | 1000 |NR-LIGHT |.03	0	Rm-nr-26280	840	C	*	26280	14	1406	3	2	2	4	0	2	0	1	4	7		0.769231	0.91	2	5		0.333333	1.66667	11	3	Y	2.7225	0.2525	CYT		32.239	9.63			ExpAA=0.00 First60=0.00 PredHel=0 Topology=i	0						1	10.8	3.2
Rm-nr-49250	661	hypothetical protein TcasGA2_TC004721 |uc | 1000 |NR-LIGHT |.07	0.453858	Rm-nr-49250	1982	K		49250	13	1986	2	1	7	3	0	0	0	0	1	10		0.13986	3.25	7	3		1.75	0.375	13	0	Y	12.87	0	CYT		72.944	5.42			ExpAA=0.00 First60=0.00 PredHel=0 Topology=o	0						1	11.5	8.2
Rm-nr-24690	212	bent, isoform G |uc | 1000 |NR-LIGHT |.02	0	Rm-nr-24690	633	P		24690	9	815	2	1	1	4	0	1	0	0	2	5		0.512821	1.08333	1	4		0.2	2	8	1		3.96	0.112222	CYT		23.745	8.98			ExpAA=0.00 First60=0.00 PredHel=0 Topology=o	0						1	29.7	1.9
Rm-nr-74642	212	titin |cs | 4E-94 |NR-LIGHT |.02	4.71698	Rm-nr-74642	633	L		74642	8	1115	2	2	0	4	0	0	0	0	2	4		0.615385	0.866667	0	4		0	4	8	0		7.92	0	CYT		22.087	7.99			ExpAA=0.00 First60=0.00 PredHel=0 Topology=o	0						2	13.7	5.7
Rm-nr-27246	209	hypothetical protein TcasGA2_TC004721 |uc | 1000 |NR-LIGHT |.02	0	Rm-nr-27246	626	V		27246	6	630	1	0	2	2	0	1	0	0	1	4		0.307692	1.3	2	2		0.666667	0.666667	5	1		2.475	0.168333	CYT		23.549	5.84			ExpAA=0.00 First60=0.00 PredHel=0 Topology=o	0						2	11.5	7.2
Rm-nr-62281	218	hypothetical protein TcasGA2_TC004721 |uc | 1000 |NR-LIGHT |.02	0	Rm-nr-62281	653	S		62281	7	657	2	1	1	3	0	0	0	0	1	4		0.307692	1.3	1	3		0.25	1.5	7	0		6.93	0	CYT		24.099	9.22			ExpAA=0.00 First60=0.00 PredHel=0 Topology=o	0						8	12.4	8.7
Rm-nr-110537	293	hypothetical protein TcasGA2_TC004721 |uc | 1000 |NR-LIGHT |.03	0.341297	Rm-nr-110537	877	V		110537	5	880	0	3	0	2	0	0	0	0	3	2		1.53846	0.325	0	2		0	2	5	0		4.95	0	CYT		32.379	6.44			ExpAA=0.00 First60=0.00 PredHel=0 Topology=o	0						10	12.3	9.2
Rm-nr-24691	906	hypothetical protein TcasGA2_TC004721 |uc | 1000 |NR-LIGHT |.1	0.993378	Rm-nr-24691	2721	G	*	24691	39	2764	10	6	5	15	0	2	0	1	8	21		0.559441	1.51667	5	16		0.294118	2.66667	36	3	Y	8.91	0.0818919	CYT		101.165	6.59			ExpAA=0.28 First60=0.00 PredHel=0 Topology=o	0						2	15.2	5
Rm-nr-26283	270	hypothetical protein TcasGA2_TC004721 |uc | 1000 |NR-LIGHT |.03	0.740741	Rm-nr-26283	813	E	*	26283	5	915	1	0	1	2	1	0	0	0	0	3		0	1.95	1	2		0.333333	1	4	1		1.98	0.202	CYT		29.162	8.85			ExpAA=0.00 First60=0.00 PredHel=0 Topology=o	0						9	11.9	8.1
Rm-nr-77945	134	titin, putative |uc | 1000 |NR-LIGHT |.02	0	Rm-nr-77945	405	T	*	77945	7	739	3	0	1	3	0	0	0	0	0	4		0	2.6	1	3		0.25	1.5	7	0		6.93	0	CYT		15.591	9.67			ExpAA=0.00 First60=0.00 PredHel=0 Topology=o	0						1	9	3.7
Rm-nr-22315	335	beta tubulin |cs | 0 |NR-LIGHT |.75	0	Rm-nr-22315	1008	L	*	22315	12	1114	1	0	0	5	0	0	0	6	0	11		0	7.15	0	11		0	11	6	6		0.848571	0.865714	CYT		37.744	4.98			ExpAA=1.03 First60=1.00 PredHel=0 Topology=o	0						2	14.3	6
Rm-nr-7197	471	beta tubulin |cs | 0 |NR-LIGHT |1.06	0	Rm-nr-7197	784	M		7197	126	1720	11	9	15	62	0	13	4	12	22	93	Y	0.360065	2.62826	19	74	Y	0.253333	3.7	97	29	Y	3.201	0.298878	CYT		52.929	4.95			ExpAA=0.01 First60=0.00 PredHel=0 Topology=o	0						0	13	7.6
Rm-nr-22306	446	beta tubulin |cs | 0 |NR-LIGHT |1.	0	Rm-nr-22306	1341	M	*	22306	113	2052	2	17	15	46	0	15	0	18	32	79	Y	0.615385	1.55606	15	64	Y	0.230769	4	80	33	Y	2.32941	0.411481	CYT		49.933	4.78			ExpAA=0.01 First60=0.00 PredHel=0 Topology=o	0						0	12.6	8.1
Rm-nr-22310	311	beta tubulin |cs | 1E-170 |NR-LIGHT |.7	0	Rm-nr-22310	936	L	*	22310	40	1969	4	16	5	7	0	8	0	0	24	12	Y	2.84024	0.312	5	7		0.625	1.16667	32	8	Y	3.52	0.244848	CYT		34.594	6.66			ExpAA=0.03 First60=0.00 PredHel=0 Topology=o	0						1	12.9	7.7
Rm-nr-88171	484	spectrin beta chain, putative |uc | 1000 |NR-LIGHT |.22	0.206612	Rm-nr-88171	1449	A		88171	19	1620	2	13	2	0	1	1	0	0	14	2	Y	7.17949	0.0866667	2	0		2	0	17	2	Y	5.61	0.112222	CYT		55.148	5.19			ExpAA=0.00 First60=0.00 PredHel=0 Topology=o	0						0	8.1	5.6
Rm-nr-74550	575	spectrin beta chain, putative |uc | 1000 |NR-LIGHT |.26	1.91304	Rm-nr-74550	1722	Q		74550	17	1725	0	4	6	2	0	5	0	0	9	8		1.53846	0.52	6	2		2	0.285714	12	5		1.98	0.388462	CYT		65.127	5.19			ExpAA=0.01 First60=0.01 PredHel=0 Topology=o	0						0	9.9	3.3
Rm-nr-113469	803	dystrophin, putative |uc | 1000 |NR-LIGHT |.48	0.373599	Rm-nr-113469	2407	A		113469	29	2410	0	6	5	6	0	12	0	0	18	11	Y	2.30769	0.376316	5	6		0.714286	1	17	12		1.29462	0.673333	CYT		92.488	5.19			ExpAA=0.00 First60=0.00 PredHel=0 Topology=o	0						0	9.3	3.2
Rm-nr-95923	469	hypothetical protein IscW_ISCW001115 |uc | 1000 |NR-LIGHT |1.96	0.639659	Rm-nr-95923	1405	M		95923	22	1666	1	2	4	7	0	8	0	0	10	11		1.28205	0.65	4	7		0.5	1.4	14	8		1.54	0.538667	CYT		53.877	5.15			ExpAA=0.00 First60=0.00 PredHel=0 Topology=o	0						1	12.8	3
Rm-nr-150328	498	Spectrin beta chain, putative |uc | 1000 |NR-LIGHT |.12	6.62651	Rm-nr-150328	1493	X	*	150328	16	1494	0	4	8	1	1	2	0	0	6	9		0.923077	0.835714	8	1		4	0.111111	13	3	Y	3.2175	0.216429	CYT		52.875	5.34			ExpAA=0.22 First60=0.22 PredHel=0 Topology=o	0						0	7.6	2.8
Rm-nr-28283	256	CG18076-PB |uc | 1000 |NR-LIGHT |.05	3.51562	Rm-nr-28283	771	E	*	28283	8	1165	1	2	2	1	0	1	1	0	3	4		0.923077	0.65	3	1		1.5	0.25	6	2		1.98	0.288571	CYT		28.561	7.28			ExpAA=0.00 First60=0.00 PredHel=0 Topology=o	0						0	11.3	2
Rm-nr-132136	293	spectrin beta chain, putative |uc | 1000 |NR-LIGHT |.13	0	Rm-nr-132136	876	N		132136	5	889	0	1	3	1	0	0	0	0	1	4		0.307692	1.3	3	1		1.5	0.25	5	0		4.95	0	CYT		33.869	5.18			ExpAA=0.00 First60=0.00 PredHel=0 Topology=o	0						0	8.5	1.7
Rm-tb2-43572	271	spectrin beta chain, putative |uc | 1000 |NR-LIGHT |No matches	0	Rm-tb2-43572	810	M		43572	25	919	1	6	12	2	0	2	0	2	8	16		0.723982	1.15556	12	4	Y	2.4	0.307692	21	4	Y	4.158	0.183636	CYT		31.316	6.66			ExpAA=0.00 First60=0.00 PredHel=0 Topology=o	0						1	13.7	4.4
Rm-nr-159642	244	utrophin |uc | 1000 |NR-LIGHT |.93	0	Rm-nr-159642	731	Q		159642	8	1027	0	1	5	0	0	2	0	0	3	5		0.769231	0.8125	5	0		5	0	6	2		1.98	0.288571	CYT		27.646	9.04			ExpAA=0.18 First60=0.12 PredHel=0 Topology=o	0						3	14.8	6.1
Rm-nr-43571	323	spectrin beta chain, putative |uc | 1000 |NR-LIGHT |.14	0	Rm-nr-43571	972	L	*	43571	8	1074	1	3	3	1	0	0	0	0	3	4		0.923077	0.65	3	1		1.5	0.25	8	0		7.92	0	CYT		37.463	6.14			ExpAA=0.00 First60=0.00 PredHel=0 Topology=o	0						0	9	4
Rm-nr-35968	891	alpha actinin CG4376-PB |uc | 1000 |NR-LIGHT |.99	0	Rm-nr-35968	2676	M	*	35968	44	3280	4	18	13	6	3	0	0	0	18	19		1.38462	0.65	13	6	Y	1.85714	0.428571	41	3	Y	10.1475	0.0721429	CYT		101.607	5.95			ExpAA=0.01 First60=0.00 PredHel=0 Topology=o	0						1	8.9	6.2
Rm-nr-48044	417	65-kDa macrophage protein, putative |uc | 1000 |NR-LIGHT |.67	0.479616	Rm-nr-48044	1249	M		48044	12	1392	0	10	1	1	0	0	0	0	10	2		5.12821	0.118182	1	1		0.5	0.5	12	0	Y	11.88	0	CYT		46.39	5.79			ExpAA=0.01 First60=0.00 PredHel=0 Topology=o	0						0	11	6.5
Rm-nr-8899	536	spectrin alpha chain, putative |uc | 1000 |NR-LIGHT |.23	2.23881	Rm-nr-8899	1607	R		8899	52	1632	5	12	13	15	0	7	0	0	19	28		1.00796	0.91	13	15		0.8125	1.07143	45	7	Y	5.56875	0.153696	CYT		59.21	5.73			ExpAA=0.00 First60=0.00 PredHel=0 Topology=o	0						0	9.3	4.7
Rm-nr-47413	1034	spectrin alpha chain, putative |uc | 1000 |NR-LIGHT |.44	0	Rm-nr-47413	3100	M		47413	173	3176	4	48	50	29	1	41	0	0	89	79	Y	1.71154	0.570556	50	29	Y	1.66667	0.568627	131	42	Y	3.01605	0.321364	CYT		119.929	5.17			ExpAA=0.00 First60=0.00 PredHel=0 Topology=o	0						0	8.3	3.7
Rm-nr-5577	262	spectrin alpha chain, putative |uc | 1000 |NR-LIGHT |.11	0	Rm-nr-5577	785	G		5577	22	804	2	3	7	8	0	1	1	0	4	16		0.361991	2.08	8	8		0.888889	0.888889	20	2	Y	6.6	0.0961905	CYT		29.22	6.11			ExpAA=0.00 First60=0.00 PredHel=0 Topology=o	0						1	10.3	3.8
Rm-nr-5585	151	spectrin alpha chain, putative |uc | 1000 |NR-LIGHT |.06	0	Rm-nr-5585	456	L	*	5585	105	694	2	5	32	45	11	10	0	0	15	77	Y	0.295858	3.12812	32	45		0.695652	1.36364	84	21	Y	3.78	0.249529	CYT		17.243	6.25			ExpAA=0.00 First60=0.00 PredHel=0 Topology=o	0						2	11.3	2.6
Rm-nr-3672	330	spectrin alpha chain, putative |uc | 1000 |NR-LIGHT |.14	0	Rm-nr-3672	989	S		3672	31	1388	1	11	4	6	0	8	1	0	19	11	Y	2.4359	0.3575	5	6		0.714286	1	22	9	Y	2.178	0.395217	CYT		37.422	4.71			ExpAA=0.00 First60=0.00 PredHel=0 Topology=o	0						0	7	5.2
Rm-nr-5565	218	spectrin alpha chain, putative |uc | 1000 |NR-LIGHT |.09	0	Rm-nr-5565	657	K	*	5565	827	1086	53	84	228	216	47	178	15	6	262	465		0.864972	1.14924	243	222	Y	1.08969	0.909836	581	246	Y	2.3287	0.426907	CYT		25.119	5.1			ExpAA=0.00 First60=0.00 PredHel=0 Topology=o	0						0	8.7	4.1
Rm-nr-5567	219	spectrin alpha chain, putative |uc | 1000 |NR-LIGHT |.09	0	Rm-nr-5567	660	T	*	5567	191	1063	7	9	82	42	8	27	14	2	36	140	Y	0.392799	2.45946	96	44	Y	2.13333	0.453608	140	51	Y	2.66538	0.365319	CYT		25.036	5			ExpAA=0.00 First60=0.00 PredHel=0 Topology=o	0						0	8.7	5.5
Rm-nr-5597	208	spectrin alpha chain, putative |uc | 1000 |NR-LIGHT |.09	6.25	Rm-nr-5597	627	E	*	5597	182	691	16	9	66	38	10	33	10	0	42	114	Y	0.561873	1.72326	76	38	Y	1.94872	0.493506	129	53	Y	2.365	0.411769	CYT		22.239	4.74			ExpAA=0.00 First60=0.00 PredHel=0 Topology=o	0						0	7.2	3.8
Rm-nr-5562	256	spectrin alpha chain, putative |uc | 1000 |NR-LIGHT |.11	0	Rm-nr-5562	771	S	*	5562	162	1333	9	4	69	43	8	24	5	0	28	117	Y	0.365059	2.62241	74	43	Y	1.68182	0.573333	125	37	Y	3.25658	0.296587	CYT		29.37	5.2			ExpAA=0.00 First60=0.00 PredHel=0 Topology=o	0						0	8.2	3.1
Rm-nr-5588	139	spectrin alpha chain, putative |uc | 1000 |NR-LIGHT |.06	0	Rm-nr-5588	414	T		5588	84	498	12	0	9	36	3	19	5	0	19	50	Y	0.573152	1.625	14	36		0.378378	2.4	57	27	Y	2.01536	0.470172	CYT		15.671	4.58			ExpAA=0.00 First60=0.00 PredHel=0 Topology=o	0						0	7.2	5.8
Rm-nr-5566	155	spectrin alpha chain, putative |uc | 1000 |NR-LIGHT |.07	0	Rm-nr-5566	468	R	*	5566	83	654	10	6	11	22	2	19	13	0	25	46		0.818331	1.15	24	22		1.04348	0.88	49	34		1.386	0.6868	CYT		17.885	5.64			ExpAA=0.00 First60=0.00 PredHel=0 Topology=o	0						0	11	5.2
Rm-nr-5568	235	spectrin alpha chain, putative |uc | 1000 |NR-LIGHT |.1	0.851064	Rm-nr-5568	705	M		5568	69	988	4	2	28	24	3	6	2	0	8	54	Y	0.223776	3.9	30	24	Y	1.2	0.774194	58	11	Y	4.785	0.188305	CYT		26.487	5.8			ExpAA=1.08 First60=0.00 PredHel=0 Topology=o	0						0	11.5	2.1
Rm-nr-5563	239	spectrin alpha chain, putative |uc | 1000 |NR-LIGHT |.1	7.11297	Rm-nr-5563	720	I	*	5563	51	1313	6	0	15	27	3	0	0	0	0	42	Y	0	27.3	15	27		0.535714	1.6875	48	3	Y	11.88	0.0618367	CYT		25.171	5.4			ExpAA=0.02 First60=0.00 PredHel=0 Topology=o	0						0	7.5	2.5
Rm-nr-5569	259	spectrin alpha chain, putative |uc | 1000 |NR-LIGHT |.11	0.772201	Rm-nr-5569	777	M		5569	35	1161	2	1	11	14	4	3	0	0	4	25	Y	0.236686	3.25	11	14		0.733333	1.16667	28	7	Y	3.465	0.243793	CYT		28.956	5.25			ExpAA=1.11 First60=0.00 PredHel=0 Topology=o	0						0	12	3.5
Rm-nr-5606	156	spectrin alpha chain, putative |uc | 1000 |NR-LIGHT |.07	0	Rm-nr-5606	448	S	*	5606	28	473	0	3	0	24	1	0	0	0	3	24	Y	0.184615	3.9	0	24	Y	0	24	27	1	Y	13.365	0.0360714	CYT		18.089	4.97			ExpAA=0.00 First60=0.00 PredHel=0 Topology=o	0						0	9.6	4.5
Rm-nr-5572	165	spectrin alpha chain, putative |uc | 1000 |NR-LIGHT |.07	0	Rm-nr-5572	493	S		5572	14	544	0	0	4	3	0	6	1	0	6	8		1.02564	0.742857	5	3		1.25	0.5	7	7		0.86625	0.88375	CYT		18.598	4.98			ExpAA=1.64 First60=0.00 PredHel=0 Topology=o	0						1	12.1	4.2
Rm-nr-5576	125	spectrin alpha chain, putative |uc | 1000 |NR-LIGHT |.05	0	Rm-nr-5576	378	L	*	5576	10	663	0	0	2	7	0	1	0	0	1	9		0.153846	2.925	2	7		0.25	2.33333	9	1		4.455	0.101	CYT		13.921	5.62			ExpAA=0.01 First60=0.01 PredHel=0 Topology=o	0						0	10.4	3.2
Rm-nr-5590	161	spectrin alpha chain, putative |uc | 1000 |NR-LIGHT |.07	0	Rm-nr-5590	486	W	*	5590	6	488	0	0	2	1	0	1	2	0	1	5		0.25641	1.625	4	1		2	0.2	3	3		0.7425	0.7575	CYT		18.529	6.2			ExpAA=0.01 First60=0.01 PredHel=0 Topology=o	0						0	13.7	4.3
Rm-nr-5586	103	spectrin alpha chain, putative |uc | 1000 |NR-LIGHT |.04	0	Rm-nr-5586	312	L	*	5586	6	570	1	0	0	5	0	0	0	0	0	5		0	3.25	0	5		0	5	6	0		5.94	0	CYT		11.906	5.15			ExpAA=0.00 First60=0.00 PredHel=0 Topology=o	0						0	9.7	3.9
Rm-nr-5591	165	spectrin alpha chain, putative |uc | 1000 |NR-LIGHT |.07	0	Rm-nr-5591	498	S	*	5591	5	556	1	1	0	2	0	1	0	0	2	2		1.02564	0.433333	0	2		0	2	4	1		1.98	0.202	CYT		19.048	5.25			ExpAA=0.00 First60=0.00 PredHel=0 Topology=o	0						0	10.9	3.6
Rm-nr-5592	101	spectrin alpha chain, putative |uc | 1000 |NR-LIGHT |.04	0	Rm-nr-5592	301	L		5592	5	427	0	0	2	2	0	1	0	0	1	4		0.307692	1.3	2	2		0.666667	0.666667	4	1		1.98	0.202	CYT		11.27	5.55			ExpAA=0.00 First60=0.00 PredHel=0 Topology=o	0						0	10.9	3
Rm-nr-11965	458	spectrin alpha chain, putative |uc | 1000 |NR-LIGHT |.19	0.436681	Rm-nr-11965	1377	P	*	11965	220	2638	20	29	54	18	10	40	10	39	69	121		0.870113	1.12357	64	57	Y	1.10345	0.876923	121	99		1.1979	0.81959	CYT		52.457	5			ExpAA=0.00 First60=0.00 PredHel=0 Topology=o	0						0	10	4.8
Rm-nr-5561	221	spectrin alpha chain, putative |uc | 1000 |NR-LIGHT |.09	8.1448	Rm-nr-5561	666	L	*	5561	183	768	1	6	101	44	4	24	3	0	30	148	Y	0.309757	3.10323	104	44	Y	2.31111	0.419048	152	31	Y	4.7025	0.204641	BL		22.579	4.91			ExpAA=7.41 First60=7.41 PredHel=0 Topology=o	0						0	6.8	2.7
Rm-nr-5596	119	spectrin alpha chain, putative |uc | 1000 |NR-LIGHT |.05	0	Rm-nr-5596	358	T	*	5596	89	439	8	0	15	18	5	10	33	0	10	66	Y	0.229621	3.9	48	18	Y	2.52632	0.367347	41	48		0.828367	1.15429	BL		13.116	5.21			ExpAA=0.00 First60=0.00 PredHel=0 Topology=o	0						0	7.6	9.2
Rm-nr-5582	301	spectrin alpha chain, putative |uc | 1000 |NR-LIGHT |.13	5.98007	Rm-nr-5582	906	A	*	5582	76	2611	5	4	20	32	5	7	3	0	11	55	Y	0.302198	2.97917	23	32		0.69697	1.33333	61	15	Y	3.77438	0.244355	SIG	25-26	32.392	5.07	29.649	5.06	ExpAA=1.32 First60=0.42 PredHel=0 Topology=o	0						0	10	3.3
Rm-nr-5581	110	spectrin alpha chain, putative |uc | 1000 |NR-LIGHT |.05	0	Rm-nr-5581	333	M	*	5581	10	819	1	0	2	6	0	1	0	0	1	8		0.17094	2.6	2	6		0.285714	2	9	1		4.455	0.101	BL		12.498	4.83			ExpAA=0.00 First60=0.00 PredHel=0 Topology=o	0						0	9.1	4.5
Rm-nr-43606	168	calmodulin, putative |uc | 1000 |NR-LIGHT |.92	0	Rm-nr-43606	507	M	*	43606	22	1609	2	4	0	2	0	5	1	8	9	11		1.15385	0.715	1	10		0.0909091	5	8	14		0.528	1.57111	CYT		19.153	5			ExpAA=0.00 First60=0.00 PredHel=0 Topology=o	0						1	10.7	5.4
Rm-nr-2211	210	LIM domain-containing protein, putative |uc | 1000 |NR-LIGHT |.63	0	Rm-nr-2211	628	P		2211	6	827	0	2	3	1	0	0	0	0	2	4		0.615385	0.866667	3	1		1.5	0.25	6	0		5.94	0	CYT		23.935	6.11			ExpAA=0.00 First60=0.00 PredHel=0 Topology=o	0						0	13.3	4.8
Rm-nr-35679	220	LIM domain-containing protein, putative |uc | 1000 |NR-LIGHT |.65	0	Rm-nr-35679	663	H	*	35679	38	1528	0	5	7	10	1	5	3	7	10	27		0.549451	1.59545	10	17		0.555556	1.54545	22	16		1.28118	0.702609	CYT		24.702	8.2			ExpAA=0.00 First60=0.00 PredHel=0 Topology=o	0						0	12.3	7.7
Rm-tb2-41781	1161	cell wall surface anchored protein |uc | 1000 |NR-LIGHT |1.	0	Rm-tb2-41781	3481	M		41781	31	3972	10	7	4	7	0	3	0	0	10	11		1.28205	0.65	4	7		0.5	1.4	28	3	Y	6.93	0.104483	CYT		130.529	5.19			ExpAA=0.00 First60=0.00 PredHel=0 Topology=o	0						3	14.9	3.6
Rm-nr-29829	186	calponin, putative |uc | 1000 |NR-LIGHT |1.22	0	Rm-nr-29829	561	M	*	29829	34	1850	10	2	1	10	5	1	0	5	3	16	Y	0.271493	2.6	1	15	Y	0.0625	7.5	23	11	Y	1.8975	0.462917	CYT		20.78	6.16			ExpAA=0.00 First60=0.00 PredHel=0 Topology=o	0						0	6.5	9.1
Rm-nr-41159	356	calponin, putative |uc | 1000 |NR-LIGHT |2.07	1.68539	Rm-nr-41159	1071	H	*	41159	58	2048	10	12	19	5	6	5	0	1	17	25		1.00592	0.902778	19	6	Y	2.71429	0.3	46	12	Y	3.50308	0.257872	CYT		37.146	5.6			ExpAA=0.69 First60=0.00 PredHel=0 Topology=o	0						16	13.8	9.3
Rm-nr-25923	578	conserved hypothetical protein |uc | 1000 |NR-LIGHT |.99	1.21107	Rm-nr-25923	1737	M	*	25923	152	5771	19	24	26	28	8	19	2	26	43	82		0.797034	1.21136	28	54		0.509091	1.86207	97	55	Y	1.71482	0.566837	CYT		64.275	5.07			ExpAA=0.00 First60=0.00 PredHel=0 Topology=o	0						0	15.1	4.8
Rm-nr-44848	190	calponin, putative |uc | 1000 |NR-LIGHT |1.	0	Rm-nr-44848	573	M	*	44848	136	1853	4	28	28	11	4	38	3	20	66	62	Y	1.61172	0.601493	31	31		0.96875	0.96875	71	65		1.065	0.911806	CYT		20.958	8.4			ExpAA=0.00 First60=0.00 PredHel=0 Topology=o	0						0	11.1	7.4
Rm-nr-124402	74	hypothetical protein IscW_ISCW016191 |uc | 1000 |NR-LIGHT |.91	0	Rm-nr-124402	221	M		124402	7	452	0	5	0	1	0	1	0	0	6	1		4.61538	0.0928571	0	1		0	1	6	1		2.97	0.144286	CYT		7.964	4.24			ExpAA=0.02 First60=0.02 PredHel=0 Topology=o	0						0	13.5	6.8
Rm-nr-7147	191	hypothetical protein, conserved in P. knowlesi |uc | 1000 |NR-LIGHT |.39	0	Rm-nr-7147	576	K	*	7147	39	622	1	0	3	5	3	0	1	26	0	35	Y	0	22.75	4	31	Y	0.125	6.2	9	30	Y	0.287419	3.03	CYT		22.614	9.66			ExpAA=0.00 First60=0.00 PredHel=0 Topology=o	0						0	12.6	.
Rm-nr-50243	297	conserved hypothetical protein |uc | 1000 |NR-LIGHT |1.3	0	Rm-nr-50243	894	A	*	50243	129	3029	13	9	47	24	3	20	0	13	29	84	Y	0.524887	1.82	47	37	Y	1.23684	0.770833	93	36	Y	2.48838	0.386809	CYT		33.201	4.71			ExpAA=9.52 First60=9.51 PredHel=0 Topology=o	0						1	15.2	2.4
Rm-nr-115904	379	cystein protease, putative |s/serprot | 1000 |NR-LIGHT |.98	3.95778	Rm-nr-115904	1140	S	*	115904	24	1469	0	6	4	2	0	10	0	2	16	8	Y	2.73504	0.305882	4	4		0.8	0.8	12	12		0.913846	0.932308	CYT		41.253	5.96			ExpAA=0.03 First60=0.00 PredHel=0 Topology=o	0						0	12.7	5.8
Rm-nr-63671	536	cytoplasmic dynein 1 intermediate chain, putative |uc | 1000 |NR-LIGHT |1.07	0	Rm-nr-63671	1611	C	*	63671	35	1976	1	10	7	4	0	13	0	0	23	11	Y	2.94872	0.297917	7	4		1.4	0.5	22	13		1.55571	0.57087	CYT		58.911	5.07			ExpAA=0.06 First60=0.05 PredHel=0 Topology=o	0						3	15.5	6.5
Rm-tb2-29515	356	myosin-11 |cs | 8E-16 |NR-LIGHT |No matches	0	Rm-tb2-29515	1071	M	*	29515	36	1274	13	8	5	1	1	8	0	0	16	6	Y	3.51648	0.229412	5	1		2.5	0.166667	27	9	Y	2.673	0.324643	CYT		40.761	4.81			ExpAA=0.00 First60=0.00 PredHel=0 Topology=o	0						3	13.2	3.7
Rm-nr-39065	501	cortactin, putative |uc | 1000 |NR-LIGHT |.84	0.798403	Rm-nr-39065	1502	K	*	39065	9	1506	0	6	2	1	0	0	0	0	6	3		2.30769	0.278571	2	1		1	0.333333	9	0		8.91	0	CYT		55.091	5.3			ExpAA=0.00 First60=0.00 PredHel=0 Topology=o	0						5	11.2	6.8
Rm-nr-115944	163	dynactin subunit P25, putative |uc | 1000 |NR-LIGHT |.88	0	Rm-nr-115944	492	M	*	115944	5	670	0	3	1	1	0	0	0	0	3	2		1.53846	0.325	1	1		0.5	0.5	5	0		4.95	0	CYT		17.731	7.64			ExpAA=0.38 First60=0.00 PredHel=0 Topology=o	0						2	12.9	9.2
Rm-nr-31168	457	dynactin P62 subunit, putative |uc | 1000 |NR-LIGHT |.98	0	Rm-nr-31168	1374	M	*	31168	21	1610	3	9	1	2	0	6	0	0	15	3	Y	5.76923	0.121875	1	2		0.333333	1	15	6		2.12143	0.37875	CYT		51.738	8.62			ExpAA=0.04 First60=0.00 PredHel=0 Topology=o	0						1	12.5	3.9
Rm-nr-53522	391	dynactin subunit, putative |uc | 1000 |NR-LIGHT |1.05	0	Rm-nr-53522	1176	M	*	53522	21	1332	1	9	2	2	0	7	0	0	16	4	Y	4.92308	0.152941	2	2		0.666667	0.666667	14	7		1.7325	0.471333	CYT		43.359	5.04			ExpAA=0.00 First60=0.00 PredHel=0 Topology=o	0						3	12.5	4.6
Rm-tb2-97019	414	dynein heavy chain, cytosolic, putative |uc | 1000 |NR-LIGHT |No matches	0	Rm-tb2-97019	1240	M		97019	20	2046	1	12	5	0	0	2	0	0	14	5	Y	3.58974	0.216667	5	0		5	0	18	2	Y	5.94	0.106316	CYT		46.624	8.6			ExpAA=0.04 First60=0.00 PredHel=0 Topology=o	0						0	10.1	8
Rm-nr-83961	106	dynein light chain, putative |uc | 1000 |NR-LIGHT |.92	0	Rm-nr-83961	321	M	*	83961	29	728	0	0	0	0	0	2	4	23	2	27	Y	0.10989	5.85	4	23	Y	0.166667	4.6	0	29	Y	0	29.29	CYT		11.851	5.84			ExpAA=0.02 First60=0.01 PredHel=0 Topology=o	0						0	17	7.5
Rm-nr-61869	709	G-utrophin, putative |uc | 1000 |NR-LIGHT |.9	0.141044	Rm-nr-61869	2124	M		61869	29	2148	3	9	5	7	0	5	0	0	14	12		1.6568	0.52	5	7		0.625	1.16667	24	5	Y	3.96	0.202	CYT		81.482	7.31			ExpAA=0.03 First60=0.00 PredHel=0 Topology=o	0						0	12	4.1
Rm-nr-53280	269	echinoderm microtubule associated protein like 1 |cs | 4E-97 |NR-LIGHT |.67	9.66543	Rm-nr-53280	807	X		53280	27	2070	3	4	11	4	0	5	0	0	9	15		0.865385	0.975	11	4	Y	2.2	0.333333	22	5	Y	3.63	0.219565	CYT		26.506	6.12			ExpAA=0.61 First60=0.61 PredHel=0 Topology=o	0						0	17.5	7.1
Rm-nr-56067	105	AGAP001315-PD |uc | 1000 |NR-LIGHT |.09	0	Rm-nr-56067	312	I		56067	21	730	6	0	3	4	1	2	0	5	2	12		0.236686	2.6	3	9		0.3	2.25	13	8		1.43	0.577143	CYT		13.073	5.4			ExpAA=0.00 First60=0.00 PredHel=0 Topology=i	0						0	1.9	1.9
Rm-nr-77494	294	ENSANGP00000019124 |uc | 1000 |NR-LIGHT |1.05	1.02041	Rm-nr-77494	885	C	*	77494	9	1187	1	5	2	1	0	0	0	0	5	3		1.92308	0.325	2	1		1	0.333333	9	0		8.91	0	CYT		32.199	9.16			ExpAA=0.38 First60=0.00 PredHel=0 Topology=o	0						8	17	7.5
Rm-tb2-53661	347	CG1399-PB, isoform B isoform 2 |uc | 1000 |NR-LIGHT |1.	0	Rm-tb2-53661	1044	M	*	53661	16	1420	3	1	3	3	1	4	0	1	5	7		0.961538	0.758333	3	4		0.6	1	10	6		1.41429	0.550909	CYT		39.03	6.46			ExpAA=0.09 First60=0.02 PredHel=0 Topology=o	0						1	14.1	3.5
Rm-tb2-103108	237	coiled-coil domain-containing protein 102A, putative |uc | 1000 |NR-LIGHT |No matches	0	Rm-tb2-103108	714	S	*	103108	5	721	1	0	2	0	0	1	0	1	1	3		0.384615	0.975	2	1		1	0.333333	3	2		0.99	0.505	CYT		27.554	8.68			ExpAA=0.80 First60=0.00 PredHel=0 Topology=o	0						1	11.4	2.1
Rm-nr-536	353	hypothetical protein BRAFLDRAFT_90440 |uc | 1000 |NR-LIGHT |.74	0	Rm-nr-536	1062	L	*	536	46	1147	0	28	6	0	1	11	0	0	39	6	Y	8.57143	0.0975	6	0		6	0	34	12	Y	2.58923	0.346286	CYT		36.125	3.62			ExpAA=22.57 First60=22.57 PredHel=1 Topology=i21-43o	1	6.2	87.8	5.9		310	15	7.4	2.8
Rm-tb2-148136	219	heavy neurofilament protein |uk | 1000 |NR-LIGHT |No matches	0	Rm-tb2-148136	655	S		148136	5	659	0	1	0	0	0	4	0	0	5	0		7.69231	0	0	0		0	0	1	4		0.198	2.02	CYT		23.479	4.6			ExpAA=0.00 First60=0.00 PredHel=0 Topology=o	0						21	20.5	3.2
Rm-nr-101418	159	hypothetical protein BRAFLDRAFT_204798 |uc | 1000 |NR-LIGHT |.63	0	Rm-nr-101418	475	F		101418	11	480	0	2	0	0	0	9	0	0	11	0		16.9231	0	0	0		0	0	2	9	Y	0.198	3.03	CYT		17.957	7.97			ExpAA=2.64 First60=2.64 PredHel=0 Topology=o	0						0	13.8	6.3
Rm-nr-22277	234	gamma-tubulin complex component, putative |cs | 2E-49 |NR-LIGHT |1.09	0	Rm-nr-22277	705	I	*	22277	10	1180	0	0	5	1	2	2	0	0	2	6		0.43956	1.3	5	1		2.5	0.166667	6	4		1.188	0.577143	CYT		27.155	8.31			ExpAA=0.05 First60=0.03 PredHel=0 Topology=o	0						0	12.8	2.6
Rm-nr-33673	177	gamma-tubulin complex component, putative |cs | 5E-19 |NR-LIGHT |1.36	0	Rm-nr-33673	528	M		33673	12	806	3	2	2	0	0	5	0	0	7	2		3.58974	0.1625	2	0		2	0	7	5		1.155	0.63125	CYT		19.472	5.16			ExpAA=0.83 First60=0.01 PredHel=0 Topology=o	0						4	18.6	5.6
Rm-nr-33600	206	protein held out wings, putative |uc | 1000 |NR-LIGHT |.63	1.94175	Rm-nr-33600	621	E	*	33600	8	1115	0	0	1	7	0	0	0	0	0	8		0	5.2	1	7		0.125	3.5	8	0		7.92	0	CYT		21.357	5.35			ExpAA=0.35 First60=0.00 PredHel=0 Topology=o	0						2	12.1	6.8
Rm-nr-52998	886	ENSANGP00000022750 |uc | 1000 |NR-LIGHT |.88	0.338601	Rm-nr-52998	2661	Q	*	52998	124	2827	2	58	20	5	7	32	0	0	90	25	Y	5.32544	0.178571	20	5	Y	3.33333	0.238095	85	39	Y	2.10375	0.458023	CYT		99.76	5.59			ExpAA=0.01 First60=0.01 PredHel=0 Topology=o	0						2	12.5	4.4
Rm-nr-49708	353	tetratricopeptide repeat protein, putative |uc | 1000 |NR-LIGHT |1.29	1.41643	Rm-nr-49708	1062	M	*	49708	82	5019	0	19	15	22	2	23	0	1	42	38	Y	1.6568	0.574419	15	23		0.625	1.4375	56	26	Y	2.05333	0.460702	CYT		39.231	6.43			ExpAA=0.00 First60=0.00 PredHel=0 Topology=o	0						0	9.6	4.8
Rm-nr-36822	342	kinesin heavy chain, putative |uc | 1000 |NR-LIGHT |.49	0	Rm-nr-36822	1029	V	*	36822	21	2336	1	2	7	4	1	5	1	0	7	12		0.828402	0.975	8	4		1.6	0.444444	14	7		1.7325	0.471333	CYT		38.472	4.97			ExpAA=0.01 First60=0.01 PredHel=0 Topology=o	0						0	14.3	4.7
Rm-nr-125649	487	kinesin-related protein HSET, putative |uc | 1000 |NR-LIGHT |1.65	0.616016	Rm-nr-125649	1460	I		125649	18	1619	0	3	2	1	0	12	0	0	15	3	Y	5.76923	0.121875	2	1		1	0.333333	6	12		0.456923	1.73143	CYT		54.569	6.36			ExpAA=0.56 First60=0.02 PredHel=0 Topology=o	0						4	17.9	4.7
Rm-nr-113628	369	LOC100149074 protein |uc | 1000 |NR-LIGHT |.67	0	Rm-nr-113628	1104	M		113628	10	1282	0	3	4	0	0	3	0	0	6	4		1.84615	0.371429	4	0		4	0	7	3		1.7325	0.37875	CYT		40.676	5.6			ExpAA=0.09 First60=0.00 PredHel=0 Topology=o	0						0	13.3	8.1
Rm-nr-61052	230	Osmotic avoidance abnormal protein, putative |uc | 1000 |NR-LIGHT |.54	0	Rm-nr-61052	693	L	*	61052	7	760	1	3	0	1	0	2	0	0	5	1		3.84615	0.108333	0	1		0	1	5	2		1.65	0.336667	CYT		25.814	8.82			ExpAA=0.07 First60=0.00 PredHel=0 Topology=o	0						0	19.1	4.8
Rm-nr-61053	363	Osmotic avoidance abnormal protein, putative |uc | 1000 |NR-LIGHT |.85	0	Rm-nr-61053	1088	S		61053	17	1092	0	9	2	1	0	5	0	0	14	3	Y	5.38462	0.13	2	1		1	0.333333	12	5		1.98	0.388462	BL		40.622	8.92			ExpAA=4.27 First60=4.21 PredHel=0 Topology=o	0						2	18.5	6.1
Rm-nr-32905	66	G-protein gamma subunit |uc | 1000 |NR-LIGHT |1.	0	Rm-nr-32905	201	M	*	32905	15	389	0	1	0	1	0	6	0	7	7	8		1.19658	0.65	0	8		0	8	2	13	Y	0.141429	4.37667	CYT		7.702	7.9			ExpAA=0.00 First60=0.00 PredHel=0 Topology=i	0						0	10.6	3
Rm-nr-131900	575	hypothetical protein IscW_ISCW014339 |uc | 1000 |NR-LIGHT |.81	0	Rm-nr-131900	1722	C		131900	9	1732	0	5	2	1	0	1	0	0	6	3		2.30769	0.278571	2	1		1	0.333333	8	1		3.96	0.112222	CYT		62.394	4.86			ExpAA=0.00 First60=0.00 PredHel=0 Topology=o	0						4	21.9	6.8
Rm-nr-121293	158	ankyrin repeat domain protein |uc | 1000 |NR-LIGHT |.82	0	Rm-nr-121293	472	E		121293	8	1180	0	6	1	0	0	1	0	0	7	1		5.38462	0.08125	1	0		1	0	7	1		3.465	0.12625	CYT		17.585	5.61			ExpAA=0.01 First60=0.00 PredHel=0 Topology=o	0						0	10.8	5.1
Rm-nr-208330	136	RIKEN cDNA 0610037P05 gene |uc | 1000 |NR-LIGHT |.45	0	Rm-nr-208330	411	N	*	208330	12	989	0	0	0	1	0	2	0	9	2	10		0.27972	2.16667	0	10		0	10	1	11	Y	0.0825	5.555	CYT		15.173	5.95			ExpAA=0.00 First60=0.00 PredHel=0 Topology=i	0						4	16.2	3.7
Rm-nr-114224	190	LisH motif-containing protein |uc | 1000 |NR-LIGHT |.79	0	Rm-nr-114224	568	M		114224	16	842	0	9	4	0	1	2	0	0	11	4	Y	3.38462	0.216667	4	0		4	0	13	3	Y	3.2175	0.216429	CYT		21.565	4.96			ExpAA=0.00 First60=0.00 PredHel=0 Topology=o	0						8	10.5	5.3
Rm-nr-105157	123	PrP amyloid |uc | 1000 |NR-LIGHT |1.38	0	Rm-nr-105157	372	M	*	105157	128	525	0	124	0	0	0	4	0	0	128	0	Y	196.923	0	0	0		0	0	124	4	Y	24.552	0.03232	SIG	19-20	12.974	9.84	10.978	10.27	ExpAA=5.52 First60=5.40 PredHel=0 Topology=o	0						1	9.8	27.6
Rm-nr-105158	126	PrP amyloid |uc | 1000 |NR-LIGHT |1.3	0	Rm-nr-105158	381	M	*	105158	76	515	0	75	0	0	0	1	0	0	76	0	Y	116.923	0	0	0		0	0	75	1	Y	37.125	0.0132895	SIG	19-20	13.154	9.49	11.198	9.98	ExpAA=4.91 First60=4.79 PredHel=0 Topology=o	0						7	11.9	27
Rm-nr-104250	132	prion protein |uc | 1000 |NR-LIGHT |1.48	0	Rm-nr-104250	399	M	*	104250	57	508	0	56	0	0	0	1	0	0	57	0	Y	87.6923	0	0	0		0	0	56	1	Y	27.72	0.0177193	SIG	19-20	13.629	10.72	11.683	11.71	ExpAA=2.72 First60=2.64 PredHel=0 Topology=o	0						9	14.4	28.8
Rm-nr-25590	233	Mapmodulin, putative |uc | 1000 |NR-LIGHT |.94	0	Rm-nr-25590	702	M	*	25590	30	1333	4	10	6	5	0	5	0	0	15	11		1.92308	0.446875	6	5		1	0.714286	25	5	Y	4.125	0.194231	CYT		26.57	4.01			ExpAA=0.02 First60=0.02 PredHel=0 Topology=o	0						0	9	7.3
Rm-nr-23876	357	Microfibrillar-associated protein 1 Microfibrillar-associated protein 1 |uc | 1000 |NR-LIGHT |.81	0	Rm-nr-23876	1074	M	*	23876	7	1416	2	2	1	0	0	1	0	1	3	2		1.53846	0.325	1	1		0.5	0.5	5	2		1.65	0.336667	CYT		42.358	4.77			ExpAA=0.00 First60=0.00 PredHel=0 Topology=o	0						5	10.9	3.1
Rm-nr-33888	328	microtubule binding protein YTM1, putative |cs | 1E-167 |NR-LIGHT |.85	8.23171	Rm-nr-33888	79	X		33888	80	3318	8	17	22	2	7	22	0	2	39	26	Y	2.22222	0.4225	22	4	Y	4.4	0.173913	49	31		1.51594	0.6262	CYT		32.531	6.13			ExpAA=0.36 First60=0.36 PredHel=0 Topology=o	0						1	16.8	4.9
Rm-nr-49203	131	conserved hypothetical protein |uc | 1000 |NR-LIGHT |.99	0	Rm-nr-49203	396	M	*	49203	190	1701	6	19	52	46	2	37	2	26	56	126	Y	0.678377	1.43684	54	72		0.739726	1.30909	123	67	Y	1.79074	0.545726	CYT		13.865	4.46			ExpAA=0.00 First60=0.00 PredHel=0 Topology=o	0						12	13.7	2.3
Rm-nr-49202	131	conserved hypothetical protein |uc | 1000 |NR-LIGHT |.99	0	Rm-nr-49202	396	M	*	49202	28	613	1	10	4	9	0	3	0	1	13	14		1.33333	0.65	4	10		0.363636	2	24	4	Y	4.752	0.1616	CYT		13.849	4.45			ExpAA=0.00 First60=0.00 PredHel=0 Topology=o	0						12	13.7	2.3
Rm-nr-26515	656	Embryonic protein DC-8, putative |uc | 1000 |NR-LIGHT |.83	0	Rm-nr-26515	1971	A	*	26515	25	2462	1	17	2	1	1	3	0	0	20	3	Y	7.69231	0.0928571	2	1		1	0.333333	21	4	Y	4.158	0.183636	CYT		69.817	5.7			ExpAA=0.00 First60=0.00 PredHel=0 Topology=o	0						4	15.2	6.3
Rm-tb2-17408	328	microtubule-associated protein tau, putative |cs | 7E-22 |NR-LIGHT |No matches	0	Rm-tb2-17408	982	P		17408	7	985	1	3	0	0	0	3	0	0	6	0		9.23077	0	0	0		0	0	4	3		0.99	0.606	CYT		35.678	4.91			ExpAA=0.00 First60=0.00 PredHel=0 Topology=o	0						22	13.4	4
Rm-nr-107946	321	microtubule-binding protein, putative |cs | 7E-39 |NR-LIGHT |1.13	0	Rm-nr-107946	966	M	*	107946	9	1263	0	9	0	0	0	0	0	0	9	0		13.8462	0	0	0		0	0	9	0		8.91	0	CYT		35.565	4.45			ExpAA=0.14 First60=0.00 PredHel=0 Topology=o	0						4	11.2	8.4
Rm-nr-51090	96	hypothetical protein IscW_ISCW023606 |uc | 1000 |NR-LIGHT |.9	0	Rm-nr-51090	291	A	*	51090	27	1759	1	4	1	1	0	6	0	14	10	16		0.904977	0.945455	1	15	Y	0.0625	7.5	7	20	Y	0.33	2.525	CYT		11.116	5.13			ExpAA=0.01 First60=0.01 PredHel=0 Topology=o	0						0	13.5	4.2
Rm-nr-34458	79	UPF0582 protein C13orf37 homolog |cs | .0000000000007 |NR-LIGHT |1.05	0	Rm-nr-34458	240	M	*	34458	5	796	1	2	0	1	1	0	0	0	2	1		1.53846	0.216667	0	1		0	1	4	1		1.98	0.202	CYT		8.431	4.76			ExpAA=0.00 First60=0.00 PredHel=0 Topology=o	0						1	13.9	5.1
Rm-nr-20463	106	muscle LIM protein isoform A isoform, putative |uc | 1000 |NR-LIGHT |1.	0	Rm-nr-20463	321	M	*	20463	253	1084	28	17	29	39	35	23	2	80	40	150	Y	0.407539	2.37805	31	119	Y	0.258333	3.71875	113	140		0.793404	1.24035	CYT		11.416	8.58			ExpAA=0.00 First60=0.00 PredHel=0 Topology=o	0						1	9.4	15.1
Rm-nr-20456	111	muscle LIM protein isoform A isoform, putative |uc | 1000 |NR-LIGHT |1.05	0	Rm-nr-20456	336	I	*	20456	68	1089	15	1	9	10	5	6	1	21	7	41	Y	0.25641	3.33125	10	31	Y	0.3125	2.81818	35	33		1.01912	0.925833	CYT		12.41	9.25			ExpAA=0.00 First60=0.00 PredHel=0 Topology=o	0						2	9.9	9
Rm-nr-33712	309	conserved hypothetical protein |uc | 1000 |NR-LIGHT |.08	0	Rm-nr-33712	924	A		33712	10	929	1	4	4	1	0	0	0	0	4	5		1.02564	0.65	4	1		2	0.2	10	0		9.9	0	CYT		33.044	4.76			ExpAA=0.00 First60=0.00 PredHel=0 Topology=o	0						3	16.2	6.5
Rm-nr-63810	225	conserved hypothetical protein |uc | 1000 |NR-LIGHT |.06	0.888889	Rm-nr-63810	672	K		63810	8	675	1	0	5	2	0	0	0	0	0	7		0	4.55	5	2		1.66667	0.333333	8	0		7.92	0	CYT		23.95	4.95			ExpAA=0.00 First60=0.00 PredHel=0 Topology=o	0						3	11.6	7.6
Rm-nr-22460	263	conserved hypothetical protein |uc | 1000 |NR-LIGHT |.07	0	Rm-nr-22460	786	L		22460	5	790	2	0	0	3	0	0	0	0	0	3		0	1.95	0	3		0	3	5	0		4.95	0	CYT		29.877	8.26			ExpAA=0.00 First60=0.00 PredHel=0 Topology=o	0						2	12.9	7.2
Rm-nr-22914	543	neurofilament, heavy polypeptide 200kDa-like isoform 1 |uc | 1000 |NR-LIGHT |.5	3.68324	Rm-nr-22914	1632	K	*	22914	40	2579	8	10	2	9	0	8	0	3	18	14	Y	1.84615	0.478947	2	12	Y	0.153846	4	29	11	Y	2.3925	0.370333	CYT		57.637	9.82			ExpAA=0.01 First60=0.00 PredHel=0 Topology=o	0						9	16.4	4.8
Rm-nr-10368	367	hypothetical protein AaeL_AAEL005529 |uc | 1000 |NR-LIGHT |.4	1.08992	Rm-nr-10368	1104	P	*	10368	28	1604	2	13	0	8	0	5	0	0	18	8	Y	3.07692	0.273684	0	8		0	8	23	5	Y	3.795	0.210417	CYT		38.615	5.5			ExpAA=0.00 First60=0.00 PredHel=0 Topology=o	0						51	19.9	1.6
Rm-nr-132488	352	muscle myosin heavy chain, putative |cs | 1E-124 |NR-LIGHT |.48	0	Rm-nr-132488	1053	V		132488	9	1058	0	2	2	2	0	3	0	0	5	4		1.53846	0.433333	2	2		0.666667	0.666667	6	3		1.485	0.432857	CYT		40.32	5.07			ExpAA=0.00 First60=0.00 PredHel=0 Topology=o	0						0	11.1	4.3
Rm-nr-136599	197	muscle RAS oncogene homolog |uc | 1000 |NR-LIGHT |.99	0	Rm-nr-136599	594	M	*	136599	6	968	0	2	0	1	0	3	0	0	5	1		3.84615	0.108333	0	1		0	1	3	3		0.7425	0.7575	CYT		22.826	6.52			ExpAA=0.13 First60=0.13 PredHel=0 Topology=o	0						0	11.2	5.1
Rm-tb2-68655	402	muscle-specific protein 300 |uc | 1000 |NR-LIGHT |No matches	0	Rm-tb2-68655	1203	M		68655	9	1517	2	2	1	3	1	0	0	0	2	4		0.615385	0.866667	1	3		0.25	1.5	8	1		3.96	0.112222	CYT		44.835	4.83			ExpAA=0.00 First60=0.00 PredHel=0 Topology=o	0						1	13.9	3.5
Rm-nr-22173	247	CG33715-PB |uc | 1000 |NR-LIGHT |.03	0.404858	Rm-nr-22173	740	S		22173	7	743	4	0	1	2	0	0	0	0	0	3		0	1.95	1	2		0.333333	1	7	0		6.93	0	CYT		27.841	5.11			ExpAA=0.00 First60=0.00 PredHel=0 Topology=o	0						4	15	3.6
Rm-nr-74870	445	DNA-binding protein, putative |uc | 1000 |NR-LIGHT |1.24	0	Rm-nr-74870	1338	M	*	74870	26	2129	1	19	1	5	0	0	0	0	19	6	Y	4.17582	0.195	1	5		0.166667	2.5	26	0	Y	25.74	0	CYT		46.866	9.1			ExpAA=0.79 First60=0.76 PredHel=0 Topology=o	0						21	21.8	9.9
Rm-tb2-208864	155	myosin XV, putative |cs | 1E-39 |NR-LIGHT |No matches	0	Rm-tb2-208864	462	F		208864	8	466	0	0	0	8	0	0	0	0	0	8		0	5.2	0	8		0	8	8	0		7.92	0	CYT		16.491	8.96			ExpAA=0.85 First60=0.85 PredHel=0 Topology=o	0						13	21.3	5.8
Rm-nr-77026	479	myosin IB, putative |cs | 0 |NR-LIGHT |.73	0	Rm-nr-77026	1440	M	*	77026	18	1637	1	5	6	2	1	3	0	0	8	8		1.36752	0.577778	6	2		2	0.285714	14	4	Y	2.772	0.269333	CYT		56.257	9.83			ExpAA=0.00 First60=0.00 PredHel=0 Topology=o	0						0	9.8	4
Rm-tb2-115303	308	myosin i |cs | 1E-137 |NR-LIGHT |No matches	0	Rm-tb2-115303	927	M	*	115303	18	1864	0	9	1	2	0	5	0	1	14	4	Y	4.30769	0.173333	1	3		0.25	1.5	12	6		1.69714	0.466154	CYT		34.623	5.49			ExpAA=0.01 First60=0.00 PredHel=0 Topology=o	0						0	11.4	6.2
Rm-nr-103819	853	hypothetical protein TcasGA2_TC005513 |uc | 1000 |NR-LIGHT |.44	0.586167	Rm-nr-103819	2557	S		103819	23	2622	0	15	4	2	0	2	0	0	17	6	Y	3.73626	0.216667	4	2		1.33333	0.4	21	2	Y	6.93	0.0918182	CYT		98.966	5.16			ExpAA=0.00 First60=0.00 PredHel=0 Topology=o	0						0	6.6	2.3
Rm-tb2-108685	388	zipper CG15792-PD |uc | 1000 |NR-LIGHT |No matches	0	Rm-tb2-108685	1167	D	*	108685	9	1344	0	6	3	0	0	0	0	0	6	3		2.30769	0.278571	3	0		3	0	9	0		8.91	0	CYT		44.175	5.29			ExpAA=0.00 First60=0.00 PredHel=0 Topology=o	0						2	8.2	3.9
Rm-tb2-1502	913	Myosin heavy chain CG17927-PB, isoform B isoform 1 |cs | 0 |NR-LIGHT |No matches	0	Rm-tb2-1502	2742	M	*	1502	150	4255	23	27	40	43	7	9	0	1	36	84	Y	0.651584	1.47568	40	44		0.888889	1.07317	133	17	Y	7.315	0.128134	CYT		104.404	5.27			ExpAA=1.22 First60=0.00 PredHel=0 Topology=o	0						2	6.7	2.8
Rm-nr-24350	873	Paramyosin paramyosin |cs | 0 |NR-LIGHT |1.	0	Rm-nr-24350	2622	M	*	24350	183	3847	17	25	41	53	3	10	4	30	35	128	Y	0.417412	2.31111	45	83		0.535714	1.80435	136	47	Y	2.805	0.346496	CYT		102.089	5.53			ExpAA=0.00 First60=0.00 PredHel=0 Topology=o	0						0	10.4	1.4
Rm-nr-122179	390	conserved hypothetical protein |uc | 1000 |NR-LIGHT |.49	2.05128	Rm-nr-122179	1168	P		122179	6	1172	0	5	1	0	0	0	0	0	5	1		3.84615	0.108333	1	0		1	0	6	0		5.94	0	CYT		43.329	4.76			ExpAA=0.00 First60=0.00 PredHel=0 Topology=o	0						0	10.5	2.3
Rm-tb2-12064	290	Myosin heavy chain CG17927-PF isoform 6 |cs | 1E-122 |NR-LIGHT |No matches	0	Rm-tb2-12064	867	M		12064	17	945	3	5	0	8	0	1	0	0	6	8		1.02564	0.742857	0	8		0	8	16	1	Y	7.92	0.0594118	CYT		32.671	8.5			ExpAA=6.02 First60=0.00 PredHel=0 Topology=o	0						0	12.1	7.2
Rm-tb2-12063	339	myosin heavy chain, skeletal muscle or cardiac muscle, putative |cs | 1E-158 |NR-LIGHT |No matches	0	Rm-tb2-12063	1014	M		12063	17	1316	2	2	7	5	0	1	0	0	3	12		0.35503	1.95	7	5		1.16667	0.625	16	1	Y	7.92	0.0594118	CYT		38.329	5.96			ExpAA=6.87 First60=0.00 PredHel=0 Topology=o	0						0	11.8	7.7
Rm-nr-11113	695	myosin heavy chain, skeletal muscle or cardiac muscle, putative |cs | 0 |NR-LIGHT |.38	0	Rm-nr-11113	2084	N		11113	97	2528	11	27	25	25	1	8	0	0	35	50		1.05581	0.902778	25	25		0.961538	0.961538	88	9	Y	8.712	0.102135	CYT		80.176	7.9			ExpAA=0.16 First60=0.16 PredHel=0 Topology=o	0						1	8.3	5
Rm-tb2-124865	247	myosin vi |cs | 1E-106 |NR-LIGHT |No matches	0	Rm-tb2-124865	738	M		124865	7	796	0	3	2	1	0	1	0	0	4	3		1.53846	0.39	2	1		1	0.333333	6	1		2.97	0.144286	CYT		28.386	6.15			ExpAA=0.01 First60=0.00 PredHel=0 Topology=o	0						1	11.3	5.3
Rm-nr-55949	147	nonmuscle myosin essential light chain |cs | 3E-79 |NR-LIGHT |1.	0	Rm-nr-55949	444	M	*	55949	56	731	2	16	9	11	0	8	0	10	24	30		1.19107	0.78	9	21		0.409091	2.1	38	18	Y	1.98	0.466154	CYT		16.576	4.47			ExpAA=0.00 First60=0.00 PredHel=0 Topology=o	0						0	11.6	8.2
Rm-nr-102950	378	hypothetical protein |uc | 1000 |NR-LIGHT |.12	0	Rm-nr-102950	1131	R		102950	16	1198	1	0	0	1	2	12	0	0	12	1	Y	9.23077	0.05	0	1		0	1	2	14	Y	0.132	4.71333	CYT		42.922	4.79			ExpAA=0.00 First60=0.00 PredHel=0 Topology=o	0						2	12.2	1.6
Rm-tb2-76627	276	unnamed protein product |uk | 1000 |NR-LIGHT |No matches	0	Rm-tb2-76627	831	M	*	76627	11	1079	1	2	2	2	0	4	0	0	6	4		1.84615	0.371429	2	2		0.666667	0.666667	7	4		1.386	0.505	CYT		32.111	7.1			ExpAA=0.01 First60=0.00 PredHel=0 Topology=o	0						0	12.3	1.4
Rm-tb2-124555	73	myosin IA, putative |cs | 1E-150 |NR-LIGHT |No matches	0	Rm-tb2-124555	222	M	*	124555	13	1121	0	2	2	3	0	6	0	0	8	5		2.05128	0.361111	2	3		0.5	1	7	6		0.99	0.7575	CYT		8.342	9.52			ExpAA=0.20 First60=0.18 PredHel=0 Topology=o	0						2	19.2	5.5
Rm-tb2-34307	485	myosin light chain kinase, partial |cs | 1E-129 |NR-LIGHT |No matches	0	Rm-tb2-34307	1453	M	*	34307	36	2302	10	5	5	6	6	4	0	0	9	11		1.15385	0.715	5	6		0.714286	1	26	10	Y	2.34	0.374074	CYT		53.919	5.58			ExpAA=0.00 First60=0.00 PredHel=0 Topology=o	0						3	18.4	6
Rm-nr-33711	343	Myosin light chain kinase |cs | 2E-36 |NR-LIGHT |.09	0	Rm-nr-33711	1026	A		33711	14	1030	4	3	5	1	0	1	0	0	4	6		0.879121	0.78	5	1		2.5	0.166667	13	1	Y	6.435	0.0721429	CYT		37.519	5.53			ExpAA=2.49 First60=1.42 PredHel=0 Topology=o	0						5	15.7	6.1
Rm-nr-74669	188	myosin regulatory light chain, putative |cs | 2E-66 |NR-LIGHT |.94	0	Rm-nr-74669	567	M	*	74669	17	842	3	4	3	4	1	2	0	0	6	7		1.15385	0.65	3	4		0.6	1	14	3	Y	3.465	0.202	CYT		21.037	4.56			ExpAA=0.05 First60=0.00 PredHel=0 Topology=o	0						6	15.4	6.9
Rm-nr-39079	174	myosin regulatory light chain |cs | 2E-92 |NR-LIGHT |1.	0	Rm-nr-39079	525	M	*	39079	17	698	0	5	5	3	0	2	0	2	7	10		0.979021	0.8125	5	5		0.833333	0.833333	13	4	Y	2.574	0.288571	CYT		20.079	4.71			ExpAA=0.00 First60=0.00 PredHel=0 Topology=o	0						1	8.6	6.3
Rm-tb2-98463	197	myosin, putative |cs | 5E-47 |NR-LIGHT |No matches	0	Rm-tb2-98463	594	S	*	98463	5	1180	1	0	1	2	0	1	0	0	1	3		0.384615	0.975	1	2		0.333333	1	4	1		1.98	0.202	CYT		21.048	10.14			ExpAA=0.06 First60=0.02 PredHel=0 Topology=o	0						9	13.7	10.7
Rm-tb2-109475	338	conserved hypothetical protein |uc | 1000 |NR-LIGHT |No matches	0	Rm-tb2-109475	1011	M		109475	7	1036	0	4	1	0	0	2	0	0	6	1		4.61538	0.0928571	1	0		1	0	5	2		1.65	0.336667	CYT		37.465	5.36			ExpAA=0.00 First60=0.00 PredHel=0 Topology=o	0						1	16	4.1
Rm-tb2-82496	373	myosin V |cs | 4E-99 |NR-LIGHT |No matches	0	Rm-tb2-82496	1122	M	*	82496	15	1634	2	8	1	1	0	3	0	0	11	2	Y	5.64103	0.108333	1	1		0.5	0.5	12	3	Y	2.97	0.233077	CYT		43.6	10			ExpAA=0.02 First60=0.01 PredHel=0 Topology=o	0						0	8.3	3.8
Rm-nr-81961	367	coiled-coil domain-containing protein, putative |uc | 1000 |NR-LIGHT |1.02	0	Rm-nr-81961	1104	V	*	81961	11	1120	2	4	2	1	0	2	0	0	6	3		2.30769	0.278571	2	1		1	0.333333	9	2	Y	2.97	0.202	CYT		41.435	5.96			ExpAA=0.01 First60=0.00 PredHel=0 Topology=o	0						1	12.3	4.6
Rm-nr-1673	633	immunoglobulin G binding protein A |uc | 1000 |NR-LIGHT |2.01	0	Rm-nr-1673	1902	M	*	1673	219	2099	0	154	0	0	0	65	0	0	219	0	Y	336.923	0	0	0		0	0	154	65	Y	2.31	0.423548	SIG	19-20	69.424	10.24	67.38	10.22	ExpAA=9.43 First60=6.81 PredHel=0 Topology=o	0						27	14.1	5.4
Rm-tb2-148777	483	hypothetical protein, conserved in Plasmodium species |uc | 1000 |NR-LIGHT |No matches	0	Rm-tb2-148777	1452	M	*	148777	15	1612	0	5	1	2	0	7	0	0	12	3	Y	4.61538	0.15	1	2		0.333333	1	8	7		0.99	0.785556	CYT		54.586	5.84			ExpAA=0.00 First60=0.00 PredHel=0 Topology=o	0						3	16.8	1.4
Rm-nr-106067	610	BMKETTIN |uc | 1000 |NR-LIGHT |.03	8.03279	Rm-nr-106067	1833	V	*	106067	56	2126	0	6	0	0	0	50	0	0	56	0	Y	86.1538	0	0	0		0	0	6	50	Y	0.116471	7.21429	CYT		61.039	4.89			ExpAA=0.05 First60=0.00 PredHel=0 Topology=o	0						3	10.7	2
Rm-nr-63138	611	hypothetical protein TGME49_109160 |uc | 1000 |NR-LIGHT |.39	0.818331	Rm-nr-63138	1836	G	*	63138	20	2835	3	4	4	3	1	5	0	0	9	7		1.73077	0.455	4	3		1	0.6	14	6		1.98	0.404	CYT		67.331	4.62			ExpAA=0.00 First60=0.00 PredHel=0 Topology=o	0						7	14.9	4.9
Rm-nr-55950	148	nonmuscle myosin essential light chain |cs | 9E-62 |NR-LIGHT |1.01	0.675676	Rm-nr-55950	447	M	*	55950	10	652	1	4	3	1	0	1	0	0	5	4		1.53846	0.433333	3	1		1.5	0.25	9	1		4.455	0.101	CYT		16.698	4.66			ExpAA=0.00 First60=0.00 PredHel=0 Topology=o	0						0	12.8	6.1
Rm-nr-105307	133	hypothetical protein BRAFLDRAFT_59748 |uc | 1000 |NR-LIGHT |.89	5.26316	Rm-nr-105307	402	N	*	105307	20	1217	0	13	0	0	0	7	0	0	20	0	Y	30.7692	0	0	0		0	0	13	7		1.60875	0.505	CYT		13.84	4.89			ExpAA=0.22 First60=0.21 PredHel=0 Topology=o	0						0	15	6
Rm-nr-125935	168	Calmodulin |uc | 1000 |NR-LIGHT |1.13	0	Rm-nr-125935	507	M	*	125935	5	553	0	5	0	0	0	0	0	0	5	0		7.69231	0	0	0		0	0	5	0		4.95	0	CYT		18.905	4.52			ExpAA=0.00 First60=0.00 PredHel=0 Topology=o	0						1	14.3	6.5
Rm-nr-62330	685	paramyosin, putative |cs | 1E-178 |NR-LIGHT |.8	0	Rm-nr-62330	2058	T	*	62330	71	3014	3	12	21	3	0	21	0	11	33	35		1.41026	0.669118	21	14	Y	1.4	0.636364	39	32		1.17	0.808	CYT		77.833	5.61			ExpAA=21.12 First60=0.02 PredHel=1 Topology=i139-161o	1	3.2	76.5	20.3		524	2	10.9	2.8
Rm-tb2-19502	243	acyltransfersase, putative |uc | 1000 |NR-LIGHT |No matches	0	Rm-tb2-19502	732	R	*	19502	9	917	0	3	0	0	0	6	0	0	9	0		13.8462	0	0	0		0	0	3	6		0.424286	1.515	BL		28.111	8.29			ExpAA=0.12 First60=0.00 PredHel=0 Topology=i	0						0	10.7	7
Rm-nr-84002	476	paramyosin, putative |cs | 5E-88 |NR-LIGHT |.7	0	Rm-nr-84002	1431	Y	*	84002	41	2190	2	13	0	9	1	16	0	0	29	9	Y	4.46154	0.195	0	9		0	9	24	17		1.32	0.6868	SIG	17-18	54.318	9.16	52.568	9.2	ExpAA=0.18 First60=0.18 PredHel=0 Topology=o	0						0	12.6	4.2
Rm-tb2-45841	349	Popeye domain-containing protein, putative |uc | 1000 |NR-LIGHT |1.	0	Rm-tb2-45841	1050	M	*	45841	38	1569	7	9	2	1	0	13	4	2	22	9	Y	3.38462	0.254348	6	3		1.5	0.428571	19	19		0.9405	0.9595	CYT		40.073	9.34			ExpAA=45.07 First60=1.23 PredHel=2 Topology=i75-97o102-124i	2	12.6	1.4	86			0	16.3	3.7
Rm-nr-74810	235	actin-bundling protein, putative |uc | 1000 |NR-LIGHT |.9	4.68085	Rm-nr-74810	708	N	*	74810	25	968	1	1	7	0	0	6	0	10	7	17		0.598291	1.38125	7	10		0.636364	1.25	9	16		0.524118	1.616	CYT		24.614	6.4			ExpAA=0.00 First60=0.00 PredHel=0 Topology=o	0						0	12.3	8.5
Rm-nr-21573	131	profilin, putative |uc | 1000 |NR-LIGHT |1.01	0	Rm-nr-21573	396	M	*	21573	9	629	0	4	2	3	0	0	0	0	4	5		1.02564	0.65	2	3		0.5	1	9	0		8.91	0	CYT		14.152	5.71			ExpAA=16.52 First60=0.61 PredHel=1 Topology=i88-107o	1	14.5	18.3	67.2		24	0	13	7.6
Rm-nr-27841	410	conserved hypothetical protein |uc | 1000 |NR-LIGHT |1.21	0	Rm-nr-27841	1233	E	*	27841	20	1995	8	6	1	2	1	2	0	0	8	3		3.07692	0.216667	1	2		0.333333	1	17	3	Y	4.2075	0.168333	CYT		45.973	7.41			ExpAA=4.56 First60=0.00 PredHel=0 Topology=o	0						4	12	7.1
Rm-nr-34339	200	RAS, putative |uc | 1000 |NR-LIGHT |1.	0	Rm-nr-34339	603	M	*	34339	45	1921	5	10	13	4	1	9	0	3	19	20		1.39194	0.65	13	7	Y	1.625	0.5	32	13	Y	2.26286	0.397879	CYT		22.842	7.67			ExpAA=0.25 First60=0.24 PredHel=0 Topology=o	0						2	10	6
Rm-nr-21651	191	Cdc42 protein, putative |uc | 1000 |NR-LIGHT |1.	2.09424	Rm-nr-21651	576	M	*	21651	150	1558	6	15	27	17	4	40	5	36	55	85		0.9839	0.986607	32	53		0.592593	1.60606	65	85		0.748256	1.30076	CYT		20.738	6.16			ExpAA=0.26 First60=0.25 PredHel=0 Topology=o	0						0	12	5.2
Rm-nr-122909	177	ras-related C3 botulinum toxin substrate 3a (rho family, small GTP binding protein Rac3) |uc | 1000 |NR-LIGHT |.92	0	Rm-nr-122909	530	M		122909	10	799	0	4	2	1	2	1	0	0	5	3		1.92308	0.325	2	1		1	0.333333	7	3		1.7325	0.37875	CYT		19.678	5.7			ExpAA=0.53 First60=0.50 PredHel=0 Topology=o	0						0	10.2	6.2
Rm-nr-128886	343	conserved hypothetical protein |uc | 1000 |NR-LIGHT |.74	4.95627	Rm-nr-128886	1026	F		128886	5	1030	0	3	0	2	0	0	0	0	3	2		1.53846	0.325	0	2		0	2	5	0		4.95	0	BL		36.894	8.78			ExpAA=20.99 First60=7.08 PredHel=1 Topology=o52-74i	1	6.4	15.2	78.4		269	0	12.5	6.4
Rm-nr-35686	140	histamine release factor |uc | 1000 |NR-LIGHT |.81	0	Rm-nr-35686	423	A	*	35686	27	823	1	2	2	4	2	6	2	8	8	16		0.723982	1.15556	4	12		0.307692	2.4	9	18		0.468947	1.818	CYT		15.306	5.73			ExpAA=26.50 First60=17.74 PredHel=0 Topology=o	0						0	5.7	8.6
Rm-nr-35666	253	Tropomyosin tropomyosin |cs | 1E-82 |NR-LIGHT |.89	0	Rm-nr-35666	762	G	*	35666	66	2095	6	18	14	21	1	5	0	1	23	36		0.956341	0.975	14	22		0.608696	1.46667	59	7	Y	7.30125	0.117833	CYT		28.802	5.53			ExpAA=0.89 First60=0.89 PredHel=0 Topology=o	0						0	8.7	4.7
Rm-nr-39081	127	myosin regulatory light chain |cs | 1E-61 |NR-LIGHT |.73	0	Rm-nr-39081	378	M		39081	7	504	0	1	3	1	0	2	0	0	3	4		0.923077	0.65	3	1		1.5	0.25	5	2		1.65	0.336667	CYT		14.37	4.9			ExpAA=0.01 First60=0.00 PredHel=0 Topology=i	0						2	11	6.3
Rm-tb2-53488	303	GRIP and coiled-coil domain-containing 2 |uk | 1000 |NR-LIGHT |No matches	0	Rm-tb2-53488	907	M		53488	19	1476	0	2	1	0	0	15	0	1	17	2	Y	8.71795	0.0722222	1	1		0.5	0.5	3	16	Y	0.174706	4.04	CYT		34.371	8.37			ExpAA=0.00 First60=0.00 PredHel=0 Topology=o	0						0	12.2	3.3
Rm-tb2-53489	267	hypothetical protein BRAFLDRAFT_208917 |uk | 1000 |NR-LIGHT |No matches	0	Rm-tb2-53489	804	M	*	53489	12	1195	1	3	0	1	0	7	0	0	10	1		7.69231	0.0590909	0	1		0	1	5	7		0.61875	1.17833	CYT		30.735	7.06			ExpAA=0.00 First60=0.00 PredHel=0 Topology=o	0						1	12	2.6
Rm-tb2-118965	187	Ribosome biogenesis protein WDR12 homolog microtubule binding protein YTM1 |cs | 8E-69 |NR-LIGHT |No matches	0	Rm-tb2-118965	564	V	*	118965	7	684	0	5	0	2	0	0	0	0	5	2		2.5641	0.216667	0	2		0	2	7	0		6.93	0	CYT		21.229	9.58			ExpAA=0.02 First60=0.00 PredHel=0 Topology=o	0						9	20.3	5.9
Rm-nr-109881	593	BdrC3, putative |uc | 1000 |NR-LIGHT |2.18	0	Rm-nr-109881	1782	M	*	109881	100	2008	0	21	0	1	0	78	0	0	99	1	Y	76.1538	0.0065	0	1		0	1	22	78	Y	0.275696	3.42522	CYT		67.025	5.07			ExpAA=0.00 First60=0.00 PredHel=0 Topology=o	0						5	14.8	3.4
Rm-tb2-109882	150	Viral A-type inclusion protein repeat |uk | 1000 |NR-LIGHT |No matches	0	Rm-tb2-109882	453	M	*	109882	22	1035	0	4	0	0	0	18	0	0	22	0	Y	33.8462	0	0	0		0	0	4	18	Y	0.208421	3.636	CYT		17.278	8.47			ExpAA=0.00 First60=0.00 PredHel=0 Topology=o	0						0	14.7	2.7
Rm-nr-1651	263	neurofilament medium polypeptide, putative |uc | 1000 |NR-LIGHT |.52	0	Rm-nr-1651	792	K	*	1651	1698	978	315	5	245	752	185	93	44	59	98	1100	Y	0.136938	7.22222	289	811	Y	0.355911	2.79655	1317	381	Y	3.41317	0.291965	CYT		30.506	5.06			ExpAA=0.00 First60=0.00 PredHel=0 Topology=o	0						10	12.9	0.4
Rm-nr-59244	592	Titin, putative |uc | 1000 |NR-LIGHT |.06	0	Rm-nr-59244	1773	E		59244	26	1777	5	4	9	1	1	4	0	2	8	12		0.946746	0.866667	9	3		2.25	0.3	19	7	Y	2.35125	0.3535	CYT		66.757	5.19			ExpAA=0.00 First60=0.00 PredHel=0 Topology=o	0						2	15.7	4.4
Rm-nr-39601	607	kettin, putative |uc | 1000 |NR-LIGHT |.13	0	Rm-nr-39601	1824	F	*	39601	19	1860	4	2	2	8	0	3	0	0	5	10		0.699301	1.08333	2	8		0.222222	2.66667	16	3	Y	3.96	0.178235	CYT		67.553	5.56			ExpAA=0.00 First60=0.00 PredHel=0 Topology=o	0						3	14.3	6.4
Rm-nr-58270	388	kettin, putative |uc | 1000 |NR-LIGHT |.08	0	Rm-nr-58270	1163	Q		58270	17	1167	6	2	5	3	0	1	0	0	3	8		0.512821	1.3	5	3		1.25	0.5	16	1	Y	7.92	0.0594118	CYT		43.488	5.37			ExpAA=0.01 First60=0.00 PredHel=0 Topology=o	0						0	12.9	6.2
Rm-nr-19652	562	kettin, putative |uc | 1000 |NR-LIGHT |.12	0	Rm-nr-19652	1684	R		19652	14	1733	5	4	1	4	0	0	0	0	4	5		1.02564	0.65	1	4		0.2	2	14	0	Y	13.86	0	CYT		63.078	6.07			ExpAA=0.08 First60=0.00 PredHel=0 Topology=o	0						2	15.7	7.7
Rm-nr-83677	258	kettin, putative |uc | 1000 |NR-LIGHT |.06	0	Rm-nr-83677	771	G		83677	13	852	2	1	4	5	0	1	0	0	2	9		0.307692	1.95	4	5		0.666667	1	12	1	Y	5.94	0.0776923	CYT		30.015	6.5			ExpAA=0.01 First60=0.01 PredHel=0 Topology=o	0						0	10.5	7.4
Rm-nr-81764	329	kettin, putative |uc | 1000 |NR-LIGHT |.07	0	Rm-nr-81764	986	K		81764	10	990	0	1	2	6	0	1	0	0	2	8		0.34188	1.73333	2	6		0.285714	2	9	1		4.455	0.101	CYT		36.471	5			ExpAA=0.01 First60=0.00 PredHel=0 Topology=o	0						3	16.7	6.4
Rm-nr-82593	357	kettin, putative |uc | 1000 |NR-LIGHT |.08	0	Rm-nr-82593	1068	P		82593	9	1072	2	2	2	3	0	0	0	0	2	5		0.512821	1.08333	2	3		0.5	1	9	0		8.91	0	CYT		40.303	5.43			ExpAA=0.00 First60=0.00 PredHel=0 Topology=o	0						3	9.5	7.3
Rm-nr-41015	417	kettin, putative |uc | 1000 |NR-LIGHT |.09	1.19904	Rm-nr-41015	1249	D		41015	8	1255	4	0	1	2	0	1	0	0	1	3		0.384615	0.975	1	2		0.333333	1	7	1		3.465	0.12625	CYT		45.304	4.95			ExpAA=0.16 First60=0.00 PredHel=0 Topology=o	0						0	13.7	7.7
Rm-nr-83678	204	kettin, putative |uc | 1000 |NR-LIGHT |.04	0	Rm-nr-83678	615	C	*	83678	8	1012	0	0	7	1	0	0	0	0	0	8		0	5.2	7	1		3.5	0.125	8	0		7.92	0	CYT		23.857	9.21			ExpAA=0.01 First60=0.00 PredHel=0 Topology=o	0						0	10.3	4.9
Rm-nr-54088	252	kettin, putative |uc | 1000 |NR-LIGHT |.05	9.92064	Rm-nr-54088	74	X		54088	5	759	0	0	3	2	0	0	0	0	0	5		0	3.25	3	2		1	0.5	5	0		4.95	0	CYT		25.976	5.09			ExpAA=0.21 First60=0.21 PredHel=0 Topology=o	0						0	8.3	4.8
Rm-nr-33246	344	hypothetical protein TcasGA2_TC030701 |uc | 1000 |NR-LIGHT |.03	2.03488	Rm-nr-33246	1031	F		33246	25	1064	5	0	4	3	2	4	1	6	4	14		0.410256	1.82	5	9		0.5	1.5	12	13		0.848571	1.01	CYT		38.492	4.55			ExpAA=0.01 First60=0.00 PredHel=0 Topology=o	0						12	12.5	1.5
Rm-nr-1649	159	neurofilament medium polypeptide, putative |uc | 1000 |NR-LIGHT |.32	0	Rm-nr-1649	480	T	*	1649	45	638	8	0	5	27	3	1	0	1	1	33	Y	0.0452489	10.725	5	28	Y	0.172414	4.66667	40	5	Y	6.6	0.123171	SIG	25-26	18.071	4.69	15.419	4.68	ExpAA=0.01 First60=0.01 PredHel=0 Topology=o	0						8	13.2	0.6
Rm-tb2-46309	353	epsilon-sarcoglycan, putative |uc | 1000 |NR-LIGHT |1.	0	Rm-tb2-46309	1062	M	*	46309	34	3318	2	3	10	5	0	12	0	2	15	17		1.28205	0.690625	10	7		1.25	0.636364	20	14		1.32	0.673333	CYT		40.031	5.63			ExpAA=10.07 First60=0.00 PredHel=0 Topology=o	0						2	13.6	5.1
Rm-nr-40193	562	hypothetical protein TcasGA2_TC009077 |uc | 1000 |NR-LIGHT |.07	0	Rm-nr-40193	1689	H	*	40193	34	3723	7	13	5	7	1	1	0	0	14	12		1.6568	0.52	5	7		0.625	1.16667	32	2	Y	10.56	0.0612121	CYT		63.521	5.01			ExpAA=0.01 First60=0.00 PredHel=0 Topology=o	0						1	10	3.2
Rm-tb2-114349	238	hypothetical protein TcasGA2_TC009077 |uc | 1000 |NR-LIGHT |No matches	0	Rm-tb2-114349	717	E	*	114349	9	981	0	7	0	0	0	2	0	0	9	0		13.8462	0	0	0		0	0	7	2		2.31	0.2525	CYT		27.361	6.3			ExpAA=0.00 First60=0.00 PredHel=0 Topology=o	0						0	12.6	4.2
Rm-nr-42829	1181	Nesprin-1, putative |uc | 1000 |NR-LIGHT |.22	1.52413	Rm-nr-42829	3541	H		42829	31	3542	4	17	5	4	0	1	0	0	18	9	Y	2.76923	0.307895	5	4		1	0.666667	30	1	Y	14.85	0.0325806	CYT		134.027	5.92			ExpAA=0.00 First60=0.00 PredHel=0 Topology=o	0						0	10.1	2.5
Rm-tb2-42986	193	heavy neurofilament protein |uc | 1000 |NR-LIGHT |No matches	0	Rm-tb2-42986	582	M	*	42986	20	2080	9	5	2	3	0	1	0	0	6	5		1.53846	0.464286	2	3		0.5	1	19	1	Y	9.405	0.0505	CYT		21.895	7.7			ExpAA=0.04 First60=0.00 PredHel=0 Topology=o	0						0	17.1	4.1
Rm-tb2-21391	335	kakapo |uc | 1000 |NR-LIGHT |No matches	0	Rm-tb2-21391	1008	M	*	21391	162	1923	45	16	12	30	11	10	37	1	26	80	Y	0.493827	1.92593	49	31	Y	1.53125	0.62	103	59	Y	1.6995	0.572981	CYT		37.852	8.99			ExpAA=0.00 First60=0.00 PredHel=0 Topology=o	0						10	14	3.9
Rm-tb2-114594	289	Spastin ATPase |uc | 1000 |NR-LIGHT |No matches	0	Rm-tb2-114594	870	A	*	114594	11	1226	0	5	0	1	0	5	0	0	10	1		7.69231	0.0590909	0	1		0	1	6	5		0.99	0.721429	CYT		31.682	6.06			ExpAA=0.00 First60=0.00 PredHel=0 Topology=o	0						1	12.8	7.3
Rm-nr-43108	228	stathmin, putative |uc | 1000 |NR-LIGHT |1.84	0	Rm-nr-43108	687	M	*	43108	44	2393	4	12	16	6	0	5	0	1	17	23		1.08974	0.830556	16	7	Y	2	0.411765	38	6	Y	5.37429	0.155385	CYT		26.466	9.49			ExpAA=0.00 First60=0.00 PredHel=0 Topology=o	0						2	11	1.8
Rm-nr-144135	296	mucin 30E |uk | 1000 |NR-LIGHT |.17	0	Rm-nr-144135	891	R	*	144135	10	1040	0	3	0	0	0	7	0	0	10	0		15.3846	0	0	0		0	0	3	7		0.37125	1.7675	CYT		33.659	7.88			ExpAA=0.00 First60=0.00 PredHel=0 Topology=o	0						10	12.8	2.4
Rm-nr-7148	736	BMKETTIN |uc | 1000 |NR-LIGHT |.04	1.3587	Rm-nr-7148	2205	E		7148	147	2550	2	6	4	14	12	16	5	88	22	111	Y	0.302198	3.13696	9	102	Y	0.0873786	10.2	26	121	Y	0.210984	4.5263	CYT		83.187	4.52			ExpAA=0.00 First60=0.00 PredHel=0 Topology=o	0						1	11.3	0.5
Rm-nr-10346	128	BMKETTIN |uc | 1000 |NR-LIGHT |.01	7.03125	Rm-nr-10346	381	I		10346	8	592	0	0	0	1	0	1	0	6	1	7		0.192308	2.275	0	7		0	7	1	7		0.12375	3.535	CYT		13.439	4.7			ExpAA=0.00 First60=0.00 PredHel=0 Topology=o	0						5	4.7	.
Rm-nr-11636	236	titin, putative |uc | 1000 |NR-LIGHT |.03	2.11864	Rm-nr-11636	711	K	*	11636	38	2664	8	8	11	8	0	3	0	0	11	19		0.846154	1.02917	11	8		1.22222	0.666667	35	3	Y	8.6625	0.0841667	CYT		26.206	9.4			ExpAA=0.00 First60=0.00 PredHel=0 Topology=o	0						6	14.8	5.1
Rm-nr-107069	318	Pf11-1 protein |uk | 1000 |NR-LIGHT |.03	5.66038	Rm-nr-107069	957	K	*	107069	29	2757	0	10	0	0	0	19	0	0	29	0	Y	44.6154	0	0	0		0	0	10	19		0.495	1.74455	CYT		33.221	4.85			ExpAA=0.00 First60=0.00 PredHel=0 Topology=o	0						3	13.8	1.6
Rm-nr-48086	348	torsin, putative |uc | 1000 |NR-LIGHT |1.01	6.60919	Rm-nr-48086	1047	M	*	48086	303	4082	4	9	53	33	7	52	8	137	61	231	Y	0.404509	2.42177	61	170	Y	0.356725	2.74194	99	204	Y	0.478098	2.0604	SIG	26-27	36.222	8.98	33.331	9.11	ExpAA=7.22 First60=6.59 PredHel=0 Topology=o	0						0	9.8	5.7
Rm-nr-66894	329	tropomodulin CG1539-PA, isoform A isoform 1 |uc | 1000 |NR-LIGHT |.71	0	Rm-nr-66894	990	S	*	66894	17	1141	0	6	4	1	0	6	0	0	12	5	Y	3.07692	0.25	4	1		2	0.2	11	6		1.55571	0.505	CYT		37.355	5.44			ExpAA=0.00 First60=0.00 PredHel=0 Topology=o	0						2	12.5	3.3
Rm-nr-5443	124	Tropomyosin tropomyosin |cs | 2E-57 |NR-LIGHT |.44	0	Rm-nr-5443	375	K	*	5443	54	1231	10	9	3	13	2	4	7	6	13	29		0.666667	1.34643	10	19		0.5	1.72727	35	19	Y	1.7325	0.533056	CYT		14.573	4.59			ExpAA=0.00 First60=0.00 PredHel=0 Topology=i	0						0	9.7	2.4
Rm-nr-115857	216	centrosome-associated protein CEP250, putative |uc | 1000 |NR-LIGHT |.08	0	Rm-nr-115857	651	K	*	115857	13	1060	0	2	1	5	0	5	0	0	7	6		1.53846	0.4875	1	5		0.166667	2.5	8	5		1.32	0.561111	CYT		24.691	4.87			ExpAA=0.00 First60=0.00 PredHel=0 Topology=o	0						0	10.6	3.7
Rm-nr-5446	315	Tropomyosin tropomyosin |cs | 1E-117 |NR-LIGHT |1.11	7.30159	Rm-nr-5446	948	L	*	5446	42	1160	4	5	5	23	3	2	0	0	7	28	Y	0.371353	2.275	5	23	Y	0.208333	3.83333	37	5	Y	6.105	0.132895	CYT		33.685	4.87			ExpAA=0.03 First60=0.00 PredHel=0 Topology=o	0						1	8.9	2.2
Rm-nr-79717	254	coronin |uc | 1000 |NR-LIGHT |.23	0	Rm-nr-79717	760	R		79717	6	763	1	4	0	1	0	0	0	0	4	1		3.07692	0.13	0	1		0	1	6	0		5.94	0	CYT		27.962	9.13			ExpAA=0.00 First60=0.00 PredHel=0 Topology=o	0						0	13	8.3
Rm-nr-33124	349	coronin, putative |uc | 1000 |NR-LIGHT |.41	1.43267	Rm-nr-33124	1044	M		33124	5	1129	0	3	0	0	0	2	0	0	5	0		7.69231	0	0	0		0	0	3	2		0.99	0.505	CYT		37.941	6.71			ExpAA=0.02 First60=0.00 PredHel=0 Topology=o	0						0	13.2	8
Rm-nr-106638	254	coronin, putative |uc | 1000 |NR-LIGHT |.3	0.787402	Rm-nr-106638	765	L	*	106638	5	858	0	3	2	0	0	0	0	0	3	2		1.53846	0.325	2	0		2	0	5	0		4.95	0	CYT		27.802	9.22			ExpAA=0.12 First60=0.00 PredHel=0 Topology=o	0						0	11.8	10.6
Rm-nr-74864	260	Protein Hook homolog 3 |cs | 1E-103 |NR-LIGHT |.43	0	Rm-nr-74864	779	A		74864	21	1361	3	3	4	2	0	9	0	0	12	6	Y	2.63736	0.3	4	2		1.33333	0.4	12	9		1.188	0.699231	CYT		30.478	5.49			ExpAA=0.00 First60=0.00 PredHel=0 Topology=o	0						0	11.2	1.5
Rm-tb2-27716	97	predicted protein |uc | 1000 |NR-LIGHT |No matches	0	Rm-tb2-27716	294	M	*	27716	12	1250	2	1	3	2	2	2	0	0	3	5		0.769231	0.8125	3	2		1	0.5	8	4		1.584	0.448889	CYT		11.622	9.62			ExpAA=0.00 First60=0.00 PredHel=0 Topology=o	0						4	17.5	2.1
Rm-nr-8939	400	troponin T |uc | 1000 |NR-LIGHT |1.03	0	Rm-nr-8939	1203	H	*	8939	128	1810	21	14	14	37	6	10	3	23	24	77	Y	0.473373	2.002	17	60	Y	0.278689	3.33333	86	42	Y	1.98	0.487586	CYT		46.45	4.89			ExpAA=0.00 First60=0.00 PredHel=0 Topology=o	0						1	7.3	6.3
Rm-nr-58121	166	hCG1793893 |uc | 1000 |NR-LIGHT |.35	0	Rm-nr-58121	501	P	*	58121	166	1618	4	136	0	3	0	21	0	2	157	5	Y	40.2564	0.0205696	0	5		0	5	143	23	Y	5.89875	0.161319	BL		18.601	12.45			ExpAA=0.03 First60=0.00 PredHel=0 Topology=o	0						7	14.5	0.6
Rm-nr-103346	602	wd-repeat protein |uc | 1000 |NR-LIGHT |1.	0	Rm-nr-103346	1809	M	*	103346	115	3123	1	14	30	28	1	19	2	20	33	80	Y	0.626781	1.52941	32	48		0.653061	1.45455	73	42	Y	1.6807	0.573243	CYT		66.514	6.16			ExpAA=0.00 First60=0.00 PredHel=0 Topology=o	0						0	16.9	8
Rm-nr-52384	195	THO complex subunit, putative |uc | 1000 |NR-LIGHT |.53	0	Rm-nr-52384	588	C	*	52384	21	807	7	3	3	2	0	6	0	0	9	5		2.30769	0.325	3	2		1	0.5	15	6		2.12143	0.37875	CYT		21.928	8.12			ExpAA=0.01 First60=0.00 PredHel=0 Topology=o	0						0	16.9	5.6
Rm-nr-10986	140	troponin I protein |uc | 1000 |NR-LIGHT |.64	0	Rm-nr-10986	423	P	*	10986	127	1121	15	1	4	17	2	6	8	74	7	103	Y	0.10355	8.36875	12	91	Y	0.130435	7	37	90	Y	0.402527	2.39211	CYT		16.186	9.48			ExpAA=0.00 First60=0.00 PredHel=0 Topology=i	0						0	5.7	3.6
Rm-nr-10987	206	troponin I protein |uc | 1000 |NR-LIGHT |.94	0	Rm-nr-10987	621	T	*	10987	81	1650	8	7	8	26	1	3	3	25	10	62	Y	0.2442	3.66364	11	51	Y	0.211538	4.25	49	32		1.47	0.6464	CYT		23.888	9.84			ExpAA=0.00 First60=0.00 PredHel=0 Topology=o	0						0	5.3	4.4
DETOXIFICATION
Sulfotransferases
Rm-tb2-110715	222	sulfotransferase, putative |met/int | 3E-33 |NR-LIGHT |No matches	0	Rm-tb2-110715	669	M	*	110715	13	911	0	9	2	1	0	1	0	0	10	3	Y	3.84615	0.177273	2	1		1	0.333333	12	1	Y	5.94	0.0776923	SIG	20-21	23.693	8.63	21.355	9.03	ExpAA=0.17 First60=0.12 PredHel=0 Topology=o	0						2	17.6	7.2
Rm-tb2-12949	219	sulfotransferase, putative |met/int | 9E-25 |NR-LIGHT |No matches	0	Rm-tb2-12949	660	M	*	12949	18	973	0	13	1	1	0	2	1	0	15	3	Y	5.76923	0.121875	2	1		1	0.333333	15	3	Y	3.7125	0.189375	SIG	18-19	24.375	11.07	22.62	11.07	ExpAA=0.62 First60=0.61 PredHel=0 Topology=o	0						2	12.3	5.5
Rm-tb2-12950	219	sulfotransferase, putative |met/int | 1E-51 |NR-LIGHT |No matches	0	Rm-tb2-12950	660	M	*	12950	17	768	0	9	1	4	0	3	0	0	12	5	Y	3.07692	0.25	1	4		0.2	2	14	3	Y	3.465	0.202	SIG	18-19	23.564	9.73	21.811	9.73	ExpAA=0.62 First60=0.61 PredHel=0 Topology=o	0						2	17.8	8.2
Rm-nr-109440	306	salivary sulfotransferase, putative |s/ | 1E-83 |NR-LIGHT |.95	1.96078	Rm-nr-109440	921	M	*	109440	192	1221	0	10	50	34	0	7	3	88	17	175	Y	0.148601	6.31944	53	122	Y	0.430894	2.25926	94	98		0.94	1.04189	CYT		35.036	7.05			ExpAA=0.00 First60=0.00 PredHel=0 Topology=o	0						0	8.8	5.9
Rm-nr-33842	327	salivary sulfotransferase, putative |s/ | 2E-61 |NR-LIGHT |1.02	0.917431	Rm-nr-33842	984	M	*	33842	22	1440	7	0	7	0	2	0	1	5	0	13	Y	0	8.45	8	5		1.33333	0.555556	14	8		1.54	0.538667	CYT		37.737	5.97			ExpAA=0.00 First60=0.00 PredHel=0 Topology=o	0						0	11.6	6.1
Rm-nr-30303	338	sulfotransferase, putative |met/int | 1E-114 |NR-LIGHT |1.07	0	Rm-nr-30303	1017	M	*	30303	10	1594	3	4	3	0	0	0	0	0	4	3		1.53846	0.39	3	0		3	0	10	0		9.9	0	CYT		38.666	5.72			ExpAA=0.02 First60=0.00 PredHel=0 Topology=o	0						1	10.7	7.4
Rm-nr-123834	309	salivary sulfotransferase, putative |s/ | 1E-71 |NR-LIGHT |.96	0	Rm-nr-123834	930	M	*	123834	11	1132	0	8	0	0	0	2	0	1	10	1		7.69231	0.0590909	0	1		0	1	8	3		1.98	0.336667	CYT		36.405	8.28			ExpAA=0.19 First60=0.10 PredHel=0 Topology=o	0						0	9.7	5.8
Rm-nr-95500	169	sulfotransferase, putative |met/int | 3E-79 |NR-LIGHT |.54	0	Rm-nr-95500	510	M	*	95500	5	768	1	1	0	0	3	0	0	0	1	0		1.53846	0	0	0		0	0	2	3		0.495	1.01	CYT		20.149	6.04			ExpAA=0.02 First60=0.02 PredHel=0 Topology=o	0						0	7.7	4.7
Rm-nr-135542	262	heparan sulfate 2-O-sulfotransferase, putative |met/int | 1E-131 |NR-LIGHT |.72	0	Rm-nr-135542	783	M		135542	10	855	0	2	4	1	0	3	0	0	5	5		1.28205	0.541667	4	1		2	0.2	7	3		1.7325	0.37875	BL		30.815	9.3			ExpAA=20.87 First60=19.72 PredHel=1 Topology=i5-27o	1	8.4	89.7	1.9		235	0	7.6	4.6
Rm-nr-123014	304	heparan sulfate N-deacetylase-N-sulfotransferase, putative |met/int | 0 |NR-LIGHT |.44	0.657895	Rm-nr-123014	915	M	*	123014	16	1787	0	2	4	4	0	6	0	0	8	8		1.36752	0.577778	4	4		0.8	0.8	10	6		1.41429	0.550909	CYT		34.926	6.61			ExpAA=0.18 First60=0.00 PredHel=0 Topology=o	0						0	10.9	7.9
Rm-nr-141384	240	chondroitin 4-sulfotransferase, putative |met/int | 1E-74 |NR-LIGHT |.96	0	Rm-nr-141384	723	R	*	141384	9	1082	0	2	0	0	0	7	0	0	9	0		13.8462	0	0	0		0	0	2	7		0.2475	2.35667	CYT		28.257	9.45			ExpAA=1.96 First60=1.73 PredHel=0 Topology=o	0						0	14.2	3.3
Rm-nr-36137	312	sulfotransferase, putative |met/int | 6E-64 |NR-LIGHT |.99	1.28205	Rm-nr-36137	939	M	*	36137	13	1187	2	6	0	1	1	3	0	0	9	1		6.92308	0.065	0	1		0	1	9	4		1.782	0.404	CYT		35.207	5.76			ExpAA=0.03 First60=0.03 PredHel=0 Topology=o	0						1	10.9	6.4
Rm-tb2-180393	176	sulfotransferase, putative |met/int | 6E-59 |NR-LIGHT |1.	0	Rm-tb2-180393	531	M	*	180393	7	1124	0	0	5	1	1	0	0	0	0	6		0	3.9	5	1		2.5	0.166667	6	1		2.97	0.144286	SIG	16-17	20.501	7.06	18.739	6.73	ExpAA=0.06 First60=0.06 PredHel=0 Topology=o	0						0	11.9	5.7
Rm-nr-67231	487	FAD synthase |uc | 1000 |NR-LIGHT |.98	0	Rm-nr-67231	1464	M	*	67231	28	1921	1	9	0	1	0	15	0	2	24	3	Y	9.23077	0.078	0	3		0	3	11	17		0.605	1.43083	CYT		55.061	5.75			ExpAA=0.17 First60=0.00 PredHel=0 Topology=o	0						0	12.3	6
Rm-nr-56181	290	sulfotransferase, putative |met/int | 1E-60 |NR-LIGHT |2.25	0	Rm-nr-56181	873	M	*	56181	7	1035	0	5	2	0	0	0	0	0	5	2		2.5641	0.216667	2	0		2	0	7	0		6.93	0	CYT		33.236	5.87			ExpAA=0.00 First60=0.00 PredHel=0 Topology=o	0						0	11	6.2
Rm-nr-62704	275	Transmembrane protein 231 LOC511832 protein |uc | 1000 |NR-LIGHT |.87	2.54546	Rm-nr-62704	828	Y	*	62704	63	2492	2	8	8	3	0	13	1	28	21	40		0.787992	1.18182	9	31	Y	0.28125	3.1	21	42	Y	0.483488	1.92818	BL		30.733	6.78			ExpAA=41.94 First60=19.97 PredHel=2 Topology=i21-40o112-134i	2	14.9	26.2	58.9			0	15.3	4.4
Glutathione transferase
Rm-nr-133995	270	glutathione synthetase, putative |uc | 1000 |NR-LIGHT |.6	1.11111	Rm-nr-133995	813	V	*	133995	10	974	0	5	4	1	0	0	0	0	5	5		1.28205	0.541667	4	1		2	0.2	10	0		9.9	0	CYT		29.985	5.76			ExpAA=0.01 First60=0.00 PredHel=0 Topology=o	0						0	10	7
Rm-nr-50991	295	glutathione S-transferase, putative |detox | 1E-127 |NR-LIGHT |.9	2.37288	Rm-nr-50991	888	T	*	50991	22	1041	3	1	5	3	0	10	0	0	11	8		1.88034	0.433333	5	3		1.25	0.5	12	10		1.08	0.776923	CYT		32.945	6.43			ExpAA=11.34 First60=0.03 PredHel=0 Topology=o	0						1	10.8	5.4
Rm-nr-58784	281	hypothetical protein BRAFLDRAFT_120766 |uc | 1000 |NR-LIGHT |1.04	2.13523	Rm-nr-58784	846	S	*	58784	8	1032	1	2	1	0	0	4	0	0	6	1		4.61538	0.0928571	1	0		1	0	4	4		0.792	0.808	CYT		31.262	9.04			ExpAA=0.10 First60=0.09 PredHel=0 Topology=o	0						1	13.2	5.3
Rm-nr-204306	243	glutathione S-transferase, putative |detox | 8E-65 |NR-LIGHT |.98	5.34979	Rm-nr-204306	732	Y	*	204306	5	809	0	0	0	5	0	0	0	0	0	5		0	3.25	0	5		0	5	5	0		4.95	0	CYT		27.13	8.95			ExpAA=0.05 First60=0.01 PredHel=0 Topology=o	0						1	6.2	4.9
Rm-nr-54908	233	glutathione S-transferase, putative |detox | 1E-73 |NR-LIGHT |.95	0	Rm-nr-54908	702	E	*	54908	13	761	0	2	1	7	0	0	0	3	2	11		0.25641	2.38333	1	10		0.0909091	5	10	3		2.475	0.275455	CYT		26.7	6.43			ExpAA=0.31 First60=0.17 PredHel=0 Topology=o	0						3	12.9	5.2
Rm-nr-54909	233	glutathione S-transferase, putative |detox | 8E-74 |NR-LIGHT |.95	0	Rm-nr-54909	702	R	*	54909	17	754	1	0	4	6	0	0	0	6	0	16	Y	0	10.4	4	12		0.307692	2.4	11	6		1.55571	0.505	CYT		26.817	6.54			ExpAA=0.32 First60=0.14 PredHel=0 Topology=o	0						0	11.2	4.3
Rm-nr-111631	195	glutathione S-transferase |detox | 1E-103 |NR-LIGHT |.89	0	Rm-nr-111631	588	M	*	111631	16	760	0	2	14	0	0	0	0	0	2	14	Y	0.205128	3.03333	14	0	Y	14	0	16	0	Y	15.84	0	CYT		22.107	7.68			ExpAA=0.13 First60=0.03 PredHel=0 Topology=o	0						2	12.3	5.1
Rm-tb2-111630	270	glutathione S-transferase |detox | 1E-127 |NR-LIGHT |1.	0	Rm-tb2-111630	813	M	*	111630	39	1349	0	15	23	1	0	0	0	0	15	24		0.923077	0.975	23	1	Y	11.5	0.0416667	39	0	Y	38.61	0	CYT		31.193	8.97			ExpAA=10.32 First60=10.02 PredHel=0 Topology=o	0						1	9.6	5.6
Rm-nr-111632	188	glutathione S-transferase |detox | 2E-72 |NR-LIGHT |.85	1.59574	Rm-nr-111632	562	A		111632	11	735	0	3	8	0	0	0	0	0	3	8		0.512821	1.3	8	0		8	0	11	0	Y	10.89	0	CYT		20.988	9.54			ExpAA=0.06 First60=0.02 PredHel=0 Topology=o	0						1	11.2	5.9
Rm-nr-31514	249	glutathione S-transferase, putative |detox | 7E-91 |NR-LIGHT |.89	0	Rm-nr-31514	750	R	*	31514	8	1014	0	6	0	0	0	2	0	0	8	0		12.3077	0	0	0		0	0	6	2		1.98	0.288571	CYT		27.963	8.54			ExpAA=0.51 First60=0.00 PredHel=0 Topology=o	0						0	9.2	6
Rm-nr-31515	288	glutathione S-transferase, putative |detox | 6E-92 |NR-LIGHT |1.03	0	Rm-nr-31515	867	S	*	31515	15	961	1	10	2	2	0	0	0	0	10	4	Y	3.07692	0.236364	2	2		0.666667	0.666667	15	0	Y	14.85	0	CYT		32.381	8.78			ExpAA=0.33 First60=0.00 PredHel=0 Topology=o	0						1	10.1	5.9
Rm-nr-22430	202	glutathione S-transferase mu class |detox | 1E-96 |NR-LIGHT |.91	0	Rm-nr-22430	609	Q	*	22430	56	910	3	2	10	28	0	4	2	7	6	47	Y	0.192308	4.36429	12	35	Y	0.333333	2.69231	43	13	Y	3.04071	0.298409	CYT		23.119	8.96			ExpAA=0.12 First60=0.03 PredHel=0 Topology=i	0						0	9.9	4.5
Rm-nr-54090	205	glutathione S-transferase, putative |detox | 2E-70 |NR-LIGHT |1.04	0	Rm-nr-54090	618	N	*	54090	51	3375	2	2	15	14	1	4	1	12	6	42	Y	0.214669	3.9	16	26		0.592593	1.52941	33	18	Y	1.71947	0.534706	CYT		23.865	6.26			ExpAA=0.02 First60=0.00 PredHel=0 Topology=o	0						1	6.8	3.4
Rm-nr-142443	223	glutathione S-transferase |detox | 1E-122 |NR-LIGHT |1.	0	Rm-nr-142443	672	M	*	142443	9	754	0	3	0	6	0	0	0	0	3	6		0.659341	0.975	0	6		0	6	9	0		8.91	0	CYT		25.597	5.55			ExpAA=0.00 First60=0.00 PredHel=0 Topology=o	0						0	5.8	4.9
Rm-nr-204305	167	glutathione S-transferase, putative |detox | 9E-53 |NR-LIGHT |.67	7.78443	Rm-nr-204305	498	Y		204305	6	595	0	0	0	5	0	1	0	0	1	5		0.25641	1.625	0	5		0	5	5	1		2.475	0.168333	CYT		17.855	8.02			ExpAA=0.66 First60=0.02 PredHel=0 Topology=o	0						2	7.2	4.8
Rm-nr-35934	156	glutathione S-transferase, putative |detox | 2E-63 |NR-LIGHT |.71	0	Rm-nr-35934	471	D	*	35934	6	761	0	3	2	1	0	0	0	0	3	3		1.15385	0.4875	2	1		1	0.333333	6	0		5.94	0	CYT		18.798	4.96			ExpAA=0.00 First60=0.00 PredHel=0 Topology=o	0						0	5.8	4.5
Dehydrogenases
Rm-nr-163753	273	medium-chain acyl-CoA dehydrogenase, putative |met/lipd | 1E-109 |NR-LIGHT |.66	9.89011	Rm-nr-163753	818	M		163753	7	914	0	1	2	1	0	3	0	0	4	3		1.53846	0.39	2	1		1	0.333333	4	3		0.99	0.606	CYT		26.099	5.97			ExpAA=0.23 First60=0.00 PredHel=0 Topology=o	0						0	13.2	9.5
Rm-nr-28181	350	17 beta-hydroxysteroid dehydrogenase, putative |met/lipd | 1E-135 |NR-LIGHT |1.15	8.28571	Rm-nr-28181	1053	S	*	28181	27	1904	2	4	8	5	0	3	0	5	7	18		0.566802	1.4625	8	10		0.727273	1.11111	19	8	Y	2.09	0.404	CYT		35.806	8.7			ExpAA=32.33 First60=6.32 PredHel=0 Topology=o	0						2	13.4	6
Rm-nr-39786	395	hydroxysteroid (17-beta) dehydrogenase, putative |met/lipd | 1E-142 |NR-LIGHT |1.14	0	Rm-nr-39786	1188	H	*	39786	26	1606	5	11	2	3	0	0	0	5	11	10		1.53846	0.541667	2	8		0.222222	2.66667	21	5	Y	3.465	0.229545	CYT		43.725	9.14			ExpAA=31.60 First60=2.61 PredHel=1 Topology=i59-81o	1	5.6	79.5	14.9		314	1	13.7	7.1
Rm-nr-106641	342	short-chain dehydrogenase, putative |uc | 1000 |NR-LIGHT |1.1	1.46199	Rm-nr-106641	1029	S	*	106641	14	1998	0	7	2	0	0	5	0	0	12	2	Y	6.15385	0.1	2	0		2	0	9	5		1.485	0.505	CYT		37.343	8.86			ExpAA=34.37 First60=10.03 PredHel=0 Topology=o	0						1	9.6	6.7
Rm-nr-74798	229	reductase, putative |uc | 1000 |NR-LIGHT |.85	0	Rm-nr-74798	690	P	*	74798	25	1311	1	1	2	2	1	5	0	13	6	17		0.512821	1.57857	2	15	Y	0.125	5	6	19	Y	0.297	2.74143	CYT		25.082	6.78			ExpAA=1.62 First60=0.00 PredHel=0 Topology=o	0						1	15.7	6.1
Rm-nr-133784	284	reductase, putative |uc | 1000 |NR-LIGHT |1.16	8.09859	Rm-nr-133784	855	L	*	133784	7	983	0	1	1	3	0	1	0	1	2	5		0.512821	1.08333	1	4		0.2	2	5	2		1.65	0.336667	CYT		27.527	8.14			ExpAA=0.57 First60=0.27 PredHel=0 Topology=o	0						1	11.6	5.6
Rm-nr-188539	184	dehydrogenase, putative |uc | 1000 |NR-LIGHT |.63	2.17391	Rm-nr-188539	550	I		188539	6	553	0	0	1	0	0	5	0	0	5	1		3.84615	0.108333	1	0		1	0	1	5		0.165	2.525	CYT		19.434	7.86			ExpAA=13.74 First60=0.07 PredHel=0 Topology=o	0						0	14.1	7.1
Rm-nr-108657	210	short-chain alcohol dehydrogenase, putative |uc | 1000 |NR-LIGHT |.82	0	Rm-nr-108657	633	R	*	108657	19	2295	0	8	4	0	0	7	0	0	15	4	Y	4.61538	0.1625	4	0		4	0	12	7		1.485	0.543846	CYT		22.173	8.24			ExpAA=0.02 First60=0.00 PredHel=0 Topology=o	0						0	14.3	7.1
Rm-tb2-24523	276	peroxisomal multifunctional enzyme type 2 |met/lipd | 6E-95 |NR-LIGHT |No matches	0	Rm-tb2-24523	826	M		24523	14	1130	0	2	1	8	0	3	0	0	5	9		0.769231	0.975	1	8		0.111111	4	11	3	Y	2.7225	0.2525	CYT		29.906	7.62			ExpAA=0.43 First60=0.11 PredHel=0 Topology=o	0						4	10.9	11.2
Rm-nr-135451	227	hypothetical protein BRAFLDRAFT_281754 |uc | 1000 |NR-LIGHT |.89	2.20264	Rm-nr-135451	680	M		135451	5	682	0	2	2	1	0	0	0	0	2	3		0.769231	0.65	2	1		1	0.333333	5	0		4.95	0	CYT		23.109	7.66			ExpAA=0.55 First60=0.14 PredHel=0 Topology=o	0						0	12.8	9.7
Rm-nr-35491	302	20-hydroxysteroid dehydrogenase, putative |met/lipd | 1E-109 |NR-LIGHT |1.2	0	Rm-nr-35491	909	S	*	35491	9	1099	3	3	2	1	0	0	0	0	3	3		1.15385	0.4875	2	1		1	0.333333	9	0		8.91	0	SIG	27-28	33.858	6.94	30.572	5.99	ExpAA=0.08 First60=0.08 PredHel=0 Topology=o	0						0	10.9	6.3
Rm-nr-134585	225	reductase, putative |uc | 1000 |NR-LIGHT |.97	0	Rm-nr-134585	678	M	*	134585	19	1162	0	5	3	10	0	1	0	0	6	13		0.659341	1.20714	3	10		0.272727	2.5	18	1	Y	8.91	0.0531579	CYT		24.104	8.75			ExpAA=3.16 First60=3.13 PredHel=0 Topology=o	0						2	12.9	9.3
Rm-nr-164559	297	reductase, putative |uc | 1000 |NR-LIGHT |1.15	3.0303	Rm-nr-164559	892	S	*	164559	8	893	0	2	2	0	0	4	0	0	6	2		3.07692	0.185714	2	0		2	0	4	4		0.792	0.808	CYT		30.213	9.39			ExpAA=0.83 First60=0.00 PredHel=0 Topology=o	0						2	14.5	7.4
Rm-nr-142390	264	reductase, putative |uc | 1000 |NR-LIGHT |1.28	0	Rm-nr-142390	795	M	*	142390	7	1002	0	2	4	0	0	0	0	1	2	5		0.512821	1.08333	4	1		2	0.2	6	1		2.97	0.144286	CYT		28.243	7.66			ExpAA=5.33 First60=4.98 PredHel=0 Topology=o	0						1	15.5	7.2
Rm-nr-70957	160	dehydrogenase, putative |uc | 1000 |NR-LIGHT |.55	0	Rm-nr-70957	483	L	*	70957	18	1720	1	3	4	3	0	6	1	0	9	8		1.53846	0.52	5	3		1.25	0.5	11	7		1.36125	0.589167	CYT		18.288	6.45			ExpAA=13.31 First60=13.28 PredHel=0 Topology=o	0						2	17.5	3.1
Rm-nr-81614	144	dehydrogenase, putative |uc | 1000 |NR-LIGHT |.88	0	Rm-nr-81614	435	A	*	81614	5	834	2	1	0	0	0	2	0	0	3	0		4.61538	0	0	0		0	0	3	2		0.99	0.505	CYT		15.578	9.21			ExpAA=2.25 First60=0.14 PredHel=0 Topology=o	0						0	11.1	7.6
Rm-nr-9430	367	dehydrogenase, putative |uc | 1000 |NR-LIGHT |1.36	0	Rm-nr-9430	1104	P	*	9430	25	1169	10	7	1	4	0	2	0	1	9	6		1.97802	0.39	1	5		0.166667	2.5	22	3	Y	5.445	0.131739	BL		40.302	9.04			ExpAA=23.97 First60=17.89 PredHel=1 Topology=i44-66o	1	6	82	12		301	0	10.6	6.8
Rm-nr-92254	471	hypothetical protein BRAFLDRAFT_122807 |uc | 1000 |NR-LIGHT |.77	1.06157	Rm-nr-92254	1412	G		92254	13	1418	0	3	3	2	0	5	0	0	8	5		2.05128	0.361111	3	2		1	0.5	8	5		1.32	0.561111	CYT		51.059	6.31			ExpAA=0.10 First60=0.00 PredHel=0 Topology=o	0						1	10	10.2
Rm-nr-97126	174	glutathione-dependent formaldehyde dehydrogenase |uc | 1000 |NR-LIGHT |.45	0	Rm-nr-97126	525	M	*	97126	20	1683	1	3	1	4	1	5	0	5	8	10		1.11888	0.722222	1	9		0.1	4.5	9	11		0.7425	1.111	CYT		18.859	8.81			ExpAA=22.30 First60=0.00 PredHel=1 Topology=o150-172i	1	12.6	86.2	1.1	1	2	3	10.9	9.2
O-Methyl transferases
Rm-nr-121259	239	conserved hypothetical protein |uc | 1000 |NR-LIGHT |1.18	1.67364	Rm-nr-121259	720	R	*	121259	6	1216	0	2	0	0	1	2	1	0	4	1		3.07692	0.13	1	0		1	0	2	4		0.396	1.34667	CYT		26.763	5.86			ExpAA=0.00 First60=0.00 PredHel=0 Topology=o	0						6	13	6.3
Rm-nr-145173	141	CG3884, isoform C |uc | 1000 |NR-LIGHT |.49	0	Rm-nr-145173	426	C	*	145173	7	712	0	1	0	3	2	1	0	0	2	3		0.769231	0.65	0	3		0	3	4	3		0.99	0.606	CYT		15.071	6.84			ExpAA=0.00 First60=0.00 PredHel=0 Topology=o	0						0	12.1	13.5
Rm-tb2-157735	158	LD46156p |uc | 1000 |NR-LIGHT |No matches	0	Rm-tb2-157735	477	M	*	157735	5	644	0	3	1	1	0	0	0	0	3	2		1.53846	0.325	1	1		0.5	0.5	5	0		4.95	0	CYT		17.089	4.96			ExpAA=0.00 First60=0.00 PredHel=0 Topology=o	0						2	12	12
Multidrug resistance transporters
Rm-nr-35692	355	ABC transporter, putative |tr | 1E-167 |NR-LIGHT |.62	1.12676	Rm-nr-35692	1062	G		35692	16	1066	1	5	2	1	0	7	0	0	12	3	Y	4.61538	0.15	2	1		1	0.333333	9	7		1.11375	0.707	CYT		39.938	7.66			ExpAA=54.09 First60=0.00 PredHel=3 Topology=i264-283o298-320i332-354o	3	17.7	4.5	77.7			0	12.4	4.5
Rm-tb2-110358	379	ABC transporter, putative |tr | 1E-119 |NR-LIGHT |No matches	0	Rm-tb2-110358	1136	M		110358	10	1139	0	6	1	1	0	2	0	0	8	2		4.10256	0.144444	1	1		0.5	0.5	8	2		2.64	0.224444	CYT		41.936	8.76			ExpAA=44.15 First60=22.55 PredHel=2 Topology=o31-53i66-88o	2	11.6	85	3.4			1	11.9	7.4
Rm-tb2-29402	147	hypothetical protein BRAFLDRAFT_280495 |uc | 1000 |NR-LIGHT |No matches	0	Rm-tb2-29402	444	K	*	29402	40	2442	1	9	14	2	0	12	2	0	21	18		1.7004	0.531818	16	2	Y	5.33333	0.117647	26	14		1.716	0.523704	CYT		16.305	5.22			ExpAA=0.00 First60=0.00 PredHel=0 Topology=o	0						1	12.2	4.1
Rm-nr-243237	208	ABC transporter B family member 11 |tr | 1E-41 |NR-LIGHT |.16	1.92308	Rm-nr-243237	627	Q	*	243237	5	1096	0	0	0	0	5	0	0	0	0	0		0	0	0	0		0	0	0	5		0	5.05	SIG	22-23	22.03	7.81	19.663	7.87	ExpAA=81.97 First60=33.49 PredHel=4 Topology=i7-29o49-68i119-141o145-167i	4	40.9	11.5	47.6			0	14.9	4.3
Oxidative detoxification
Cytochrome P450
Rm-nr-13548	577	cytochrome P450, putative |detox/ox | 3E-81 |NR-LIGHT |1.18	0	Rm-nr-13548	1729	T		13548	48	1734	0	25	9	4	1	9	0	0	34	13	Y	3.73626	0.241429	9	4	Y	1.8	0.4	38	10	Y	3.42	0.258974	CYT		65.232	8.56			ExpAA=4.60 First60=0.01 PredHel=0 Topology=o	0						0	14	5.9
Rm-nr-13653	78	conserved Plasmodium protein, unknown function |uc | 1000 |NR-LIGHT |.02	0	Rm-nr-13653	237	T	*	13653	49	862	19	5	12	13	0	0	0	0	5	25	Y	0.295858	2.70833	12	13		0.857143	1	49	0	Y	48.51	0	CYT		8.949	10.45			ExpAA=0.01 First60=0.01 PredHel=0 Topology=i	0						0	6.4	.
Rm-nr-159310	195	mitochondrial import inner membrane translocase subunit Tim22, putative |uc | 1000 |NR-LIGHT |1.04	0	Rm-nr-159310	588	N	*	159310	5	641	0	1	2	0	0	2	0	0	3	2		1.53846	0.325	2	0		2	0	3	2		0.99	0.505	CYT		20.518	8.8			ExpAA=42.03 First60=0.00 PredHel=0 Topology=o	0						5	15.4	10.3
Rm-nr-188639	124	cytochrome P450, putative |detox/ox | 5E-36 |NR-LIGHT |.72	0	Rm-nr-188639	370	M		188639	5	579	0	0	1	1	0	3	0	0	3	2		1.53846	0.325	1	1		0.5	0.5	2	3		0.495	1.01	SIG	25-26	14.491	9.82	11.644	9.56	ExpAA=18.76 First60=18.70 PredHel=1 Topology=i2-20o	1	14.5	83.9	1.6		104	1	12.9	6.5
Rm-nr-196901	192	cytochrome P450, putative |detox/ox | 3E-27 |NR-LIGHT |.78	1.5625	Rm-nr-196901	574	D		196901	7	576	0	0	1	6	0	0	0	0	0	7		0	4.55	1	6		0.142857	3	7	0		6.93	0	CYT		21.022	5.65			ExpAA=22.58 First60=0.17 PredHel=1 Topology=o160-182i	1	11.5	83.3	5.2		10	0	12	5.2
Rm-nr-258907	106	cytochrome P450, putative |detox/ox | 4E-25 |NR-LIGHT |.64	0	Rm-nr-258907	321	G	*	258907	6	528	0	0	0	0	2	2	0	2	2	2		1.02564	0.433333	0	2		0	2	0	6		0	6.06	CYT		11.831	9.73			ExpAA=0.12 First60=0.02 PredHel=0 Topology=o	0						3	17.9	5.7
Rm-nr-58806	518	cytochrome P450 |detox/ox | 0 |NR-LIGHT |1.	0	Rm-nr-58806	1557	M	*	58806	107	2093	6	69	2	1	6	23	0	0	92	3	Y	35.3846	0.0209677	2	1		1	0.333333	78	29	Y	2.574	0.370759	SIG	27-28	58.782	6.58	55.541	6.58	ExpAA=23.52 First60=21.73 PredHel=1 Topology=i3-25o	1	4.2	95.2	0.6		493	0	12.4	4.6
Rm-nr-90109	504	cytochrome P450 4 family |detox/ox | 1E-123 |NR-LIGHT |.92	0	Rm-nr-90109	1515	S	*	90109	66	1706	3	13	11	3	4	29	0	3	42	17	Y	3.58974	0.256977	11	6	Y	1.57143	0.5	30	36		0.802703	1.1729	CYT		58.019	7.26			ExpAA=1.14 First60=0.67 PredHel=0 Topology=o	0						1	13.9	5.2
Rm-nr-24703	400	cytochrome P450 4 family |detox/ox | 1E-101 |NR-LIGHT |.73	0	Rm-nr-24703	1203	L	*	24703	32	2526	2	10	6	2	1	8	1	2	18	11	Y	2.30769	0.376316	7	4		1.4	0.5	20	12		1.52308	0.577143	CYT		46.54	7.67			ExpAA=0.36 First60=0.13 PredHel=0 Topology=o	0						0	10.8	4
Rm-nr-58805	518	cytochrome P450 |detox/ox | 0 |NR-LIGHT |1.	4.6332	Rm-nr-58805	1557	M	*	58805	24	1767	7	2	0	1	12	2	0	0	4	1		3.07692	0.13	0	1		0	1	10	14		0.66	1.28545	SIG	27-28	55.71	8.56	52.462	8.57	ExpAA=22.87 First60=21.72 PredHel=1 Topology=i3-25o	1	4.2	95.2	0.6		493	0	12.5	4.4
Rm-tb2-48406	290	Cytochrome P450 4c3 |detox/ox | 2E-82 |NR-LIGHT |No matches	0	Rm-tb2-48406	873	M	*	48406	19	1423	2	3	0	5	2	4	0	3	7	8		1.19658	0.65	0	8		0	8	10	9		0.99	0.826364	CYT		33.722	6.81			ExpAA=0.01 First60=0.00 PredHel=0 Topology=o	0						0	11.4	4.5
Rm-tb2-23669	343	cytochrome P450 |detox/ox | 3E-89 |NR-LIGHT |No matches	0	Rm-tb2-23669	1032	T	*	23669	15	1376	4	7	0	0	2	2	0	0	9	0		13.8462	0	0	0		0	0	11	4		2.178	0.336667	BL		38.523	7.52			ExpAA=21.17 First60=20.46 PredHel=1 Topology=i30-49o	1	5.5	85.7	8.7		294	1	12.2	5.2
Rm-tb2-49802	210	cytochrome P450, putative |detox/ox | 2E-65 |NR-LIGHT |No matches	0	Rm-tb2-49802	633	M	*	49802	8	886	1	1	0	3	2	0	0	1	1	4		0.307692	1.3	0	4		0	4	5	3		1.2375	0.505	CYT		24.2	9.16			ExpAA=21.00 First60=20.59 PredHel=1 Topology=o10-32i	1	10.5	4.8	84.8		178	0	11.9	5.2
Rm-nr-131324	210	cytochrome P450, putative |detox/ox | 4E-47 |NR-LIGHT |.95	0	Rm-nr-131324	633	M	*	131324	7	1010	0	0	6	0	1	0	0	0	0	6		0	3.9	6	0		6	0	6	1		2.97	0.144286	CYT		23.92	7.08			ExpAA=2.83 First60=2.80 PredHel=0 Topology=o	0						0	11	4.3
Rm-nr-47172	318	cytochrome P450 |detox/ox | 1E-174 |NR-LIGHT |.61	0.314465	Rm-nr-47172	951	K		47172	6	1310	3	3	0	0	0	0	0	0	3	0		4.61538	0	0	0		0	0	6	0		5.94	0	CYT		35.782	8.87			ExpAA=1.09 First60=0.00 PredHel=0 Topology=o	0						0	14.8	3.5
Rm-nr-91897	195	cytochrome P450, putative |detox/ox | 1E-43 |NR-LIGHT |.97	0	Rm-nr-91897	582	R		91897	13	663	1	0	1	5	0	6	0	0	6	6		1.31868	0.557143	1	5		0.166667	2.5	7	6		0.99	0.7575	CYT		21.828	9.86			ExpAA=0.11 First60=0.07 PredHel=0 Topology=i	0						0	14.9	5.6
Rm-tb2-60517	212	cytochrome P450, putative |detox/ox | 9E-30 |NR-LIGHT |No matches	0	Rm-tb2-60517	639	M	*	60517	8	647	0	0	1	0	6	1	0	0	1	1		0.769231	0.325	1	0		1	0	1	7		0.12375	3.535	SIG	-1	24.411	9			ExpAA=19.56 First60=19.55 PredHel=1 Topology=i2-21o	1	9	90.1	0.9		191	0	9.4	8.5
Rm-nr-143271	202	cytochrome P450, putative |detox/ox | 1E-35 |NR-LIGHT |1.	2.9703	Rm-nr-143271	603	E		143271	7	823	0	2	0	1	0	4	0	0	6	1		4.61538	0.0928571	0	1		0	1	3	4		0.594	1.01	CYT		22.269	9.35			ExpAA=0.01 First60=0.01 PredHel=0 Topology=o	0						0	14.4	6.4
Rm-tb2-26386	119	cytochrome P450, putative |detox/ox | 2E-32 |NR-LIGHT |1.	0	Rm-tb2-26386	360	M	*	26386	5	633	1	1	1	0	0	2	0	0	3	1		2.30769	0.1625	1	0		1	0	3	2		0.99	0.505	CYT		12.973	4.42			ExpAA=22.38 First60=22.38 PredHel=1 Topology=i12-34o	1	18.5	71.4	10.1		85	1	16	5
Rm-nr-121254	355	hypothetical protein BRAFLDRAFT_79625 |uc | 1000 |NR-LIGHT |.76	0	Rm-nr-121254	1068	W	*	121254	18	1140	0	3	5	4	0	6	0	0	9	9		1.38462	0.585	5	4		1	0.666667	12	6		1.69714	0.466154	CYT		39.999	6.38			ExpAA=9.35 First60=0.02 PredHel=0 Topology=o	0						0	9.9	4.2
Rm-nr-94967	214	cytochrome P450, putative |detox/ox | 5E-50 |NR-LIGHT |.85	0	Rm-nr-94967	644	M	*	94967	6	660	1	0	0	1	0	3	0	1	3	2		1.53846	0.325	0	2		0	2	2	4		0.396	1.34667	CYT		24.847	5.33			ExpAA=5.78 First60=0.01 PredHel=0 Topology=o	0						0	13.1	3.3
Rm-tb2-111011	170	hypothetical protein |uk | 1000 |NR-LIGHT |1.	0	Rm-tb2-111011	513	M	*	111011	40	732	0	23	0	0	0	17	0	0	40	0	Y	61.5385	0	0	0		0	0	23	17		1.265	0.715417	SIG	27-28	19.469	10.21	16.335	9.85	ExpAA=1.27 First60=1.25 PredHel=0 Topology=i	0						0	10.6	7.1
Rm-tb2-143968	164	cytochrome P450, putative |detox/ox | 3E-40 |NR-LIGHT |No matches	0	Rm-tb2-143968	495	V	*	143968	7	880	0	2	0	2	0	3	0	0	5	2		2.5641	0.216667	0	2		0	2	4	3		0.99	0.606	CYT		18.976	6.58			ExpAA=0.02 First60=0.01 PredHel=0 Topology=o	0						0	8.5	4.9
Rm-nr-44297	184	cytochrome P450, putative |detox/ox | .00000000000001 |NR-LIGHT |1.82	0	Rm-nr-44297	555	M	*	44297	11	1083	5	0	0	0	0	6	0	0	6	0		9.23077	0	0	0		0	0	5	6		0.707143	1.01	CYT		20.595	8.48			ExpAA=7.02 First60=0.00 PredHel=0 Topology=o	0						5	19.6	3.3
Catalase
Rm-nr-8434	73	hypothetical protein IscW_ISCW003655 |uk | 1000 |NR-LIGHT |.73	0	Rm-nr-8434	222	Y	*	8434	6	750	4	0	2	0	0	0	0	0	0	2		0	1.3	2	0		2	0	6	0		5.94	0	CYT		8.361	6.99			ExpAA=0.00 First60=0.00 PredHel=0 Topology=o	0						1	16.4	2.7
Rm-nr-48085	86	hypothetical protein IscW_ISCW003655 |uk | 1000 |NR-LIGHT |.86	0	Rm-nr-48085	261	M	*	48085	58	1873	6	10	15	3	2	14	0	8	24	26		1.36752	0.676	15	11		1.25	0.6875	34	24		1.3464	0.692571	CYT		9.902	9.59			ExpAA=0.21 First60=0.00 PredHel=0 Topology=i	0						0	12.8	5.8
Rm-nr-35862	98	hypothetical protein IscW_ISCW003655 |uk | 1000 |NR-LIGHT |.98	0	Rm-nr-35862	297	M	*	35862	25	1596	7	1	1	0	0	14	0	2	15	3	Y	5.76923	0.121875	1	2		0.333333	1	9	16		0.524118	1.616	CYT		11.382	8.93			ExpAA=0.00 First60=0.00 PredHel=0 Topology=o	0						1	14.3	5.1
Rm-nr-133801	110	hypothetical protein IscW_ISCW003655 |uk | 1000 |NR-LIGHT |1.1	0	Rm-nr-133801	333	M	*	133801	10	1262	0	3	1	4	1	1	0	0	4	5		1.02564	0.65	1	4		0.2	2	8	2		2.64	0.224444	CYT		12.771	7.6			ExpAA=0.01 First60=0.00 PredHel=0 Topology=o	0						0	6.4	5.5
Rm-nr-90277	94	hypothetical protein IscW_ISCW003655 |uk | 1000 |NR-LIGHT |.94	0	Rm-nr-90277	285	Y	*	90277	6	705	2	0	0	0	0	1	0	3	1	3		0.384615	0.975	0	3		0	3	2	4		0.396	1.34667	CYT		11.242	9.22			ExpAA=0.00 First60=0.00 PredHel=0 Topology=i	0						0	12.8	3.2
Rm-nr-87532	137	hypothetical protein IscW_ISCW003655 |uk | 1000 |NR-LIGHT |1.37	0	Rm-nr-87532	414	M	*	87532	5	947	1	2	0	2	0	0	0	0	2	2		1.02564	0.433333	0	2		0	2	5	0		4.95	0	CYT		15.347	9.3			ExpAA=0.01 First60=0.01 PredHel=0 Topology=o	0						0	19	6.6
Rm-nr-124878	127	hypothetical protein IscW_ISCW003655 |uk | 1000 |NR-LIGHT |1.27	0	Rm-nr-124878	384	M	*	124878	5	560	0	4	0	0	0	1	0	0	5	0		7.69231	0	0	0		0	0	4	1		1.98	0.202	CYT		14.006	6.88			ExpAA=0.08 First60=0.08 PredHel=0 Topology=o	0						0	9.4	9.4
Superoxide dismutase
Rm-nr-71944	154	superoxide-dismutase |uc | 1000 |NR-LIGHT |1.	8.44156	Rm-nr-71944	465	M	*	71944	16	728	0	7	0	6	2	0	0	1	7	7		1.34615	0.56875	0	7		0	7	13	3	Y	3.2175	0.216429	CYT		14.289	6.17			ExpAA=0.17 First60=0.00 PredHel=0 Topology=o	0						0	8.4	13.6
Rm-nr-71943	144	superoxide dismutase Cu-Zn |detox/ox | 9E-45 |NR-LIGHT |.94	0	Rm-nr-71943	435	M	*	71943	12	901	3	1	0	6	1	1	0	0	2	6		0.43956	1.3	0	6		0	6	10	2	Y	3.3	0.183636	CYT		15.229	6.74			ExpAA=0.00 First60=0.00 PredHel=0 Topology=o	0						0	11.1	13.2
Rm-nr-136595	115	Superoxide dismutase |detox/ox | 1E-24 |NR-LIGHT |.75	0	Rm-nr-136595	344	M		136595	5	590	0	1	0	0	0	1	0	3	2	3		0.769231	0.65	0	3		0	3	1	4		0.198	2.02	SIG	16-17	12.395	5.23	10.644	5.21	ExpAA=0.00 First60=0.00 PredHel=0 Topology=o	0						0	13	13
Rm-nr-112091	260	superoxide-dismutase, putative |uc | 1000 |NR-LIGHT |1.68	0	Rm-nr-112091	778	Q		112091	12	783	0	7	3	0	0	2	0	0	9	3		3.46154	0.195	3	0		3	0	10	2	Y	3.3	0.183636	CYT		28.263	9.94			ExpAA=2.18 First60=0.10 PredHel=0 Topology=o	0						3	12.3	9.6
Selenoproteins
Rm-nr-36456	194	Selenoprotein S |detox/ox | 1E-25 |NR-LIGHT |1.1	0	Rm-nr-36456	585	M	*	36456	51	1182	2	18	7	3	0	18	0	3	36	13	Y	3.95604	0.228378	7	6		1	0.75	30	21		1.35	0.684194	CYT		21.603	8.99			ExpAA=22.63 First60=22.63 PredHel=1 Topology=o29-51i	1	11.3	14.9	73.7		143	2	18	8.8
Rm-nr-36457	194	Selenoprotein S |detox/ox | 1E-25 |NR-LIGHT |1.1	0	Rm-nr-36457	585	M	*	36457	34	1332	1	14	2	0	0	15	1	1	29	4	Y	8.92308	0.0866667	3	1		1.5	0.25	17	17		0.935	0.953889	CYT		21.601	9.21			ExpAA=22.63 First60=22.63 PredHel=1 Topology=o29-51i	1	11.3	14.9	73.7		143	2	18	8.8
Rm-nr-40712	172	selenoprotein P isoform 2 |detox/ox | 2E-20 |NR-LIGHT |.56	0	Rm-nr-40712	519	M	*	40712	18	1311	5	8	1	3	0	0	0	1	8	5		2.05128	0.361111	1	4		0.2	2	17	1	Y	8.415	0.0561111	CYT		19.59	5.23			ExpAA=1.07 First60=0.18 PredHel=0 Topology=o	0						1	11	6.4
Rm-nr-90078	92	selenoprotein K, putative |detox/ox | 2E-30 |NR-LIGHT |.97	0	Rm-nr-90078	279	M	*	90078	53	780	2	12	5	6	8	15	1	4	27	16	Y	2.44344	0.371429	6	10		0.545455	1.42857	25	28		0.853448	1.08769	CYT		10.328	11.31			ExpAA=3.20 First60=3.20 PredHel=0 Topology=o	0						0	17.4	12
Rm-tb2-126844	277	hypothetical protein IscW_ISCW006379 |uc | 1000 |NR-LIGHT |1.	0	Rm-tb2-126844	829	M	*	126844	5	926	0	3	1	0	0	1	0	0	4	1		3.07692	0.13	1	0		1	0	4	1		1.98	0.202	SIG	22-23	30.664	8.6	28.406	7.29	ExpAA=26.00 First60=22.37 PredHel=1 Topology=i7-26o	1	6.9	90.6	2.5		251	0	13.4	6.5
Rm-tb2-89178	130	hypothetical protein IscW_ISCW006093 |uc | 1000 |NR-LIGHT |No matches	0	Rm-tb2-89178	393	M	*	89178	27	1184	1	13	3	3	0	5	0	2	18	8	Y	3.07692	0.273684	3	5		0.5	1.25	20	7	Y	2.475	0.336667	BL		14.483	6.71			ExpAA=43.83 First60=26.83 PredHel=2 Topology=i22-44o54-76i	2	33.8	7.7	58.5			2	14.6	6.9
EXTRACELLULAR MATRIX AND ADHESION
Rm-nr-101503	323	collagen-like surface-anchored protein SclC |extmat | .0000000000008 |NR-LIGHT |1.15	0.928793	Rm-nr-101503	972	C	*	101503	22	1178	0	17	0	0	0	5	0	0	22	0	Y	33.8462	0	0	0		0	0	17	5	Y	2.805	0.280556	CYT		32.359	9.84			ExpAA=4.33 First60=0.00 PredHel=0 Topology=o	0						19	13.9	19.8
Rm-tb2-41259	216	alpha catenin, putative |uc | 1000 |NR-LIGHT |No matches	0	Rm-tb2-41259	651	M	*	41259	26	1073	1	5	9	1	1	9	0	0	14	10		1.95804	0.433333	9	1		4.5	0.1	16	10		1.44	0.594118	CYT		24.139	9.52			ExpAA=0.01 First60=0.00 PredHel=0 Topology=o	0						2	12	2.8
Rm-nr-46230	206	innexin, putative |extmat | 1E-85 |NR-LIGHT |.55	0	Rm-nr-46230	621	S	*	46230	56	1709	0	4	2	18	0	5	0	27	9	47	Y	0.288462	3.055	2	45	Y	0.0434783	15	24	32		0.72	1.2928	CYT		23.579	6.43			ExpAA=32.71 First60=10.18 PredHel=1 Topology=i104-126o	1	10.7	38.8	50.5		80	2	11.2	5.3
Rm-nr-83547	239	lachesin, putative |uc | 1000 |NR-LIGHT |.66	0	Rm-nr-83547	720	S	*	83547	21	1282	0	1	9	5	0	5	0	1	6	15		0.576923	1.39286	9	6		1.28571	0.6	15	6		2.12143	0.37875	CYT		26.613	6.19			ExpAA=15.73 First60=0.03 PredHel=0 Topology=o	0						2	14.6	6.3
Rm-nr-83589	197	lachesin precursor, putative |uc | 1000 |NR-LIGHT |.57	0	Rm-nr-83589	589	M	*	83589	8	843	0	5	1	0	0	2	0	0	7	1		5.38462	0.08125	1	0		1	0	6	2		1.98	0.288571	SIG	17-18	21.745	6.06	20.005	6.09	ExpAA=1.22 First60=1.21 PredHel=0 Topology=o	0						2	17.8	6.1
Rm-nr-56262	178	cell adhesion molecule, putative |extmat | 2E-23 |NR-LIGHT |.18	0	Rm-nr-56262	533	D		56262	5	536	0	1	0	1	0	3	0	0	4	1		3.07692	0.13	0	1		0	1	2	3		0.495	1.01	CYT		20.181	4.78			ExpAA=0.18 First60=0.01 PredHel=0 Topology=o	0						0	14	5.6
Rm-nr-97977	161	cell adhesion molecule, putative |extmat | 2E-20 |NR-LIGHT |.08	0	Rm-nr-97977	486	G	*	97977	11	1428	0	1	2	3	2	2	0	1	3	6		0.659341	0.975	2	4		0.4	1.33333	6	5		0.99	0.721429	CYT		17.018	4.68			ExpAA=0.01 First60=0.01 PredHel=0 Topology=o	0						18	22.4	4.3
Rm-nr-27742	168	cuticular protein, putative |uc | 1000 |NR-LIGHT |.92	0	Rm-nr-27742	507	T	*	27742	61	2146	1	2	1	17	1	0	2	37	2	57	Y	0.0530504	12.35	3	54	Y	0.0545455	13.5	21	40	Y	0.507073	1.83636	BL	36-37	18.784	6.24	14.858	5.03	ExpAA=20.26 First60=20.24 PredHel=1 Topology=o15-37i	1	13.1	8.9	78		131	0	11.9	3.6
Rm-nr-122875	227	a-agglutinin anchorage subunit |uc | 1000 |NR-LIGHT |.3	0	Rm-nr-122875	679	S	*	122875	7	809	0	4	0	0	0	3	0	0	7	0		10.7692	0	0	0		0	0	4	3		0.99	0.606	CYT		23.752	9.15			ExpAA=0.00 First60=0.00 PredHel=0 Topology=o	0						38	36.1	4.8
Rm-nr-23969	288	ankyrin repeat domain-containing protein, putative |uc | 1000 |NR-LIGHT |.4	0	Rm-nr-23969	867	P	*	23969	16	1250	2	2	1	4	0	7	0	0	9	5		2.30769	0.325	1	4		0.2	2	9	7		1.11375	0.707	CYT		30.716	6.66			ExpAA=0.01 First60=0.00 PredHel=0 Topology=o	0						7	14.2	7.3
Rm-nr-77187	343	ankyrin repeat hooked to a zinc finger motif long form |uc | 1000 |NR-LIGHT |.49	0.874636	Rm-nr-77187	1032	A	*	77187	7	1037	1	3	0	2	0	1	0	0	4	2		2.05128	0.26	0	2		0	2	6	1		2.97	0.144286	CYT		36.569	5.07			ExpAA=0.03 First60=0.00 PredHel=0 Topology=o	0						0	12	6.7
Rm-nr-165795	224	Tankyrase-2 |uc | 1000 |NR-LIGHT |.19	0	Rm-nr-165795	675	A	*	165795	5	1148	0	2	0	1	0	2	0	0	4	1		3.07692	0.13	0	1		0	1	3	2		0.99	0.505	CYT		24.372	7.86			ExpAA=0.00 First60=0.00 PredHel=0 Topology=o	0						0	12.9	7.6
Rm-nr-96027	563	tankyrase, TRF1-interacting ankyrin-related ADP-ribose polymerase |uc | 1000 |NR-LIGHT |.45	0	Rm-nr-96027	1692	C	*	96027	12	1778	2	5	0	1	0	4	0	0	9	1		6.92308	0.065	0	1		0	1	8	4		1.584	0.448889	CYT		61.263	6.14			ExpAA=0.01 First60=0.00 PredHel=0 Topology=o	0						1	10.1	7.5
Rm-nr-122788	436	Cad74A CG6445-PA, isoform A |uc | 1000 |NR-LIGHT |.24	9.17431	Rm-nr-122788	1311	V	*	122788	22	1321	0	1	1	19	0	1	0	0	2	20	Y	0.14652	4.33333	1	19	Y	0.05	9.5	21	1	Y	10.395	0.0459091	CYT		44.323	6.22			ExpAA=25.96 First60=1.71 PredHel=1 Topology=o352-374i	1	5	80.7	14.2		62	1	11.5	3.9
Rm-nr-40209	286	reticulocalbin, putative |uc | 1000 |NR-LIGHT |.93	0	Rm-nr-40209	861	R	*	40209	203	1768	7	85	7	28	7	34	2	33	119	70	Y	2.57855	0.379167	9	61	Y	0.145161	6.1	127	76	Y	1.63286	0.599688	CYT		33.617	5.06			ExpAA=0.00 First60=0.00 PredHel=0 Topology=o	0						2	7.3	4.5
Rm-nr-164134	309	laminin alpha-4 chain, putative |uc | 1000 |NR-LIGHT |.38	0.647249	Rm-nr-164134	925	Q		164134	13	1394	0	2	7	4	0	0	0	0	2	11		0.25641	2.38333	7	4		1.4	0.5	13	0	Y	12.87	0	CYT		34.338	5.46			ExpAA=0.03 First60=0.02 PredHel=0 Topology=o	0						0	12.6	10
Rm-nr-46363	211	conserved hypothetical protein |uc | 1000 |NR-LIGHT |.09	0	Rm-nr-46363	636	T	*	46363	8	1138	0	3	0	2	2	1	0	0	4	2		2.05128	0.26	0	2		0	2	5	3		1.2375	0.505	CYT		23.136	7.69			ExpAA=0.00 First60=0.00 PredHel=0 Topology=o	0						0	11.4	14.7
Rm-nr-97993	667	AGAP007103-PA |uc | 1000 |NR-LIGHT |.7	0.449775	Rm-nr-97993	1999	V		97993	19	2002	1	6	5	5	1	1	0	0	7	10		0.979021	0.8125	5	5		0.833333	0.833333	17	2	Y	5.61	0.112222	CYT		74.868	5.5			ExpAA=0.00 First60=0.00 PredHel=0 Topology=o	0						2	14.7	5.1
Rm-tb2-66207	146	KOG3882-like protein |uc | 1000 |NR-LIGHT |1.	0	Rm-tb2-66207	441	M	*	66207	23	1335	4	3	4	2	2	4	0	4	7	10		0.979021	0.8125	4	6		0.571429	1.2	13	10		1.17	0.721429	BL		16.055	4.56			ExpAA=68.03 First60=30.84 PredHel=3 Topology=i12-34o49-71i84-106o	3	45.2	37.7	17.1			4	9.6	6.8
Rm-nr-113487	304	bystin |uc | 1000 |NR-LIGHT |.65	0	Rm-nr-113487	915	M	*	113487	12	1546	0	9	1	2	0	0	0	0	9	3		3.46154	0.195	1	2		0.333333	1	12	0	Y	11.88	0	CYT		34.698	7.7			ExpAA=0.00 First60=0.00 PredHel=0 Topology=o	0						0	10.5	3.6
Rm-nr-117947	217	cell adhesion molecule, putative |extmat | 2E-79 |NR-LIGHT |.55	0.921659	Rm-nr-117947	650	C		117947	9	1039	0	2	0	7	0	0	0	0	2	7		0.384615	1.51667	0	7		0	7	9	0		8.91	0	CYT		23.287	6.89			ExpAA=0.15 First60=0.01 PredHel=0 Topology=o	0						9	16.6	5.1
Rm-tb2-200708	184	cell adhesion molecule, putative |extmat | 4E-34 |NR-LIGHT |No matches	0	Rm-tb2-200708	550	I		200708	5	555	0	0	0	4	0	1	0	0	1	4		0.307692	1.3	0	4		0	4	4	1		1.98	0.202	CYT		20.507	9.04			ExpAA=1.20 First60=0.00 PredHel=0 Topology=o	0						1	13.6	7.6
Rm-nr-56260	619	cell adhesion molecule, putative |extmat | 8E-98 |NR-LIGHT |.64	6.13893	Rm-nr-56260	1860	V	*	56260	36	2301	1	10	2	6	1	14	0	2	24	10	Y	3.35664	0.26	2	8		0.222222	2.66667	19	17		1.045	0.8585	CYT		63.962	6.85			ExpAA=23.26 First60=0.00 PredHel=1 Topology=o578-600i	1	3.6	93.4	3.1		19	0	15	5.8
Rm-nr-79955	348	cell surface flocculin |uk | 1000 |NR-LIGHT |.21	0	Rm-nr-79955	1047	T	*	79955	14	1516	3	1	5	0	0	5	0	0	6	5		1.53846	0.464286	5	0		5	0	9	5		1.485	0.505	CYT		36.957	7.81			ExpAA=0.03 First60=0.00 PredHel=0 Topology=o	0						34	21.8	2.9
Rm-nr-64328	377	ethanolamine kinase, putative |uc | 1000 |NR-LIGHT |1.	0.795756	Rm-nr-64328	1134	M	*	64328	14	1600	0	6	0	2	0	6	0	0	12	2	Y	6.15385	0.1	0	2		0	2	8	6		1.13143	0.673333	CYT		43.031	6.38			ExpAA=0.95 First60=0.14 PredHel=0 Topology=o	0						2	12.7	4.5
Rm-nr-5890	369	hypothetical protein |uc | 1000 |NR-LIGHT |.19	5.14905	Rm-nr-5890	1105	H		5890	82	1111	4	1	5	8	1	3	2	58	4	73	Y	0.0831601	9.49	7	66	Y	0.104478	8.25	18	64	Y	0.274154	3.40211	CYT		40.426	4.5			ExpAA=0.00 First60=0.00 PredHel=0 Topology=o	0						1	11.9	1.4
Rm-nr-1648	256	neurofilament medium polypeptide, putative |uc | 1000 |NR-LIGHT |.51	0	Rm-nr-1648	765	K		1648	35	768	7	3	2	8	5	1	1	8	4	19	Y	0.307692	2.47	3	16	Y	0.176471	4	20	15		1.2375	0.721429	CYT		30.242	9.15			ExpAA=0.02 First60=0.00 PredHel=0 Topology=o	0						5	12.9	.
Rm-nr-1654	193	neurofilament medium polypeptide, putative |uc | 1000 |NR-LIGHT |.38	0	Rm-nr-1654	582	A	*	1654	14	1414	3	1	1	3	1	0	0	5	1	9		0.153846	2.925	1	8		0.111111	4	8	6		1.13143	0.673333	BL		22.196	5.12			ExpAA=0.00 First60=0.00 PredHel=0 Topology=o	0						4	13.5	0.5
Rm-nr-170971	483	collagen alpha chain, type IV, putative |extmat | 1E-132 |NR-LIGHT |.35	0.828157	Rm-nr-170971	1448	R		170971	12	1824	0	1	8	3	0	0	0	0	1	11		0.128205	3.575	8	3		2	0.333333	12	0	Y	11.88	0	CYT		46.728	5.32			ExpAA=0.00 First60=0.00 PredHel=0 Topology=o	0						9	5	30.6
Rm-nr-120677	164	hypothetical protein, partial |uc | 1000 |NR-LIGHT |.15	0	Rm-nr-120677	489	P		120677	6	493	0	6	0	0	0	0	0	0	6	0		9.23077	0	0	0		0	0	6	0		5.94	0	CYT		15.073	4.75			ExpAA=0.03 First60=0.01 PredHel=0 Topology=o	0						62	40.9	15.2
Rm-nr-106313	289	expressed protein |uc | 1000 |NR-LIGHT |.43	0	Rm-nr-106313	865	R		106313	7	868	0	7	0	0	0	0	0	0	7	0		10.7692	0	0	0		0	0	7	0		6.93	0	CYT		26.472	5.69			ExpAA=0.06 First60=0.00 PredHel=0 Topology=o	0						62	32.9	17
Rm-nr-103791	412	elastin b |uc | 1000 |NR-LIGHT |.2	0	Rm-nr-103791	1239	G	*	103791	13	1510	0	10	0	0	0	3	0	0	13	0	Y	20	0	0	0		0	0	10	3		2.475	0.275455	CYT		38.769	9.52			ExpAA=15.34 First60=0.00 PredHel=0 Topology=o	0						41	24.3	16.7
Rm-nr-12226	288	unknown |uc | 1000 |NR-LIGHT |.57	0	Rm-nr-12226	867	R	*	12226	44	1162	0	43	0	0	0	1	0	0	44	0	Y	67.6923	0	0	0		0	0	43	1	Y	21.285	0.0229545	CYT		27.95	9.28			ExpAA=144.22 First60=33.13 PredHel=0 Topology=o	0						0	17.4	31.9
Rm-tb2-50737	198	hypothetical protein BRAFLDRAFT_104189 |uc | 1000 |NR-LIGHT |No matches	0	Rm-tb2-50737	597	I	*	50737	18	636	1	11	0	0	0	6	0	0	17	0	Y	26.1538	0	0	0		0	0	12	6		1.69714	0.466154	CYT		19.378	9.89			ExpAA=2.21 First60=0.17 PredHel=0 Topology=o	0						5	14.1	27.3
Rm-nr-12218	157	unknown |uk | 1000 |NR-LIGHT |.31	8.9172	Rm-nr-12218	469	G		12218	15	472	1	14	0	0	0	0	0	0	14	0	Y	21.5385	0	0	0		0	0	15	0	Y	14.85	0	BL		14.147	9.75			ExpAA=46.94 First60=16.23 PredHel=0 Topology=o	0						0	12.7	28
Rm-nr-107461	173	hCG1793893 |uc | 1000 |NR-LIGHT |.3	0	Rm-nr-107461	522	G	*	107461	7	601	0	7	0	0	0	0	0	0	7	0		10.7692	0	0	0		0	0	7	0		6.93	0	CYT		15.034	10.93			ExpAA=2.84 First60=0.18 PredHel=0 Topology=o	0						12	21.4	37
Rm-tb2-2239	236	unknown protein |uc | 1000 |NR-LIGHT |1.	0	Rm-tb2-2239	705	M		2239	586	1474	1	504	0	0	1	80	0	0	584	0	Y	898.462	0	0	0		0	0	505	81	Y	6.09695	0.16168	CYT		22.571	9.44			ExpAA=119.88 First60=22.56 PredHel=5 Topology=i89-111o121-143i150-172o187-206i213-235o	5	45.3	11	43.6			3	18.6	32.6
Rm-nr-12234	244	unknown |uc | 1000 |NR-LIGHT |.48	0	Rm-nr-12234	729	V		12234	44	732	1	36	1	0	0	6	0	0	42	1	Y	32.3077	0.0151163	1	0		1	0	38	6	Y	5.37429	0.155385	CYT		22.505	9.35			ExpAA=140.76 First60=33.65 PredHel=6 Topology=i7-29o58-80i87-109o129-151i172-194o209-231i	6	54.1	26.2	19.7			0	16.4	39.3
Rm-nr-12227	259	unknown |uc | 1000 |NR-LIGHT |.51	0	Rm-nr-12227	775	G		12227	59	778	0	39	0	0	0	20	0	0	59	0	Y	90.7692	0	0	0		0	0	39	20	Y	1.83857	0.505	CYT		24.625	9.3			ExpAA=152.25 First60=38.71 PredHel=7 Topology=i5-27o42-64i102-124o134-156i163-185o200-219i231-253o	7	58.3	17.8	23.9			0	18.9	35.1
Rm-nr-13301	273	unknown |uc | 1000 |NR-LIGHT |.54	0	Rm-nr-13301	822	D	*	13301	26	1403	0	21	0	0	0	5	0	0	26	0	Y	40	0	0	0		0	0	21	5	Y	3.465	0.229545	CYT		26.046	9.56			ExpAA=152.60 First60=31.97 PredHel=7 Topology=o20-42i49-71o86-108i152-174o184-206i213-235o250-269i	7	55.3	22	22.7			0	18.3	34.1
Rm-nr-24299	282	heavy-chain filboin, putative |uc | 1000 |NR-LIGHT |.2	0.35461	Rm-nr-24299	845	R		24299	163	922	0	142	3	0	1	17	0	0	159	3	Y	61.1538	0.0121875	3	0		3	0	145	18	Y	7.55526	0.124521	SIG	31-32	26.21	9.89	23.023	9.79	ExpAA=156.50 First60=34.21 PredHel=7 Topology=i13-32o47-69i74-96o116-138i145-167o182-204i211-233o	7	53.5	35.1	11.3			0	11.7	39.4
Rm-nr-54198	658	signal peptide, CUB domain, EGF-like 2, isoform CRA_a |uc | 1000 |NR-LIGHT |.52	2.12766	Rm-nr-54198	1971	A		54198	17	1977	1	8	0	0	0	8	0	0	16	0	Y	24.6154	0	0	0		0	0	9	8		0.99	0.808	CYT		66.275	10.11			ExpAA=37.87 First60=22.88 PredHel=1 Topology=i30-52o	1	3.3	92.1	4.6		606	13	22.6	11.9
Rm-nr-138869	313	epiglycanin |uk | 1000 |NR-LIGHT |.19	3.83387	Rm-nr-138869	942	Y	*	138869	6	1137	0	3	0	0	0	3	0	0	6	0		9.23077	0	0	0		0	0	3	3		0.7425	0.7575	SIG	30-31	31.126	11.23	27.714	11.37	ExpAA=18.64 First60=18.62 PredHel=1 Topology=i13-35o	1	7	88.8	4.2		278	37	20.8	9.9
Rm-nr-120402	108	RNA-binding protein, putative |uc | 1000 |NR-LIGHT |.31	0	Rm-nr-120402	327	A	*	120402	19	616	0	1	0	4	0	0	0	14	1	18	Y	0.0809717	5.85	0	18	Y	0	18	5	14	Y	0.33	2.35667	SIG	-1	9.602	9.11			ExpAA=67.89 First60=42.12 PredHel=3 Topology=o10-32i39-61o81-103i	3	61.1	27.8	11.1			4	9.3	27.8
Rm-nr-120400	131	RNA-binding protein, putative |uc | 1000 |NR-LIGHT |.37	0	Rm-nr-120400	396	A	*	120400	15	782	0	1	0	7	0	0	0	7	1	14	Y	0.102564	4.55	0	14	Y	0	14	8	7		0.99	0.785556	SIG	-1	11.745	9.9			ExpAA=85.57 First60=38.64 PredHel=4 Topology=i13-35o40-62i67-89o104-126i	4	67.2	15.3	17.6			3	6.9	22.9
Rm-nr-41366	100	cuticle protein, putative |extmat | .000000000004 |NR-LIGHT |.36	0	Rm-nr-41366	303	V	*	41366	13	595	0	0	0	5	0	0	0	8	0	13	Y	0	8.45	0	13	Y	0	13	5	8		0.55	1.34667	SIG	-1	9.73	9.52			ExpAA=57.74 First60=34.85 PredHel=2 Topology=i38-60o75-97i	2	44	15	41			2	5	18
Rm-nr-203276	213	hypothetical protein isoform 2 |uc | 1000 |NR-LIGHT |.59	0	Rm-nr-203276	642	G	*	203276	10	784	0	0	0	9	0	0	0	1	0	10		0	6.5	0	10		0	10	9	1		4.455	0.101	BL		20.526	9.92			ExpAA=89.12 First60=21.93 PredHel=4 Topology=o10-32i115-137o152-174i181-203o	4	41.3	16.4	42.3			1	3.3	22.1
Rm-nr-201531	90	cuticle protein, putative |extmat | 2E-17 |NR-LIGHT |.58	0	Rm-nr-201531	273	R	*	201531	37	1059	0	0	0	16	0	0	0	21	0	37	Y	0	24.05	0	37	Y	0	37	16	21		0.72	1.24765	CYT		8.766	9.57			ExpAA=2.31 First60=2.20 PredHel=0 Topology=o	0						2	3.3	4.4
Rm-nr-217985	34	cuticle protein, putative |extmat | .00000003 |NR-LIGHT |.12	0	Rm-nr-217985	105	Y	*	217985	9	279	0	0	0	2	0	0	0	7	0	9		0	5.85	0	9		0	9	2	7		0.2475	2.35667	CYT		3.508	9.11			ExpAA=18.43 First60=18.43 PredHel=1 Topology=o5-27i	1	64.7	14.7	20.6		7	0	2.9	41.2
Rm-tb2-173100	158	secreted salivary gland peptide, putative |s/ | 4E-30 |NR-LIGHT |1.01	0	Rm-tb2-173100	472	M		173100	9	506	0	0	9	0	0	0	0	0	0	9		0	5.85	9	0		9	0	9	0		8.91	0	SIG	17-18	15.568	7.87	13.855	7.26	ExpAA=47.73 First60=28.80 PredHel=0 Topology=o	0						7	15.8	13.3
Rm-nr-19761	71	cuticle protein, putative |extmat | .000000004 |NR-LIGHT |.37	0	Rm-nr-19761	216	A	*	19761	8	405	0	0	0	8	0	0	0	0	0	8		0	5.2	0	8		0	8	8	0		7.92	0	BL		6.843	10.12			ExpAA=30.50 First60=27.09 PredHel=0 Topology=o	0						2	11.3	14.1
Rm-nr-136915	155	cuticle protein, putative |extmat | 2E-37 |NR-LIGHT |.52	0	Rm-nr-136915	463	R		136915	6	466	0	2	3	1	0	0	0	0	2	4		0.615385	0.866667	3	1		1.5	0.25	6	0		5.94	0	SIG	22-23	15.14	9.44	12.804	8.91	ExpAA=64.02 First60=31.45 PredHel=2 Topology=i12-34o73-95i	2	28.4	25.2	46.5		60	11	14.8	14.8
Rm-nr-173099	285	cuticle protein, putative |extmat | 3E-75 |NR-LIGHT |.96	0	Rm-nr-173099	858	M	*	173099	23	1309	0	0	23	0	0	0	0	0	0	23	Y	0	14.95	23	0	Y	23	0	23	0	Y	22.77	0	SIG	16-17	27.442	9.37	25.818	9.34	ExpAA=149.76 First60=35.92 PredHel=6 Topology=i7-29o56-78i171-193o198-220i227-249o259-281i	6	46.3	14.7	38.9			13	10.9	13.3
Rm-nr-1253	157	cuticle protein, putative |extmat | 3E-29 |NR-LIGHT |.53	0	Rm-nr-1253	474	P	*	1253	5	576	0	1	0	4	0	0	0	0	1	4		0.307692	1.3	0	4		0	4	5	0		4.95	0	CYT		15.593	7.52			ExpAA=1.75 First60=0.14 PredHel=0 Topology=o	0						15	16.6	6.4
Rm-nr-198983	187	cuticle protein, putative |extmat | 2E-49 |NR-LIGHT |.72	0	Rm-nr-198983	564	M	*	198983	7	674	0	0	0	7	0	0	0	0	0	7		0	4.55	0	7		0	7	7	0		6.93	0	SIG	16-17	18.561	9.36	16.924	9.33	ExpAA=89.36 First60=26.71 PredHel=4 Topology=i7-29o81-103i124-146o161-183i	4	47.1	35.8	17.1			14	13.4	13.4
Rm-nr-204274	127	cuticle protein, putative |extmat | 1E-35 |NR-LIGHT |.43	0	Rm-nr-204274	384	H	*	204274	6	485	0	0	0	6	0	0	0	0	0	6		0	3.9	0	6		0	6	6	0		5.94	0	SIG	24-25	12.55	9.08	10.19	9.27	ExpAA=75.95 First60=38.44 PredHel=4 Topology=i5-27o31-53i65-87o102-124i	4	69.3	15	15.7			7	10.2	10.2
Rm-nr-503	346	heavy-chain filboin, putative |uc | 1000 |NR-LIGHT |.25	0	Rm-nr-503	1041	S	*	503	1087	2286	265	745	0	12	6	59	0	0	804	12	Y	95.1479	0.00968944	0	12		0	12	1022	65	Y	15.33	0.064174	CYT		31.314	9.77			ExpAA=93.60 First60=17.83 PredHel=0 Topology=o	0						0	26.6	42.2
Rm-nr-498	428	heavy-chain filboin, putative |uc | 1000 |NR-LIGHT |.31	0	Rm-nr-498	1284	F		498	646	1955	128	455	1	3	7	52	0	0	507	4	Y	156	0.00511811	1	3		0.25	1.5	587	59	Y	9.6855	0.101344	BL		41.743	9.82			ExpAA=68.31 First60=0.01 PredHel=0 Topology=o	0						0	22.4	34.3
Rm-nr-694	280	conserved hypothetical protein, partial |uc | 1000 |NR-LIGHT |.84	1.78571	Rm-nr-694	839	M		694	95	898	25	58	0	4	0	8	0	0	66	4	Y	20.3077	0.038806	0	4		0	4	87	8	Y	9.57	0.0918182	CYT		25.129	10.83			ExpAA=56.26 First60=1.83 PredHel=0 Topology=o	0						0	23.9	36.8
Rm-nr-26072	238	conserved hypothetical protein |uc | 1000 |NR-LIGHT |1.22	0	Rm-nr-26072	717	M	*	26072	40	2171	7	10	5	9	0	8	0	1	18	15		1.73077	0.513158	5	10		0.454545	1.66667	31	9	Y	3.069	0.284062	CYT		22.965	4.5			ExpAA=0.35 First60=0.35 PredHel=0 Topology=o	0						0	8.4	35.3
Rm-nr-158968	70	conserved hypothetical protein |uc | 1000 |NR-LIGHT |.34	0	Rm-nr-158968	213	L	*	158968	8	570	0	0	0	6	0	0	0	2	0	8		0	5.2	0	8		0	8	6	2		1.98	0.288571	CYT		5.936	8.87			ExpAA=16.48 First60=15.85 PredHel=0 Topology=o	0						0	7.1	55.7
Rm-nr-502	412	heavy-chain filboin, putative |uc | 1000 |NR-LIGHT |.3	0	Rm-nr-502	473	A		502	166	1420	27	124	0	4	0	11	0	0	135	4	Y	41.5385	0.0191176	0	4		0	4	155	11	Y	12.7875	0.0712179	SIG	39-40	38.078	9.58	34.209	9.61	ExpAA=112.27 First60=22.29 PredHel=1 Topology=i21-43o	1	5.3	89.6	5.1		369	4	26.2	38.1
Rm-nr-500	366	heavy-chain filboin, putative |uc | 1000 |NR-LIGHT |.27	0	Rm-nr-500	1101	P	*	500	117	1408	32	69	2	2	1	11	0	0	80	4	Y	24.6154	0.0320988	2	2		0.666667	0.666667	105	12	Y	7.99615	0.11434	BL	-1	34.695	10.99			ExpAA=119.48 First60=25.22 PredHel=1 Topology=i21-40o	1	5.2	89.1	5.7		326	0	23.2	35.5
Rm-nr-699	280	heavy-chain filboin, putative |uc | 1000 |NR-LIGHT |.2	1.07143	Rm-nr-699	837	P		699	34	843	3	30	1	0	0	0	0	0	30	1	Y	23.0769	0.0209677	1	0		1	0	34	0	Y	33.66	0	SIG	25-26	25.988	9.38	23.489	9.25	ExpAA=61.41 First60=21.09 PredHel=0 Topology=o	0						0	25.4	36.4
Rm-tb2-26165	385	hCG1793893 |uc | 1000 |NR-LIGHT |1.	0	Rm-tb2-26165	1158	M	*	26165	16	1311	2	13	0	0	0	1	0	0	14	0	Y	21.5385	0	0	0		0	0	15	1	Y	7.425	0.063125	SIG	32-33	37.507	6.62	33.966	6.03	ExpAA=1.98 First60=1.97 PredHel=0 Topology=o	0						4	15.8	29.1
Rm-tb2-26168	256	hCG1793893 |uc | 1000 |NR-LIGHT |1.	0	Rm-tb2-26168	765	M		26168	10	789	0	4	0	0	0	6	0	0	10	0		15.3846	0	0	0		0	0	4	6		0.565714	1.212	SIG	32-33	24.769	8.19	21.304	6.58	ExpAA=1.93 First60=1.75 PredHel=0 Topology=o	0						3	16	30.1
Rm-nr-26167	215	cuticular protein 47Ef, isoform D |uc | 1000 |NR-LIGHT |.36	0	Rm-nr-26167	642	R		26167	7	705	1	6	0	0	0	0	0	0	6	0		9.23077	0	0	0		0	0	7	0		6.93	0	SIG	30-31	21.655	9.96	18.236	7.12	ExpAA=2.71 First60=2.49 PredHel=0 Topology=o	0						4	18.6	24.7
Rm-nr-2169	324	cement-like protein |uc | 1000 |NR-LIGHT |1.81	0	Rm-nr-2169	975	M	*	2169	984	1146	1	845	3	2	1	132	0	0	977	5	Y	250.513	0.00332311	3	2		1	0.5	851	133	Y	6.28724	0.157664	SIG	20-21	30.747	9.45	28.735	9.45	ExpAA=151.84 First60=36.73 PredHel=5 Topology=i5-27o47-69i82-104o124-146i153-175o	5	34	58.3	7.7			8	14.2	37
Rm-nr-2173	327	cement-like protein |uc | 1000 |NR-LIGHT |1.83	0	Rm-nr-2173	984	M	*	2173	139	1194	4	117	0	0	2	16	0	0	133	0	Y	204.615	0	0	0		0	0	121	18	Y	6.30474	0.149016	SIG	20-21	30.851	9.47	28.836	9.46	ExpAA=166.63 First60=37.10 PredHel=5 Topology=i5-27o47-69i82-104o124-146i153-175o	5	33.6	58.7	7.6			5	13.1	37.3
Rm-nr-99938	132	Cuticular protein 76Bd CG9299-PB |uk | 1000 |NR-LIGHT |.2	0	Rm-nr-99938	399	P	*	99938	120	692	0	104	0	0	0	16	0	0	120	0	Y	184.615	0	0	0		0	0	104	16	Y	6.05647	0.153905	CYT		13.767	9			ExpAA=26.22 First60=23.31 PredHel=0 Topology=o	0						16	31.8	4.5
Rm-tb2-208387	271	hCG1793893 |uc | 1000 |NR-LIGHT |1.	0	Rm-tb2-208387	816	M	*	208387	7	1274	0	0	0	6	0	0	0	1	0	7		0	4.55	0	7		0	7	6	1		2.97	0.144286	CYT		24.645	6.3			ExpAA=8.01 First60=1.12 PredHel=0 Topology=o	0						3	8.5	39.9
Rm-nr-42827	71	hCG1793893 |uk | 1000 |NR-LIGHT |.15	0	Rm-nr-42827	212	F		42827	18	642	0	9	0	1	0	7	0	1	16	2	Y	8.20513	0.0764706	0	2		0	2	10	8		1.1	0.734545	CYT		7.36	4.23			ExpAA=0.00 First60=0.00 PredHel=0 Topology=o	0						9	14.1	1.4
Rm-nr-42825	131	hCG1793893 |uc | 1000 |NR-LIGHT |.27	0	Rm-nr-42825	390	L		42825	13	679	0	7	0	0	0	6	0	0	13	0	Y	20	0	0	0		0	0	7	6		0.99	0.7575	SIG	-1	14.104	6.27			ExpAA=8.29 First60=8.29 PredHel=0 Topology=o	0						5	9.2	2.3
Rm-nr-134013	335	EGF-like domain-containing protein, putative |uc | 1000 |NR-LIGHT |.5	2.38806	Rm-nr-134013	1002	P		134013	6	1005	0	2	1	2	0	1	0	0	3	3		1.15385	0.4875	1	2		0.333333	1	5	1		2.475	0.168333	CYT		35.41	6.33			ExpAA=22.82 First60=0.00 PredHel=1 Topology=o290-312i	1	6.6	86.6	6.9		23	0	12.2	11.6
Rm-nr-43211	231	hypothetical protein IscW_ISCW024127 |uc | 1000 |NR-LIGHT |1.24	9.52381	Rm-nr-43211	696	S	*	43211	9	722	0	3	2	2	0	2	0	0	5	4		1.53846	0.433333	2	2		0.666667	0.666667	7	2		2.31	0.2525	CYT		23.181	4.91			ExpAA=2.67 First60=2.67 PredHel=0 Topology=o	0						1	12.1	5.2
Rm-nr-48863	1541	predicted protein |uc | 1000 |NR-LIGHT |.35	0	Rm-nr-48863	265	Y		48863	140	5544	8	16	35	60	1	17	2	1	33	98	Y	0.512821	1.87353	37	61		0.596774	1.60526	119	21	Y	5.355	0.17675	CYT		170.01	5.07			ExpAA=0.01 First60=0.00 PredHel=0 Topology=o	0						3	14.3	8
Rm-nr-108569	266	conserved hypothetical protein |uc | 1000 |NR-LIGHT |1.03	0	Rm-nr-108569	795	M		108569	12	1198	0	7	1	1	0	2	0	1	9	3		3.46154	0.195	1	2		0.333333	1	9	3		2.2275	0.303	CYT		31.052	8.88			ExpAA=0.00 First60=0.00 PredHel=0 Topology=o	0						3	11.3	3.8
Rm-nr-75744	781	SEL-1, putative |uc | 1000 |NR-LIGHT |1.66	0	Rm-nr-75744	2346	M	*	75744	48	3024	1	38	2	2	0	3	0	2	41	6	Y	9.01099	0.0928571	2	4		0.4	1.33333	43	5	Y	7.095	0.114773	SIG	32-33	85.93	5.45	82.045	5.27	ExpAA=51.18 First60=22.10 PredHel=2 Topology=i13-35o756-778i	2	5.6	92.3	2	1	3	3	11	8.8
Rm-nr-116389	377	Fasciclin 2 CG3665-PB, isoform B isoform 1 |uc | 1000 |NR-LIGHT |.51	0	Rm-nr-116389	1134	P	*	116389	11	1170	0	7	1	2	0	1	0	0	8	3		3.07692	0.216667	1	2		0.333333	1	10	1	Y	4.95	0.0918182	CYT		42.306	6.25			ExpAA=0.00 First60=0.00 PredHel=0 Topology=o	0						4	12.7	6.9
Rm-nr-113437	109	cadherin, putative |uk | 1000 |NR-LIGHT |.02	3.66973	Rm-nr-113437	330	V	*	113437	11	512	0	8	0	0	0	3	0	0	11	0		16.9231	0	0	0		0	0	8	3		1.98	0.336667	SIG	21-22	11.681	5.62	9.391	5.35	ExpAA=8.10 First60=8.10 PredHel=0 Topology=o	0						0	10.1	1.8
Rm-nr-58853	113	Ninjurin-2, putative |uc | 1000 |NR-LIGHT |.64	0	Rm-nr-58853	342	E	*	58853	18	578	1	2	2	4	0	7	0	2	9	8		1.53846	0.52	2	6		0.285714	2	9	9		0.891	0.909	BL		12.771	9.12			ExpAA=45.26 First60=22.82 PredHel=2 Topology=o37-59i76-98o	2	38.9	46	15			2	10.6	6.2
Rm-nr-122311	302	galectin, putative |uc | 1000 |NR-LIGHT |.79	0	Rm-nr-122311	909	F	*	122311	11	950	0	8	1	0	0	2	0	0	10	1		7.69231	0.0590909	1	0		1	0	9	2	Y	2.97	0.202	CYT		34.363	6.27			ExpAA=0.05 First60=0.04 PredHel=0 Topology=o	0						0	8.6	7.6
Rm-nr-149480	360	hypothetical protein BRAFLDRAFT_93657 |uc | 1000 |NR-LIGHT |1.	2.22222	Rm-nr-149480	1083	M	*	149480	8	1240	0	4	2	1	0	0	0	1	4	4		1.23077	0.52	2	2		0.666667	0.666667	7	1		3.465	0.12625	CYT		38.994	5.76			ExpAA=0.01 First60=0.01 PredHel=0 Topology=o	0						1	9.2	7.8
Rm-nr-36910	476	glutamine- fructose-6-phosphate aminotransferase |met/aa | 0 |NR-LIGHT |.68	0	Rm-nr-36910	1431	T	*	36910	69	3588	4	7	11	14	0	10	0	23	17	48	Y	0.533752	1.73333	11	37	Y	0.289474	3.08333	36	33		1.04824	0.900811	CYT		53.397	6			ExpAA=0.09 First60=0.00 PredHel=0 Topology=o	0						3	11.6	6.3
Rm-nr-117164	192	acetyltransferase, putative |uc | 1000 |NR-LIGHT |1.	0	Rm-nr-117164	579	M	*	117164	15	1164	0	5	1	0	0	7	1	1	12	3	Y	4.61538	0.15	2	1		1	0.333333	6	9		0.594	1.29857	CYT		21.26	5.57			ExpAA=0.02 First60=0.00 PredHel=0 Topology=o	0						1	13	8.3
Rm-tb2-43129	364	GPI transamidase component PIG-T, putative |uc | 1000 |NR-LIGHT |1.	0	Rm-tb2-43129	1095	M	*	43129	5	1125	1	1	2	0	0	1	0	0	2	2		1.02564	0.433333	2	0		2	0	4	1		1.98	0.202	SIG	23-24	40.911	6.86	38.342	6.93	ExpAA=0.67 First60=0.64 PredHel=0 Topology=o	0						1	16.8	4.7
Rm-nr-37728	629	GTP-binding protein CRFG-NOG1, putative |uc | 1000 |NR-LIGHT |1.01	0	Rm-nr-37728	1890	M	*	37728	59	2162	12	19	4	3	12	8	0	1	27	8	Y	4.61538	0.185714	4	4		0.8	0.8	38	21	Y	1.71	0.543846	CYT		73.036	9.6			ExpAA=0.00 First60=0.00 PredHel=0 Topology=o	0						1	9.9	3.8
Rm-nr-10141	952	AGAP003656-PA |uc | 1000 |NR-LIGHT |.22	0.735294	Rm-nr-10141	2854	A		10141	59	2857	4	5	17	24	0	9	0	0	14	41	Y	0.512821	1.77667	17	24		0.68	1.33333	50	9	Y	4.95	0.178235	CYT		102.728	5.37			ExpAA=0.00 First60=0.00 PredHel=0 Topology=o	0						5	12.5	9.9
Rm-nr-69724	300	hypothetical protein BRAFLDRAFT_117875 |uc | 1000 |NR-LIGHT |.1	0	Rm-nr-69724	897	P		69724	12	988	0	3	2	6	1	0	0	0	3	8		0.512821	1.3	2	6		0.285714	2	11	1	Y	5.445	0.0841667	CYT		32.361	8.9			ExpAA=0.00 First60=0.00 PredHel=0 Topology=o	0						4	19	9.7
Rm-tb2-49606	701	perlecan, partial |uc | 1000 |NR-LIGHT |No matches	0	Rm-tb2-49606	2102	C		49606	40	2106	6	6	6	13	0	8	0	1	14	20		1.02564	0.866667	6	14		0.4	2	31	9	Y	3.069	0.284062	CYT		75.927	5.79			ExpAA=0.00 First60=0.00 PredHel=0 Topology=o	0						7	14	9.6
Rm-nr-68238	227	innexin, putative |extmat | 1E-97 |NR-LIGHT |.61	0	Rm-nr-68238	684	I	*	68238	77	2719	1	3	60	0	0	7	6	0	10	66	Y	0.229621	3.9	66	0	Y	66	0	64	13	Y	4.52571	0.202	CYT		26.673	8.74			ExpAA=45.65 First60=22.53 PredHel=2 Topology=i35-57o131-153i	2	19.4	32.6	48			0	9.7	4
Rm-nr-12896	263	innexin, putative |extmat | 1E-122 |NR-LIGHT |1.06	0	Rm-nr-12896	792	D	*	12896	171	2288	2	5	21	102	0	8	1	32	13	156	Y	0.127389	7.24286	22	134	Y	0.162963	5.82609	130	41	Y	3.06429	0.316107	CYT		30.691	5.68			ExpAA=45.40 First60=0.00 PredHel=2 Topology=i77-99o172-194i	2	16.7	27.8	55.5			0	5.3	4.9
Rm-nr-133814	361	innexin, putative |extmat | 1E-177 |NR-LIGHT |1.	0	Rm-nr-133814	1086	M	*	133814	13	1318	0	2	11	0	0	0	0	0	2	11		0.25641	2.38333	11	0		11	0	13	0	Y	12.87	0	CYT		41.999	8.62			ExpAA=80.62 First60=15.42 PredHel=4 Topology=i26-48o108-130i176-198o271-293i	4	24.4	36.8	38.8			0	10	5.3
Rm-nr-6273	65	T-cell receptor beta chain ANA 11 |st | 2E-16 |NR-LIGHT |.72	0	Rm-nr-6273	192	M		6273	9	523	0	5	2	0	0	2	0	0	7	2		3.58974	0.1625	2	0		2	0	7	2		2.31	0.2525	CYT		7.673	10.45			ExpAA=0.03 First60=0.03 PredHel=0 Topology=i	0						12	27.7	.
Rm-nr-6282	109	T-cell receptor beta chain ANA 11 |st | 4E-24 |NR-LIGHT |1.6	0	Rm-nr-6282	330	M	*	6282	12	842	5	4	0	1	0	0	0	2	4	3		1.53846	0.39	0	3		0	3	10	2	Y	3.3	0.183636	CYT		12.588	10.56			ExpAA=0.00 First60=0.00 PredHel=0 Topology=i	0						17	27.5	3.7
Rm-nr-6283	52	T-cell receptor beta chain ANA 11 |st | .000000000000001 |NR-LIGHT |.51	0	Rm-nr-6283	154	L		6283	7	159	0	4	2	1	0	0	0	0	4	3		1.53846	0.39	2	1		1	0.333333	7	0		6.93	0	CYT		6.084	11.72			ExpAA=0.00 First60=0.00 PredHel=0 Topology=o	0						21	42.3	1.9
Rm-nr-53935	470	Invadolysin CG3953-PA |uc | 1000 |NR-LIGHT |.71	0.638298	Rm-nr-53935	1413	N	*	53935	17	1697	1	5	2	3	2	3	0	1	8	6		1.75824	0.433333	2	4		0.4	1.33333	11	6		1.55571	0.505	BL	27-28	54.219	7.09	51.265	6.88	ExpAA=24.81 First60=9.93 PredHel=1 Topology=o450-469i	1	4	95.7	0.2	1	1	0	11.1	6.4
Rm-nr-120107	270	CG30084 CG30084-PF |uc | 1000 |NR-LIGHT |.17	0	Rm-nr-120107	808	G		120107	5	813	0	4	1	0	0	0	0	0	4	1		3.07692	0.13	1	0		1	0	5	0		4.95	0	SIG	21-22	28.075	7.18	25.885	7.22	ExpAA=3.14 First60=2.44 PredHel=0 Topology=o	0						15	12.6	10.4
Rm-nr-17212	352	fasciclin, putative |uc | 1000 |NR-LIGHT |.44	0	Rm-nr-17212	1059	A	*	17212	12	1202	2	4	2	1	0	1	0	2	5	5		1.28205	0.541667	2	3		0.5	1	9	3		2.2275	0.303	CYT		38.866	6.03			ExpAA=0.02 First60=0.00 PredHel=0 Topology=o	0						1	15.3	6.3
Rm-nr-172095	235	hypothetical protein BRAFLDRAFT_127065 |uc | 1000 |NR-LIGHT |.32	0	Rm-nr-172095	704	A		172095	5	707	0	0	3	2	0	0	0	0	0	5		0	3.25	3	2		1	0.5	5	0		4.95	0	CYT		25.4	5.83			ExpAA=0.11 First60=0.05 PredHel=0 Topology=o	0						1	14	7.2
Rm-nr-8303	310	matricellular protein osteonectin-SPARC-BM-40, putative |uc | 1000 |NR-LIGHT |1.28	0	Rm-nr-8303	933	G	*	8303	153	1213	2	27	54	48	0	9	2	11	36	115	Y	0.477454	2.02027	56	59		0.933333	1.03509	131	22	Y	5.6387	0.168333	CYT		35.48	5.32			ExpAA=0.00 First60=0.00 PredHel=0 Topology=o	0						0	8.1	6.1
Rm-nr-35775	149	tetratricopeptide repeat protein |uc | 1000 |NR-LIGHT |1.	1.34228	Rm-nr-35775	450	M	*	35775	147	824	1	13	10	18	2	11	21	71	24	120	Y	0.305149	3.12	31	89	Y	0.344444	2.78125	42	105	Y	0.392264	2.46628	CYT		16.623	8.89			ExpAA=22.46 First60=0.00 PredHel=1 Topology=i125-147o	1	14.8	1.3	83.9	1	2	0	7.4	7.4
Rm-nr-35773	149	tetratricopeptide repeat protein |uc | 1000 |NR-LIGHT |1.	0	Rm-nr-35773	450	M	*	35773	97	688	2	1	9	4	0	3	21	57	4	91	Y	0.0668896	11.83	30	61		0.483871	1.96774	16	81	Y	0.193171	4.81235	CYT		16.935	8.89			ExpAA=22.46 First60=0.00 PredHel=1 Topology=i125-147o	1	14.8	1.3	83.9	1	2	0	7.4	7.4
Rm-nr-35774	149	tetratricopeptide repeat protein |uc | 1000 |NR-LIGHT |1.	0	Rm-nr-35774	450	M	*	35774	67	702	2	2	11	8	0	8	13	23	10	55	Y	0.274725	3.25	24	31		0.75	1.24	23	44	Y	0.506	1.85167	CYT		16.891	8.89			ExpAA=22.46 First60=0.00 PredHel=1 Topology=i125-147o	1	14.8	1.3	83.9	1	2	0	6.7	7.4
Rm-nr-36302	180	tetratricopeptide repeat protein |uc | 1000 |NR-LIGHT |1.21	0	Rm-nr-36302	543	M	*	36302	34	781	0	3	2	1	2	3	11	12	6	26	Y	0.34188	2.41429	13	13		0.928571	0.928571	6	28	Y	0.204828	4.04	CYT		20.765	9.18			ExpAA=22.73 First60=0.00 PredHel=1 Topology=o125-147i	1	12.2	69.4	18.3		33	0	8.9	6.1
Rm-nr-24958	356	transmembrane protein, putative |uc | 1000 |NR-LIGHT |.88	0	Rm-nr-24958	1066	C	*	24958	47	1680	0	16	7	1	0	23	0	0	39	8	Y	6.66667	0.13	7	1		3.5	0.125	24	23		0.99	0.9292	CYT		40.623	6.02			ExpAA=0.00 First60=0.00 PredHel=0 Topology=o	0						1	9.3	2.5
Rm-nr-83446	259	metaxin, putative |uc | 1000 |NR-LIGHT |1.	2.3166	Rm-nr-83446	780	M	*	83446	20	945	3	1	4	6	0	4	0	2	5	12		0.591716	1.3	4	8		0.444444	1.6	14	6		1.98	0.404	CYT		28.07	4.63			ExpAA=0.33 First60=0.00 PredHel=0 Topology=o	0						0	13.9	4.6
Rm-nr-97011	351	MEGF10 protein, partial |uc | 1000 |NR-LIGHT |.56	0	Rm-nr-97011	1051	N		97011	6	1075	1	1	0	2	0	2	0	0	3	2		1.53846	0.325	0	2		0	2	4	2		1.32	0.404	CYT		37.071	5.44			ExpAA=0.00 First60=0.00 PredHel=0 Topology=o	0						0	11.7	13.1
Rm-nr-74172	467	conserved hypothetical protein |uc | 1000 |NR-LIGHT |.42	0	Rm-nr-74172	1399	L		74172	10	1403	2	3	0	3	0	2	0	0	5	3		1.92308	0.325	0	3		0	3	8	2		2.64	0.224444	CYT		50.445	8.88			ExpAA=25.21 First60=1.09 PredHel=1 Topology=o437-459i	1	4.7	93.6	1.7		8	0	13.7	7.1
Rm-nr-24981	231	peritrophin A, putative |extmat | 1E-122 |NR-LIGHT |.71	0	Rm-nr-24981	696	V	*	24981	69	1164	1	2	1	17	0	0	1	47	2	66	Y	0.0459242	14.3	2	64	Y	0.0307692	21.3333	21	48	Y	0.424286	2.20364	SIG	23-24	25.602	4.85	23.207	4.91	ExpAA=20.35 First60=20.35 PredHel=1 Topology=i7-29o	1	9.5	87.4	3		202	0	9.5	8.2
Rm-nr-701	138	gamma-aminobutyric acid (GABA-A) receptor, subunit epsilon |st | 2E-25 |NR-LIGHT |.15	0	Rm-nr-701	413	P		701	71	871	6	61	1	0	0	3	0	0	64	1	Y	49.2308	0.01	1	0		1	0	68	3	Y	16.83	0.043913	CYT		15.415	4.87			ExpAA=0.00 First60=0.00 PredHel=0 Topology=o	0						7	10.1	2.2
Rm-nr-82413	222	procollagen-lysine, 2-oxoglutarate 5-dioxygenase, putative |extmat | 1E-100 |NR-LIGHT |.78	0	Rm-nr-82413	669	T	*	82413	14	1472	0	2	6	6	0	0	0	0	2	12		0.236686	2.6	6	6		0.857143	0.857143	14	0	Y	13.86	0	CYT		26.438	6.68			ExpAA=0.01 First60=0.00 PredHel=0 Topology=o	0						0	9.9	6.3
Rm-nr-10535	365	protein disulfide isomerase-2 |uc | 1000 |NR-LIGHT |.73	0	Rm-nr-10535	1094	R		10535	49	1107	0	33	4	5	0	7	0	0	40	9	Y	6.15385	0.142683	4	5		0.666667	1	42	7	Y	5.1975	0.164419	CYT		41.123	6.12			ExpAA=0.08 First60=0.03 PredHel=0 Topology=o	0						0	10.1	5.8
Rm-nr-10534	346	protein disulfide isomerase-2 |uc | 1000 |NR-LIGHT |.69	0	Rm-nr-10534	1041	G	*	10534	25	1397	1	9	4	2	0	9	0	0	18	6	Y	3.95604	0.205263	4	2		1.33333	0.4	16	9		1.584	0.534706	SIG	43-44	38.65	6.11	34.106	5.46	ExpAA=0.77 First60=0.77 PredHel=0 Topology=o	0						1	10.7	6.1
Rm-nr-11244	154	protein disulfide isomerase-2 |uc | 1000 |NR-LIGHT |.31	0	Rm-nr-11244	465	V	*	11244	13	904	0	8	1	1	0	3	0	0	11	2	Y	5.64103	0.108333	1	1		0.5	0.5	10	3		2.475	0.275455	BL	50-51	17.127	8.53	11.857	6.22	ExpAA=1.54 First60=1.54 PredHel=0 Topology=o	0						0	7.8	8.4
Rm-nr-82546	398	glycosyltransferase, putative |uc | 1000 |NR-LIGHT |.88	6.53266	Rm-nr-82546	1193	M		82546	11	1574	2	3	1	1	0	4	0	0	7	2		3.58974	0.1625	1	1		0.5	0.5	7	4		1.386	0.505	SIG	24-25	41.848	8.96	39.207	9.25	ExpAA=177.16 First60=13.59 PredHel=8 Topology=o64-86i93-110o120-139i144-161o176-198i205-227o258-280i287-304o	8	39.7	53.8	6.5			0	10.1	4.3
Rm-nr-9563	238	hypothetical protein IscW_ISCW002319 |uc | 1000 |NR-LIGHT |.64	0	Rm-nr-9563	717	M	*	9563	49	1808	4	24	8	3	0	10	0	0	34	11	Y	4.35897	0.204286	8	3		2	0.333333	39	10	Y	3.51	0.2525	CYT		28.092	5.37			ExpAA=0.00 First60=0.00 PredHel=0 Topology=o	0						0	5.9	2.9
Rm-nr-104939	313	conserved hypothetical protein |uc | 1000 |NR-LIGHT |.15	0	Rm-nr-104939	936	Q		104939	8	940	0	7	0	0	0	1	0	0	8	0		12.3077	0	0	0		0	0	7	1		3.465	0.12625	CYT		35.272	6.42			ExpAA=0.00 First60=0.00 PredHel=0 Topology=o	0						9	15	3.8
Rm-nr-243595	128	NBP2b protein |uk | 1000 |NR-LIGHT |.48	0	Rm-nr-243595	387	N	*	243595	8	1036	0	0	0	0	8	0	0	0	0	0		0	0	0	0		0	0	0	8		0	8.08	CYT		15.187	4.74			ExpAA=0.00 First60=0.00 PredHel=0 Topology=o	0						0	6.3	2.3
Rm-nr-82845	290	cuticular protein, putative |uc | 1000 |NR-LIGHT |1.23	0	Rm-nr-82845	873	H	*	82845	11	908	0	0	0	11	0	0	0	0	0	11		0	7.15	0	11		0	11	11	0	Y	10.89	0	SIG	-1	31.372	9.11			ExpAA=1.20 First60=1.12 PredHel=0 Topology=o	0						23	19	7.2
Rm-nr-24694	183	hypothetical protein TcasGA2_TC004721 |uc | 1000 |NR-LIGHT |.02	0	Rm-nr-24694	552	K	*	24694	5	634	1	0	0	4	0	0	0	0	0	4		0	2.6	0	4		0	4	5	0		4.95	0	CYT		19.741	4.47			ExpAA=0.00 First60=0.00 PredHel=0 Topology=o	0						2	15.8	8.2
Rm-nr-196528	105	cuticle protein, putative |extmat | 2E-16 |NR-LIGHT |.68	0	Rm-nr-196528	312	M		196528	6	355	0	0	0	6	0	0	0	0	0	6		0	3.9	0	6		0	6	6	0		5.94	0	SIG	23-24	10.569	5.56	8.407	6.8	ExpAA=41.78 First60=37.64 PredHel=2 Topology=i5-27o47-69i	2	41.9	19	39		36	2	12.4	5.7
Rm-nr-50047	147	cuticular protein, putative |uc | 1000 |NR-LIGHT |.8	0	Rm-nr-50047	444	Q	*	50047	51	1607	2	0	1	35	0	0	0	13	0	49	Y	0	31.85	1	48	Y	0.0204082	24	38	13	Y	2.68714	0.336667	SIG	15-16	16.175	4.85	14.677	4.85	ExpAA=0.26 First60=0.26 PredHel=0 Topology=o	0						0	9.5	4.8
Rm-nr-105154	246	Adhesion regulating molecule 1, partial |extmat | 8E-36 |NR-LIGHT |.6	0	Rm-nr-105154	741	D	*	105154	15	922	0	6	3	1	1	3	0	1	9	5		2.30769	0.325	3	2		1	0.5	10	5		1.65	0.459091	CYT		24.693	4.45			ExpAA=8.06 First60=8.06 PredHel=0 Topology=o	0						25	19.9	9.3
Rm-tb2-58123	393	hCG1793893 |uc | 1000 |NR-LIGHT |1.	0	Rm-tb2-58123	1182	M	*	58123	26	1227	1	23	0	2	0	0	0	0	23	2	Y	11.7949	0.0541667	0	2		0	2	26	0	Y	25.74	0	SIG	19-20	38.908	9.95	36.913	10.2	ExpAA=3.41 First60=3.37 PredHel=0 Topology=o	0						0	14.5	29
Rm-nr-25141	209	gtpase_rho |uc | 1000 |NR-LIGHT |1.01	0	Rm-nr-25141	630	M	*	25141	24	1389	0	14	7	1	0	2	0	0	16	8	Y	2.73504	0.305882	7	1		3.5	0.125	22	2	Y	7.26	0.0878261	CYT		23.637	6.74			ExpAA=0.66 First60=0.66 PredHel=0 Topology=o	0						0	9.6	4.3
Rm-nr-9460	222	Cdc42 protein, putative |uc | 1000 |NR-LIGHT |.93	0	Rm-nr-9460	669	Y	*	9460	82	1608	3	13	18	18	5	19	0	6	32	42		1.1449	0.827273	18	24		0.72	1.26316	52	30	Y	1.66065	0.571698	CYT		25.198	7.71			ExpAA=1.49 First60=1.49 PredHel=0 Topology=o	0						0	10.4	4.5
Rm-nr-188365	291	hemolectin, putative |uc | 1000 |NR-LIGHT |.28	0	Rm-nr-188365	870	A		188365	5	873	0	0	1	4	0	0	0	0	0	5		0	3.25	1	4		0.2	2	5	0		4.95	0	CYT		32.338	5.87			ExpAA=0.00 First60=0.00 PredHel=0 Topology=o	0						0	11.7	7.9
Rm-nr-108370	364	conserved hypothetical protein |uc | 1000 |NR-LIGHT |.89	0	Rm-nr-108370	1089	M		108370	8	1228	0	3	2	1	1	1	0	0	4	3		1.53846	0.39	2	1		1	0.333333	6	2		1.98	0.288571	SIG	21-22	41.459	4.85	38.992	4.8	ExpAA=30.83 First60=10.08 PredHel=1 Topology=i218-240o	1	6	34.1	59.9		124	0	12.4	4.1
Rm-tb2-50863	376	predicted protein |uc | 1000 |NR-LIGHT |No matches	0	Rm-tb2-50863	1131	L	*	50863	32	1296	1	2	11	14	0	4	0	0	6	25	Y	0.35503	2.32143	11	14		0.733333	1.16667	28	4	Y	5.544	0.13931	CYT		41.326	5.75			ExpAA=38.56 First60=2.57 PredHel=0 Topology=o	0						3	12	6.9
Rm-nr-62368	461	pist-gopc-cal-fig, putative |uc | 1000 |NR-LIGHT |1.28	0.650759	Rm-nr-62368	1386	M	*	62368	29	2864	0	10	8	1	0	9	0	1	19	10	Y	2.65734	0.325	8	2		2.66667	0.222222	19	10		1.71	0.505	CYT		50.313	5.25			ExpAA=0.01 First60=0.00 PredHel=0 Topology=o	0						6	13.4	6.5
Rm-nr-117088	459	tartan protein, putative |uc | 1000 |NR-LIGHT |.89	0.653595	Rm-nr-117088	1374	S		117088	10	1387	0	9	1	0	0	0	0	0	9	1		6.92308	0.065	1	0		1	0	10	0		9.9	0	CYT		51.252	6.18			ExpAA=0.11 First60=0.00 PredHel=0 Topology=o	0						2	11.5	5.2
Rm-tb2-18438	275	gamma-aminobutyric acid (GABA-A) receptor, subunit epsilon |st | 7E-22 |NR-LIGHT |No matches	0.363636	Rm-tb2-18438	823	P		18438	153	826	1	148	0	2	0	2	0	0	150	2	Y	76.9231	0.00860927	0	2		0	2	151	2	Y	49.83	0.0132895	BL	218-219	28.885	9.06	6.43	9.54	ExpAA=16.63 First60=0.01 PredHel=0 Topology=o	0						12	16	10.9
Rm-nr-12225	480	heavy-chain filboin, putative |uc | 1000 |NR-LIGHT |.35	8.54167	Rm-nr-12225	1439	A		12225	244	1574	0	202	0	2	1	39	0	0	241	2	Y	123.59	0.0053719	0	2		0	2	204	40	Y	4.92585	0.197073	CYT		39.664	9.61			ExpAA=273.92 First60=33.93 PredHel=10 Topology=o40-62i75-97o112-134i141-163o178-200i213-235o250-272i279-301o358-380i387-409o	10	45.8	44.4	9.8			0	14.6	36.7
Rm-nr-24263	442	unknown |uc | 1000 |NR-LIGHT |.87	4.29864	Rm-nr-24263	1329	N	*	24263	91	1374	0	75	1	1	0	14	0	0	89	2	Y	45.641	0.0144444	1	1		0.5	0.5	77	14	Y	5.082	0.181282	CYT		39.973	9.43			ExpAA=257.42 First60=36.23 PredHel=12 Topology=o15-37i42-64o100-122i129-151o184-206i213-235o245-267i274-296o306-328i341-363o378-400i407-429o	12	59.7	29.9	10.4			0	16.1	34.6
Rm-nr-5548	687	heavy-chain filboin, putative |uc | 1000 |NR-LIGHT |.5	0	Rm-nr-5548	2064	T	*	5548	5360	2594	15	4325	17	15	3	984	0	1	5309	33	Y	240.226	0.00403955	17	16		1	0.888889	4372	988	Y	4.37642	0.228191	CYT		63.91	9.54			ExpAA=392.63 First60=32.31 PredHel=16 Topology=o15-37i50-72o87-109i122-144o159-181i188-210o225-247i260-282o311-333i346-368o405-427i434-456o492-514i527-549o580-602i609-631o	16	51.2	36.2	12.5			1	16	39.6
Rm-nr-13300	280	heavy-chain filboin, putative |uc | 1000 |NR-LIGHT |.22	0	Rm-nr-13300	843	E	*	13300	94	1178	0	86	0	0	0	8	0	0	94	0	Y	144.615	0	0	0		0	0	86	8	Y	9.46	0.0928736	CYT		26.025	9.48			ExpAA=165.05 First60=35.45 PredHel=7 Topology=i12-34o49-71i78-100o115-137i150-172o201-223i236-258o	7	55	28.9	16.1			0	14.3	40.7
Rm-nr-4142	468	heavy-chain filboin, putative |uc | 1000 |NR-LIGHT |.36	0.213675	Rm-nr-4142	1401	N		4142	212	2382	0	173	0	1	1	37	0	0	210	1	Y	161.538	0.00308057	0	1		0	1	174	38	Y	4.41692	0.219314	CYT		44.304	9.64			ExpAA=243.51 First60=30.61 PredHel=8 Topology=o35-57i64-86o101-123i136-158o173-195i202-224o278-300i307-329o	8	37.6	55.1	7.3			0	16	36.5
Rm-nr-4766	379	heavy-chain filboin, putative |uc | 1000 |NR-LIGHT |.28	2.11082	Rm-nr-4766	1136	R		4766	206	1162	0	190	0	0	0	16	0	0	206	0	Y	316.923	0	0	0		0	0	190	16	Y	11.0647	0.0846073	SIG	31-32	34.19	9.65	30.94	9.54	ExpAA=230.33 First60=33.51 PredHel=10 Topology=i13-32o47-69i74-96o116-138i145-167o182-204i217-239o271-293i306-328o356-378i	10	57.3	29	13.7			0	12.7	38.8
Rm-nr-4768	515	heavy-chain filboin, putative |uc | 1000 |NR-LIGHT |.37	0	Rm-nr-4768	1542	R		4768	1011	1732	1	924	5	3	0	78	0	0	1002	8	Y	171.282	0.00518445	5	3		1.25	0.5	933	78	Y	11.692	0.0843469	SIG	31-32	47.927	9.58	44.763	9.51	ExpAA=282.69 First60=34.06 PredHel=11 Topology=i13-32o47-69i74-96o116-138i145-167o182-204i217-239o275-297i304-326o398-420i427-449o	11	46.4	43.5	10.1			0	15.1	38.6
Rm-nr-12221	525	heavy-chain filboin, putative |uc | 1000 |NR-LIGHT |.38	6.66667	Rm-nr-12221	1578	R	*	12221	577	1656	4	512	2	2	0	57	0	0	569	4	Y	175.077	0.0045614	2	2		0.666667	0.666667	520	57	Y	8.87586	0.110499	SIG	31-32	45.253	9.58	41.999	9.5	ExpAA=307.37 First60=31.94 PredHel=13 Topology=i13-32o79-101i108-130o145-167i180-202o238-260i267-289o309-331i352-374o389-411i418-440o455-477i484-506o	13	53.9	31.8	14.3			0	14.3	35
Rm-nr-4143	661	heavy-chain filboin, putative |uc | 1000 |NR-LIGHT |.48	0	Rm-nr-4143	1986	R	*	4143	2798	2187	20	2173	24	11	2	566	0	2	2739	37	Y	110.891	0.00877737	24	13	Y	1.71429	0.52	2228	570	Y	3.86291	0.258277	SIG	31-32	61.438	9.67	58.243	9.62	ExpAA=384.17 First60=34.05 PredHel=17 Topology=i13-32o47-69i74-96o116-138i145-167o182-204i217-239o293-315i359-381o391-413i420-442o452-474i487-509o519-541i554-576o596-618i631-653o	17	56.1	24.5	19.4			1	15.7	38.4
Rm-nr-24293	202	heavy-chain filboin, putative |uc | 1000 |NR-LIGHT |.15	0.990099	Rm-nr-24293	604	R		24293	82	620	0	74	0	0	0	8	0	0	82	0	Y	126.154	0	0	0		0	0	74	8	Y	8.14	0.107733	SIG	31-32	18.145	9.75	14.957	9.56	ExpAA=130.48 First60=34.29 PredHel=6 Topology=i13-32o47-69i74-96o100-122i134-156o176-198i	6	63.9	19.3	16.8			0	11.9	41.6
Rm-nr-24292	279	heavy-chain filboin, putative |uc | 1000 |NR-LIGHT |.2	0	Rm-nr-24292	835	A		24292	53	842	1	49	0	0	0	3	0	0	52	0	Y	80	0	0	0		0	0	50	3	Y	12.375	0.0594118	SIG	34-35	25.494	9.41	21.997	9.32	ExpAA=171.06 First60=33.45 PredHel=7 Topology=i13-35o50-72i77-99o119-141i148-170o206-228i235-257o	7	55.2	33.3	11.5			0	14	40.1
Rm-tb2-4767	299	heavy-chain filboin, putative |uc | 1000 |NR-LIGHT |.59	3.34448	Rm-tb2-4767	900	M	*	4767	133	969	0	127	1	0	0	5	0	0	132	1	Y	101.538	0.00488722	1	0		1	0	128	5	Y	21.12	0.0391473	SIG	23-24	26.045	9.63	23.721	9.67	ExpAA=176.16 First60=40.67 PredHel=8 Topology=i5-24o39-61i66-88o108-130i137-159o179-201i221-243o258-280i	8	57.9	23.4	18.7			0	10	41.8
Rm-nr-133119	376	UDP-glucose 4-epimerase-UDP-sulfoquinovose synthase, putative |uc | 1000 |NR-LIGHT |.98	9.57447	Rm-nr-133119	1131	M	*	133119	19	1672	0	0	1	12	0	2	0	4	2	17	Y	0.17094	3.68333	1	16	Y	0.0588235	8	13	6		1.83857	0.432857	CYT		37.504	5.9			ExpAA=1.18 First60=1.17 PredHel=0 Topology=o	0						0	8.8	7.2
Rm-nr-133199	322	UDP-glucose 4-epimerase-UDP-sulfoquinovose synthase, putative |uc | 1000 |NR-LIGHT |.84	0	Rm-nr-133199	963	P		133199	13	1057	0	2	2	9	0	0	0	0	2	11		0.25641	2.38333	2	9		0.2	3	13	0	Y	12.87	0	CYT		35.177	5.53			ExpAA=1.24 First60=0.37 PredHel=0 Topology=o	0						8	12.4	8.7
Rm-tb2-538	214	UDP-N-acetylglucosamine pyrophosphorylase, putative |uc | 1000 |NR-LIGHT |No matches	0	Rm-tb2-538	641	L		538	6	646	0	5	0	0	0	1	0	0	6	0		9.23077	0	0	0		0	0	5	1		2.475	0.168333	SIG	16-17	24.633	10.27	22.84	10.26	ExpAA=45.03 First60=29.46 PredHel=2 Topology=i13-35o55-77i	2	20.6	9.3	70.1		137	1	13.6	11.7
Rm-nr-151585	559	SP1070 CG9138-PA |uc | 1000 |NR-LIGHT |.16	0	Rm-nr-151585	1680	V	*	151585	24	1757	0	2	7	8	0	6	0	1	8	16		0.723982	1.15556	7	9		0.7	1.125	17	7	Y	2.10375	0.392778	CYT		60.08	4.32			ExpAA=0.00 First60=0.00 PredHel=0 Topology=o	0						1	11.8	10.7
Rm-nr-62124	1176	complement factor H, putative |uc | 1000 |NR-LIGHT |.82	0.935374	Rm-nr-62124	3531	C	*	62124	22	3582	2	0	0	17	0	3	0	0	3	17	Y	0.25641	2.7625	0	17	Y	0	17	19	3	Y	4.7025	0.1515	CYT		126.837	5.5			ExpAA=0.00 First60=0.00 PredHel=0 Topology=o	0						0	15.1	9.6
Rm-tb2-48649	153	SP1070, isoform C |uc | 1000 |NR-LIGHT |No matches	0	Rm-tb2-48649	462	H	*	48649	113	1910	2	1	0	8	1	2	0	99	3	107	Y	0.042735	17.3875	0	107	Y	0	107	11	102	Y	0.105728	8.585	SIG	37-38	17.409	6.05	13.279	5.64	ExpAA=23.17 First60=23.16 PredHel=1 Topology=o10-32i	1	14.4	6.5	79.1		121	1	13.7	7.8
Rm-nr-32840	385	GA22169-PA |uc | 1000 |NR-LIGHT |.76	3.11688	Rm-nr-32840	1158	I	*	32840	10	1709	0	6	1	2	0	0	0	1	6	4		1.84615	0.371429	1	3		0.25	1.5	9	1		4.455	0.101	CYT		41.123	7.3			ExpAA=0.02 First60=0.00 PredHel=0 Topology=o	0						0	9.6	7.5
Rm-nr-111101	368	integrin alpha-ps, putative |uc | 1000 |NR-LIGHT |.35	0	Rm-nr-111101	1107	S	*	111101	30	2723	0	4	5	16	0	5	0	0	9	21		0.629371	1.365	5	16		0.294118	2.66667	25	5	Y	4.125	0.194231	CYT		41.245	5.67			ExpAA=0.13 First60=0.13 PredHel=0 Topology=o	0						1	10.9	6.3
AMINO ACID METABOLISM
Rm-nr-129761	352	hypothetical protein BRAFLDRAFT_96269 |uc | 1000 |NR-LIGHT |.69	0	Rm-nr-129761	1059	C	*	129761	8	1226	0	5	1	1	0	1	0	0	6	2		3.07692	0.185714	1	1		0.5	0.5	7	1		3.465	0.12625	CYT		38.188	6.77			ExpAA=6.55 First60=0.20 PredHel=0 Topology=o	0						0	14.8	8.8
Rm-nr-176229	281	4-hydroxyphenylpyruvate dioxygenase, putative |uc | 1000 |NR-LIGHT |.74	0	Rm-nr-176229	842	M		176229	6	1111	0	0	4	1	1	0	0	0	0	5		0	3.25	4	1		2	0.2	5	1		2.475	0.168333	CYT		31.734	6.36			ExpAA=0.10 First60=0.05 PredHel=0 Topology=o	0						2	12.5	7.5
Rm-nr-32058	525	alanine aminotransferase |met/aa | 1E-178 |NR-LIGHT |1.	0.761905	Rm-nr-32058	1578	M	*	32058	146	3198	5	23	50	16	4	36	4	8	59	78		1.14898	0.845	54	24	Y	2.16	0.436364	94	52	Y	1.75585	0.552842	CYT		57.7	9			ExpAA=0.06 First60=0.00 PredHel=0 Topology=o	0						0	9.7	7
Rm-nr-61576	363	hypothetical protein |uc | 1000 |NR-LIGHT |.64	0	Rm-nr-61576	1086	Y		61576	17	1459	6	3	8	0	0	0	0	0	3	8		0.512821	1.3	8	0		8	0	17	0	Y	16.83	0	CYT		40.237	7.93			ExpAA=0.01 First60=0.00 PredHel=0 Topology=o	0						0	9.4	8.8
Rm-nr-114227	281	4'-phosphopantetheinyl transferase SFP, putative |uc | 1000 |NR-LIGHT |1.19	0.711744	Rm-nr-114227	846	M	*	114227	24	1237	0	1	0	1	2	2	1	17	3	19	Y	0.230769	3.0875	1	18	Y	0.0526316	9	2	22	Y	0.086087	7.40667	CYT		32.11	5.4			ExpAA=0.00 First60=0.00 PredHel=0 Topology=o	0						0	14.9	5.7
Rm-nr-22619	218	ornithine decarboxylase antizyme, putative |met/aa | 9E-81 |NR-LIGHT |1.27	0	Rm-nr-22619	657	M	*	22619	248	1500	20	46	21	40	10	36	3	72	82	136		0.920831	1.06506	24	112	Y	0.212389	4.48	127	121		1.03057	0.954766	CYT		23.697	6.08			ExpAA=12.10 First60=0.79 PredHel=0 Topology=o	0						1	15.1	7.3
Rm-nr-136082	142	ornithine aminotransferase, putative |met/aa | 9E-57 |NR-LIGHT |.5	0	Rm-nr-136082	424	K		136082	5	637	0	2	2	0	0	1	0	0	3	2		1.53846	0.325	2	0		2	0	4	1		1.98	0.202	CYT		15.132	4.89			ExpAA=0.41 First60=0.23 PredHel=0 Topology=o	0						0	9.9	14.1
Rm-nr-54541	450	tyrosine-tryptophan monooxygenase, putative |uc | 1000 |NR-LIGHT |1.04	0	Rm-nr-54541	1353	M	*	54541	27	1655	1	16	1	4	1	4	0	0	20	5	Y	5.12821	0.154762	1	4		0.2	2	22	5	Y	3.63	0.219565	CYT		51.195	5.91			ExpAA=0.00 First60=0.00 PredHel=0 Topology=o	0						0	11.6	5.6
Rm-nr-108338	553	aromatic amino acid decarboxylase, putative |met/aa | 0 |NR-LIGHT |.96	0.723327	Rm-nr-108338	1657	M		108338	16	1663	0	7	5	0	0	4	0	0	11	5	Y	2.82051	0.270833	5	0		5	0	12	4	Y	2.376	0.310769	CYT		62.286	6.77			ExpAA=0.10 First60=0.00 PredHel=0 Topology=o	0						2	10.5	5.4
Rm-tb2-110673	393	l-asparaginase i |uc | 1000 |NR-LIGHT |No matches	0	Rm-tb2-110673	1182	R	*	110673	6	1290	0	4	1	0	0	1	0	0	5	1		3.84615	0.108333	1	0		1	0	5	1		2.475	0.168333	CYT		43.549	5.5			ExpAA=9.38 First60=0.13 PredHel=0 Topology=o	0						0	11.2	8.1
Rm-nr-59310	300	glutamine-oxaloacetic transaminase |met/aa | 1E-107 |NR-LIGHT |.75	0.666667	Rm-nr-59310	903	G	*	59310	80	1622	7	6	28	1	0	16	3	19	22	51		0.650888	1.4413	31	20	Y	1.47619	0.625	42	38		1.06615	0.892558	CYT		33.731	8.44			ExpAA=0.01 First60=0.00 PredHel=0 Topology=o	0						0	10	6.3
Rm-nr-81191	267	beta-ureidopropionase, putative |uc | 1000 |NR-LIGHT |.66	0	Rm-nr-81191	804	M	*	81191	14	1054	1	0	2	7	1	1	0	2	1	11		0.128205	3.575	2	9		0.2	3	10	4		1.98	0.367273	CYT		29.93	6.24			ExpAA=0.01 First60=0.00 PredHel=0 Topology=o	0						1	12	7.5
Rm-nr-81689	413	cystathionine gamma-lyase |uc | 1000 |NR-LIGHT |1.02	0	Rm-nr-81689	1242	M	*	81689	21	1791	1	12	5	2	1	0	0	0	12	7	Y	2.30769	0.35	5	2		1.66667	0.333333	20	1	Y	9.9	0.0480952	CYT		45.936	7.27			ExpAA=0.00 First60=0.00 PredHel=0 Topology=o	0						1	13.1	5.6
Rm-nr-62317	379	Chain A, Structure Of Human Selenocysteine Lyase |uc | 1000 |NR-LIGHT |.92	7.91557	Rm-nr-62317	1140	F	*	62317	75	2667	1	7	21	5	0	28	0	13	35	39		1.34615	0.704167	21	18		1.10526	0.818182	34	41		0.801429	1.18314	CYT		37.596	8.95			ExpAA=1.93 First60=1.78 PredHel=0 Topology=o	0						0	14.5	6.3
Rm-nr-116556	213	Cysteine dioxygenase type 1 |uc | 1000 |NR-LIGHT |1.06	0	Rm-nr-116556	642	M	*	116556	34	1276	0	14	10	5	1	4	0	0	18	15		1.73077	0.513158	10	5	Y	1.66667	0.454545	29	5	Y	4.785	0.168333	CYT		24.67	6.25			ExpAA=0.00 First60=0.00 PredHel=0 Topology=o	0						1	13.1	4.7
Rm-nr-123245	530	D-3-phosphoglycerate dehydrogenase, putative |uc | 1000 |NR-LIGHT |1.12	0	Rm-nr-123245	1593	M	*	123245	48	1854	0	12	11	9	2	13	0	1	25	21	Y	1.74825	0.525	11	10		1	0.833333	32	16	Y	1.86353	0.489697	CYT		55.516	8.56			ExpAA=0.11 First60=0.00 PredHel=0 Topology=o	0						1	13.4	10.4
Rm-nr-49253	357	AGAP005323-PB |uc | 1000 |NR-LIGHT |1.07	0	Rm-nr-49253	1074	M	*	49253	45	1454	4	2	3	1	13	5	6	11	7	21		0.48951	1.70625	9	12		0.692308	1.2	10	35	Y	0.275	3.21364	CYT		39.853	8			ExpAA=8.35 First60=8.32 PredHel=0 Topology=o	0						1	11.8	9
Rm-nr-47189	221	diamine acetyltransferase, putative |uc | 1000 |NR-LIGHT |1.31	0	Rm-nr-47189	666	E	*	47189	8	677	2	2	0	1	0	0	0	3	2	4		0.615385	0.866667	0	4		0	4	5	3		1.2375	0.505	CYT		24.9	9.12			ExpAA=0.01 First60=0.00 PredHel=0 Topology=o	0						0	12.7	6.8
Rm-nr-67998	235	ENSANGP00000022132 |uc | 1000 |NR-LIGHT |.99	0	Rm-nr-67998	708	M	*	67998	19	1151	1	3	6	7	0	1	0	1	4	14		0.410256	1.82	6	8		0.666667	1.14286	17	2	Y	5.61	0.112222	CYT		24.958	8.38			ExpAA=3.30 First60=3.22 PredHel=0 Topology=o	0						1	13.6	8.9
Rm-nr-41853	408	Sarcosine dehydrogenase, putative |uc | 1000 |NR-LIGHT |.44	1.22549	Rm-nr-41853	1227	Q	*	41853	19	2552	2	3	5	2	0	7	0	0	10	7		1.92308	0.413636	5	2		1.66667	0.333333	12	7		1.485	0.543846	CYT		45.914	5.78			ExpAA=0.22 First60=0.01 PredHel=0 Topology=o	0						1	11.8	8.1
Rm-tb2-161971	319	NAD dehydrogenase, putative |uc | 1000 |NR-LIGHT |No matches	0	Rm-tb2-161971	956	P		161971	7	959	0	1	0	1	0	5	0	0	6	1		4.61538	0.0928571	0	1		0	1	2	5		0.33	1.68333	CYT		36.62	5.61			ExpAA=0.00 First60=0.00 PredHel=0 Topology=o	0						0	10.7	6.9
Rm-nr-118165	211	sarcosine dehydrogenase |uc | 1000 |NR-LIGHT |.22	0	Rm-nr-118165	636	D	*	118165	9	1627	0	4	1	2	1	1	0	0	5	3		1.92308	0.325	1	2		0.333333	1	7	2		2.31	0.2525	CYT		22.896	5.12			ExpAA=14.71 First60=14.68 PredHel=0 Topology=o	0						0	10	12.3
Rm-nr-123738	209	Enolase-phosphatase E1 |uc | 1000 |NR-LIGHT |.81	3.34928	Rm-nr-123738	630	M	*	123738	8	734	0	2	0	4	0	1	1	0	3	5		0.769231	0.8125	1	4		0.2	2	6	2		1.98	0.288571	CYT		22.377	5.45			ExpAA=0.46 First60=0.39 PredHel=0 Topology=o	0						0	9.6	4.8
Rm-nr-59571	348	gamma-glutamyltransferase, putative |uc | 1000 |NR-LIGHT |.77	6.32184	Rm-nr-59571	61	X		59571	27	1227	0	8	0	6	1	11	0	1	19	7	Y	3.65385	0.2275	0	7		0	7	14	13		0.99	0.875333	CYT		34.76	5.46			ExpAA=1.07 First60=0.65 PredHel=0 Topology=o	0						2	15.2	8.6
Rm-nr-21646	1080	FACT complex subunit spt16, putative |uc | 1000 |NR-LIGHT |1.05	3.14815	Rm-nr-21646	3243	M	*	21646	174	3892	5	19	33	21	3	64	1	28	83	83	Y	1.52015	0.642262	34	49		0.68	1.4	78	96		0.796082	1.22734	CYT		117.873	5.53			ExpAA=0.51 First60=0.06 PredHel=0 Topology=o	0						0	10.6	6.2
Rm-nr-21899	555	glutamate dehydrogenase, putative |uc | 1000 |NR-LIGHT |1.01	0	Rm-nr-21899	1668	M	*	21899	361	4238	18	37	125	32	6	61	3	79	98	239	Y	0.628205	1.56919	128	111	Y	1.14286	0.860465	212	149	Y	1.3992	0.706526	CYT		61.987	8.62			ExpAA=0.17 First60=0.00 PredHel=0 Topology=o	0						0	11.2	9.5
Rm-nr-43647	158	LD34409p |uc | 1000 |NR-LIGHT |.29	0	Rm-nr-43647	477	V	*	43647	24	1273	0	2	7	2	0	6	0	7	8	16		0.723982	1.15556	7	9		0.7	1.125	11	13		0.777857	1.09417	CYT		18.092	9.27			ExpAA=8.16 First60=8.14 PredHel=0 Topology=o	0						0	13.9	6.3
Rm-nr-45597	406	glutamine synthetase, putative |uc | 1000 |NR-LIGHT |1.	0	Rm-nr-45597	1221	M	*	45597	174	3395	1	31	69	6	2	41	5	19	72	99		1.10769	0.881507	74	25	Y	2.84615	0.333333	107	67	Y	1.55779	0.626574	CYT		45.055	8.01			ExpAA=0.00 First60=0.00 PredHel=0 Topology=o	0						1	13.8	8.4
Rm-nr-84018	471	glycine C-acetyltransferase-2-amino-3-ketobutyrate-CoA ligase, putative |uc | 1000 |NR-LIGHT |1.14	0	Rm-nr-84018	1416	H	*	84018	18	1548	0	12	2	2	0	1	0	1	13	5	Y	3.33333	0.232143	2	3		0.5	1	16	2	Y	5.28	0.118824	CYT		51.384	8.76			ExpAA=0.07 First60=0.00 PredHel=0 Topology=o	0						0	12.3	7.9
Rm-nr-99048	167	glycine cleavage system H protein |uc | 1000 |NR-LIGHT |1.	0	Rm-nr-99048	504	M	*	99048	84	1195	1	5	9	2	2	9	9	47	14	67	Y	0.316742	2.90333	18	49	Y	0.36	2.57895	17	67	Y	0.2475	3.75944	CYT		18.481	5.54			ExpAA=0.00 First60=0.00 PredHel=0 Topology=o	0						0	13.8	5.4
Rm-nr-40054	387	isocitrate dehydrogenase, putative |uc | 1000 |NR-LIGHT |1.07	0	Rm-nr-40054	1164	M	*	40054	37	2493	1	5	19	3	0	8	0	1	13	23		0.833333	1.06786	19	4	Y	3.8	0.2	28	9	Y	2.772	0.313448	CYT		41.946	8.01			ExpAA=0.02 First60=0.00 PredHel=0 Topology=o	0						1	13.7	8
Rm-nr-82859	380	CG6439-PA |uc | 1000 |NR-LIGHT |1.02	0	Rm-nr-82859	1143	M	*	82859	88	1756	4	10	36	9	0	15	0	14	25	59		0.641026	1.475	36	23	Y	1.5	0.621622	59	29	Y	1.947	0.488167	CYT		41.97	8.25			ExpAA=0.20 First60=0.00 PredHel=0 Topology=o	0						0	11.8	6.3
Rm-nr-45058	385	hypothetical protein BRAFLDRAFT_280706 |uc | 1000 |NR-LIGHT |.96	0	Rm-nr-45058	1158	M	*	45058	17	1330	3	5	6	1	0	2	0	0	7	7		1.34615	0.56875	6	1		3	0.142857	15	2	Y	4.95	0.12625	CYT		42.317	8.13			ExpAA=0.24 First60=0.02 PredHel=0 Topology=o	0						1	11.2	8.1
Rm-nr-86370	381	medium-chain acyl-CoA dehydrogenase, putative |met/lipd | 0 |NR-LIGHT |.89	0.524934	Rm-nr-86370	1146	L	*	86370	33	1811	3	3	14	5	0	7	1	0	10	20		0.732601	1.18182	15	5	Y	2.5	0.3125	25	8	Y	2.75	0.310769	CYT		41.453	6.82			ExpAA=0.05 First60=0.01 PredHel=0 Topology=o	0						0	9.4	10
Rm-nr-48645	399	kynurenine aminotransferase |met/aa | 0 |NR-LIGHT |.96	1.75439	Rm-nr-48645	1200	M	*	48645	82	1464	5	11	13	5	1	19	0	28	30	46		0.981997	0.964516	13	33		0.382353	2.35714	34	48		0.686939	1.38514	CYT		44.008	6.47			ExpAA=0.16 First60=0.00 PredHel=0 Topology=o	0						1	11.5	7
Rm-nr-88113	270	kynureninase, putative |uc | 1000 |NR-LIGHT |.85	1.11111	Rm-nr-88113	813	R	*	88113	16	1070	0	1	3	2	0	5	2	3	6	10		0.839161	0.928571	5	5		0.833333	0.833333	6	10		0.54	1.44286	CYT		30.29	5.64			ExpAA=0.13 First60=0.10 PredHel=0 Topology=o	0						0	11.1	5.2
Rm-nr-88114	353	kynureninase, putative |uc | 1000 |NR-LIGHT |1.12	1.69972	Rm-nr-88114	1062	M	*	88114	13	1394	1	1	4	2	0	4	0	1	5	7		0.961538	0.758333	4	3		1	0.6	8	5		1.32	0.561111	CYT		39.249	5.68			ExpAA=10.91 First60=10.86 PredHel=0 Topology=o	0						1	10.2	5.4
Rm-nr-40634	638	lysine-ketoglutarate reductase-saccharopine dehydrogenase |uc | 1000 |NR-LIGHT |.68	0.31348	Rm-nr-40634	1917	T	*	40634	28	2024	1	15	6	1	0	5	0	0	20	7	Y	3.84615	0.216667	6	1		3	0.142857	23	5	Y	3.795	0.210417	CYT		69.873	6			ExpAA=0.50 First60=0.45 PredHel=0 Topology=o	0						1	12.7	6.7
Rm-nr-27512	481	glutamate carboxypeptidase |met/aa | 0 |NR-LIGHT |1.01	0	Rm-nr-27512	1446	M	*	27512	67	2101	7	31	5	8	3	11	0	2	42	15	Y	4.03846	0.226744	5	10		0.454545	1.66667	51	16	Y	2.97	0.310769	CYT		53.507	6.16			ExpAA=0.00 First60=0.00 PredHel=0 Topology=o	0						0	9.4	8.9
Rm-nr-51393	534	hypothetical protein IscW_ISCW012243 |uc | 1000 |NR-LIGHT |2.44	0	Rm-nr-51393	1605	M	*	51393	193	3620	9	63	1	4	3	113	0	0	176	5	Y	45.1282	0.0183616	1	4		0.2	2	77	116	Y	0.651538	1.50205	CYT		60.648	8.3			ExpAA=20.11 First60=0.00 PredHel=1 Topology=o508-530i	1	4.1	95.1	0.7	1	4	0	10.9	8.1
Rm-nr-12762	439	ornithine decarboxylase, putative |met/aa | 0 |NR-LIGHT |.99	0	Rm-nr-12762	1320	M	*	12762	90	2080	15	50	7	14	2	2	0	0	52	21	Y	3.63636	0.257547	7	14		0.466667	1.75	86	4	Y	17.028	0.0464368	CYT		47.749	5.18			ExpAA=0.05 First60=0.00 PredHel=0 Topology=o	0						1	11.2	8.7
Rm-nr-60699	476	ornithine decarboxylase, putative |met/aa | 1E-104 |NR-LIGHT |1.08	4.20168	Rm-nr-60699	1431	M	*	60699	48	2953	2	24	4	3	7	8	0	0	32	7	Y	6.15385	0.137879	4	3		1	0.6	33	15	Y	2.04188	0.445588	CYT		50.638	6.53			ExpAA=0.12 First60=0.00 PredHel=0 Topology=o	0						0	10.1	6.7
Rm-nr-190325	361	ornithine decarboxylase, putative |met/aa | 4E-95 |NR-LIGHT |1.01	0.831025	Rm-nr-190325	1080	M		190325	8	1097	0	0	1	2	5	0	0	0	0	3		0	1.95	1	2		0.333333	1	3	5		0.495	1.2625	CYT		40.242	5.94			ExpAA=0.67 First60=0.00 PredHel=0 Topology=o	0						1	11.6	5.8
Rm-tb2-137190	412	hypothetical protein BRAFLDRAFT_214348 |uc | 1000 |NR-LIGHT |1.	0	Rm-tb2-137190	1235	M		137190	19	1458	0	3	4	2	2	8	0	0	11	6	Y	2.41758	0.325	4	2		1.33333	0.4	9	10		0.81	1.01	CYT		44.958	5.36			ExpAA=0.06 First60=0.00 PredHel=0 Topology=o	0						0	13.3	9
Rm-nr-36718	155	phosphatidylserine decarboxylase, putative |met/aa | 4E-69 |NR-LIGHT |.69	0	Rm-nr-36718	468	H	*	36718	38	2158	1	15	10	3	0	9	0	0	24	13	Y	2.63736	0.338	10	3	Y	2.5	0.272727	29	9	Y	2.871	0.303	CYT		17.906	9.33			ExpAA=22.62 First60=17.01 PredHel=0 Topology=o	0						1	11.6	8.4
Rm-nr-52726	358	phosphoribosylpyrophosphate synthetase-associated protein, putative |uc | 1000 |NR-LIGHT |1.07	0	Rm-nr-52726	1077	M	*	52726	107	3683	7	20	29	7	8	21	2	13	41	51		1.21302	0.789286	31	20	Y	1.47619	0.625	63	44		1.386	0.694375	CYT		39.708	6.8			ExpAA=1.80 First60=0.00 PredHel=0 Topology=o	0						0	11.2	5.6
Rm-nr-81351	234	phosphoserine phosphatase, putative |uc | 1000 |NR-LIGHT |1.	0.854701	Rm-nr-81351	705	M	*	81351	49	1356	0	15	7	11	0	10	0	6	25	24		1.53846	0.6	7	17		0.388889	2.125	33	16	Y	1.92176	0.475294	CYT		26	5.16			ExpAA=0.01 First60=0.00 PredHel=0 Topology=o	0						1	8.5	7.3
Rm-nr-33883	665	conserved hypothetical protein |uc | 1000 |NR-LIGHT |.97	2.10526	Rm-nr-33883	1998	M	*	33883	66	2378	0	9	13	4	0	31	0	9	40	26	Y	2.2792	0.412195	13	13		0.928571	0.928571	26	40		0.627805	1.4963	CYT		74.364	5.76			ExpAA=0.26 First60=0.00 PredHel=0 Topology=o	0						0	11.3	4.1
Rm-nr-102886	849	Aminopeptidase N precursor, putative |met/aa | 0 |NR-LIGHT |.86	0.471143	Rm-nr-102886	2550	F	*	102886	135	3143	0	94	2	3	1	35	0	0	129	5	Y	33.0769	0.025	2	3		0.5	1	99	36	Y	2.64892	0.3636	CYT		96.996	5.71			ExpAA=0.78 First60=0.00 PredHel=0 Topology=o	0						0	14.1	4
Rm-nr-126505	798	aminopeptidase N-like protein |met/aa | 1E-117 |NR-LIGHT |.87	1.50376	Rm-nr-126505	2397	A	*	126505	22	2561	0	17	0	0	0	5	0	0	22	0	Y	33.8462	0	0	0		0	0	17	5	Y	2.805	0.280556	CYT		90.305	5.42			ExpAA=6.43 First60=0.00 PredHel=0 Topology=o	0						0	12.4	4.5
Rm-nr-165940	302	aminopeptidase A, putative |met/aa | 1E-116 |NR-LIGHT |.18	0.993378	Rm-nr-165940	903	I		165940	8	907	0	1	2	4	0	0	0	1	1	7		0.192308	2.275	2	5		0.333333	1.66667	7	1		3.465	0.12625	CYT		34.26	6.01			ExpAA=0.26 First60=0.00 PredHel=0 Topology=o	0						0	14.2	5.3
Rm-nr-73003	441	aminopeptidase, putative |met/aa | 1E-126 |NR-LIGHT |.75	0	Rm-nr-73003	1326	G	*	73003	36	1870	0	13	6	1	0	16	0	0	29	7	Y	5.57692	0.151667	6	1		3	0.142857	20	16		1.16471	0.769524	CYT		49.525	7.15			ExpAA=0.31 First60=0.00 PredHel=0 Topology=o	0						0	13.2	4.5
Rm-nr-74529	245	aminopeptidase A, putative |met/aa | 1E-130 |NR-LIGHT |.15	0	Rm-nr-74529	738	I	*	74529	8	1236	0	2	0	2	0	0	0	4	2	6		0.43956	1.3	0	6		0	6	4	4		0.792	0.808	CYT		28.16	4.82			ExpAA=0.02 First60=0.01 PredHel=0 Topology=o	0						0	18	4.5
Rm-tb2-22620	157	ornithine decarboxylase antizyme, putative |met/aa | .000000000003 |NR-LIGHT |No matches	0	Rm-tb2-22620	474	T	*	22620	136	988	14	17	21	17	8	14	2	43	31	83	Y	0.567766	1.68594	23	60	Y	0.377049	2.5	69	67		1.00456	0.966714	BL		17.387	11.67			ExpAA=18.74 First60=0.01 PredHel=1 Topology=i109-131o	1	14	16.6	69.4		26	3	20.4	7
Rm-nr-170244	167	spermidine synthase, putative |uc | 1000 |NR-LIGHT |.8	0	Rm-nr-170244	498	M		170244	10	696	0	1	4	0	0	5	0	0	6	4		1.84615	0.371429	4	0		4	0	5	5		0.825	0.841667	CYT		18.622	4.8			ExpAA=0.00 First60=0.00 PredHel=0 Topology=o	0						1	12.6	6.6
Rm-nr-42266	166	spermidine synthase, putative |uc | 1000 |NR-LIGHT |.62	0	Rm-nr-42266	501	G	*	42266	8	1117	2	5	0	1	0	0	0	0	5	1		3.84615	0.108333	0	1		0	1	8	0		7.92	0	CYT		18.973	5.37			ExpAA=0.24 First60=0.00 PredHel=0 Topology=o	0						0	9.6	5.4
Rm-nr-90003	279	tyrosine aminotransferase, putative |met/aa | 1E-121 |NR-LIGHT |.63	2.86738	Rm-nr-90003	840	T	*	90003	5	1175	1	0	1	3	0	0	0	0	0	4		0	2.6	1	3		0.25	1.5	5	0		4.95	0	CYT		29.362	5.35			ExpAA=0.00 First60=0.00 PredHel=0 Topology=o	0						0	13.3	7.2
Rm-nr-100366	461	aminopeptidase, putative |met/aa | 0 |NR-LIGHT |.7	6.72451	Rm-nr-100366	1386	L	*	100366	11	1465	1	1	3	0	0	6	0	0	7	3		2.69231	0.24375	3	0		3	0	5	6		0.707143	1.01	CYT		48.147	5.3			ExpAA=0.77 First60=0.49 PredHel=0 Topology=o	0						1	14.3	4.8
Rm-nr-98422	436	cytosolic carboxypeptidase, putative |met/aa | 1E-129 |NR-LIGHT |.51	0	Rm-nr-98422	1307	T		98422	15	1800	1	10	0	0	1	3	0	0	13	0	Y	20	0	0	0		0	0	11	4		2.178	0.336667	CYT		49.559	8.06			ExpAA=0.02 First60=0.00 PredHel=0 Topology=o	0						0	12.4	6.4
CARBOHYDRATE METABOLISM
Rm-tb2-68173	391	starch branching enzyme ii |uc | 1000 |NR-LIGHT |No matches	0	Rm-tb2-68173	1176	C	*	68173	9	1250	1	3	1	3	0	1	0	0	4	4		1.23077	0.52	1	3		0.25	1.5	8	1		3.96	0.112222	CYT		45.646	5.62			ExpAA=0.06 First60=0.00 PredHel=0 Topology=o	0						0	9	8.7
Rm-tb2-37732	306	2-oxoglutarate dehydrogenase, putative |uc | 1000 |NR-LIGHT |No matches	0	Rm-tb2-37732	921	D	*	37732	125	3027	3	6	60	6	1	25	4	20	31	90	Y	0.524091	1.82812	64	26	Y	2.37037	0.4	75	50	Y	1.45588	0.664474	CYT		34.8	6.34			ExpAA=0.90 First60=0.87 PredHel=0 Topology=o	0						0	12.7	5.2
Rm-nr-34239	235	3-phosphoglycerate kinase, putative |uc | 1000 |NR-LIGHT |.57	0	Rm-nr-34239	708	Q	*	34239	124	1740	7	23	44	12	5	31	1	1	54	58	Y	1.40808	0.685455	45	13	Y	3.21429	0.282609	86	38	Y	2.18308	0.441149	CYT		25.072	5.45			ExpAA=0.04 First60=0.02 PredHel=0 Topology=o	0						0	11.1	11.5
Rm-nr-53713	172	phosphogluconate dehydrogenase |uc | 1000 |NR-LIGHT |.69	0	Rm-nr-53713	514	C		53713	8	830	2	1	0	0	5	0	0	0	1	0		1.53846	0	0	0		0	0	3	5		0.495	1.2625	BL		18.722	9.21			ExpAA=3.28 First60=1.21 PredHel=0 Topology=o	0						0	12.8	7.6
Rm-nr-55315	271	6-phosphogluconolactonase |uc | 1000 |NR-LIGHT |1.12	0	Rm-nr-55315	812	I		55315	22	815	3	0	2	12	0	4	0	1	4	15		0.384615	1.95	2	13	Y	0.142857	4.33333	17	5	Y	2.805	0.280556	SIG	-1	29.79	8.76			ExpAA=0.63 First60=0.61 PredHel=0 Topology=o	0						2	13.3	5.2
Rm-nr-140416	380	alpha-N-acetylgalactosaminidase, putative |uc | 1000 |NR-LIGHT |.81	1.31579	Rm-nr-140416	1143	V	*	140416	6	1162	0	1	1	2	0	2	0	0	3	3		1.15385	0.4875	1	2		0.333333	1	4	2		1.32	0.404	CYT		43.449	5.85			ExpAA=0.04 First60=0.00 PredHel=0 Topology=o	0						0	8.2	6.3
Rm-tb2-84431	307	amino acid transporter, putative |tr | 3E-79 |NR-LIGHT |No matches	0	Rm-tb2-84431	918	M		84431	14	1079	0	10	4	0	0	0	0	0	10	4	Y	3.07692	0.236364	4	0		4	0	14	0	Y	13.86	0	CYT		34.224	4.66			ExpAA=22.56 First60=0.00 PredHel=1 Topology=i88-110o	1	7.2	64.2	28.7		197	0	14	6.8
Rm-tb2-128358	584	glycogenin-1, putative |uc | 1000 |NR-LIGHT |1.	0	Rm-tb2-128358	1755	M	*	128358	26	2615	0	4	5	8	1	8	0	0	12	13		1.31868	0.65	5	8		0.555556	1.33333	17	9		1.683	0.505	CYT		64.436	6.22			ExpAA=0.04 First60=0.00 PredHel=0 Topology=o	0						0	16.3	5.7
Rm-nr-104288	130	glycogenin-1, putative |uc | 1000 |NR-LIGHT |.38	0	Rm-nr-104288	393	V	*	104288	6	672	1	0	1	1	0	2	0	1	2	3		0.769231	0.65	1	2		0.333333	1	3	3		0.7425	0.7575	SIG	-1	14.865	5.73			ExpAA=0.44 First60=0.44 PredHel=0 Topology=o	0						0	12.3	3.1
Rm-nr-4358	465	beta-N-acetylhexosaminidase, putative |uc | 1000 |NR-LIGHT |.89	0	Rm-nr-4358	1398	Y	*	4358	318	1483	23	31	12	8	56	182	4	2	213	26	Y	12.1368	0.078972	16	10	Y	1.45455	0.588235	74	244	Y	0.29902	3.28587	CYT		53.247	5.87			ExpAA=0.01 First60=0.00 PredHel=0 Topology=o	0						0	13.1	4.5
Rm-nr-134808	265	hexosaminidase A |uc | 1000 |NR-LIGHT |.52	0	Rm-nr-134808	798	T	*	134808	20	1655	0	3	1	10	0	5	0	1	8	12		0.946746	0.866667	1	11		0.0833333	5.5	14	6		1.98	0.404	CYT		31.197	5.71			ExpAA=0.00 First60=0.00 PredHel=0 Topology=o	0						1	9.8	3.4
Rm-nr-105666	544	beta-N-acetylhexosaminidase, putative |uc | 1000 |NR-LIGHT |1.04	0.551471	Rm-nr-105666	1631	M		105666	72	1841	0	36	0	2	1	33	0	0	69	2	Y	35.3846	0.0185714	0	2		0	2	38	34		1.07486	0.880513	SIG	25-26	62.437	5.54	59.756	5.34	ExpAA=19.29 First60=19.27 PredHel=1 Topology=i7-26o	1	3.5	95.2	1.3		518	1	14.2	4.8
Rm-nr-106028	561	hypothetical protein BRAFLDRAFT_230606 |uc | 1000 |NR-LIGHT |1.07	0.713013	Rm-nr-106028	1686	M	*	106028	20	2129	0	14	1	0	0	4	0	1	18	2	Y	9.23077	0.0684211	1	1		0.5	0.5	15	5	Y	2.475	0.315625	SIG	23-24	63.418	5.49	60.967	5.43	ExpAA=21.28 First60=20.50 PredHel=1 Topology=i5-27o	1	3.9	95.2	0.9		534	1	13.5	6.1
Rm-nr-35914	229	D-ribulose-5-phosphate 3-epimerase, putative |uc | 1000 |NR-LIGHT |.97	0	Rm-nr-35914	690	M	*	35914	7	941	1	3	0	0	0	0	0	3	3	3		1.15385	0.4875	0	3		0	3	4	3		0.99	0.606	CYT		25.116	6.06			ExpAA=0.02 First60=0.00 PredHel=0 Topology=o	0						0	12.2	6.6
Rm-nr-25106	392	enolase |uc | 1000 |NR-LIGHT |.91	0	Rm-nr-25106	1179	I	*	25106	69	1983	7	23	16	13	1	6	0	3	29	32		1.35198	0.693333	16	16		0.941176	0.941176	59	10	Y	5.31	0.168333	CYT		42.666	5.66			ExpAA=0.03 First60=0.00 PredHel=0 Topology=o	0						0	10.7	8.2
Rm-nr-25379	389	enolase |uc | 1000 |NR-LIGHT |.9	0.771208	Rm-nr-25379	1166	S		25379	44	1232	0	16	15	1	0	12	0	0	28	16	Y	2.53394	0.358621	15	1	Y	7.5	0.0625	32	12	Y	2.43692	0.367273	CYT		41.87	5.58			ExpAA=0.13 First60=0.12 PredHel=0 Topology=o	0						3	11.6	7.2
Rm-tb2-25294	144	enolase |uc | 1000 |NR-LIGHT |No matches	0	Rm-tb2-25294	432	M		25294	54	1293	3	9	26	9	0	7	0	0	16	35		0.683761	1.33824	26	9	Y	2.6	0.333333	47	7	Y	5.81625	0.147292	CYT		15.838	4.31			ExpAA=0.00 First60=0.00 PredHel=0 Topology=o	0						1	11.8	6.3
Rm-nr-115101	136	hypothetical protein, partial |uc | 1000 |NR-LIGHT |.1	0	Rm-nr-115101	407	D		115101	11	412	0	9	0	0	0	2	0	0	11	0		16.9231	0	0	0		0	0	9	2	Y	2.97	0.202	CYT		13.884	4.52			ExpAA=0.00 First60=0.00 PredHel=0 Topology=o	0
Rm-nr-137195	482	Flocculation protein FLO11 |tm | .00000001 |NR-LIGHT |.35	5.18672	Rm-nr-137195	1449	E	*	137195	14	1882	0	1	2	10	0	1	0	0	2	12		0.236686	2.6	2	10		0.181818	3.33333	13	1	Y	6.435	0.0721429	CYT		48.595	9.81			ExpAA=0.02 First60=0.00 PredHel=0 Topology=o	0						12	27.8	3.7
Rm-nr-33589	338	fructose-1,6-bisphosphatase, putative |uc | 1000 |NR-LIGHT |1.	0.591716	Rm-nr-33589	1017	M	*	33589	31	1300	4	15	6	5	0	1	0	0	16	11	Y	2.05128	0.420588	6	5		1	0.714286	30	1	Y	14.85	0.0325806	CYT		36.491	8.11			ExpAA=16.21 First60=0.14 PredHel=0 Topology=o	0						0	12.4	9.5
Rm-nr-33590	256	AGAP009173-PA |uc | 1000 |NR-LIGHT |.76	2.34375	Rm-nr-33590	120	S		33590	7	888	0	6	1	0	0	0	0	0	6	1		4.61538	0.0928571	1	0		1	0	7	0		6.93	0	CYT		27.191	6.58			ExpAA=19.05 First60=0.62 PredHel=1 Topology=i79-101o	1	8.6	60.5	30.9		155	0	11.7	10.5
Rm-nr-49961	460	6-phosphofructo-2-kinase-fructose 2,6-bisphosphatase, putative |uc | 1000 |NR-LIGHT |.98	1.08696	Rm-nr-49961	1383	M	*	49961	22	2245	3	13	2	2	2	0	0	0	13	4	Y	4	0.185714	2	2		0.666667	0.666667	20	2	Y	6.6	0.0961905	CYT		52.722	8.49			ExpAA=0.07 First60=0.06 PredHel=0 Topology=o	0						0	8.9	4.6
Rm-nr-13811	348	fructose 1,6-bisphosphate aldolase, putative |uc | 1000 |NR-LIGHT |.96	0	Rm-nr-13811	1047	L	*	13811	51	1243	2	24	14	4	0	7	0	0	31	18	Y	2.51012	0.365625	14	4	Y	2.8	0.266667	44	7	Y	5.445	0.157111	CYT		38.083	7.99			ExpAA=0.05 First60=0.00 PredHel=0 Topology=o	0						0	10.3	8.6
Rm-nr-77542	464	fucosyltransferase, putative |uc | 1000 |NR-LIGHT |1.13	0	Rm-nr-77542	1395	V	*	77542	101	2959	2	5	17	5	1	11	11	49	16	82	Y	0.296571	3.13529	28	54		0.509091	1.86207	29	72	Y	0.393288	2.424	SIG	31-32	53.555	8.41	49.989	7.32	ExpAA=22.02 First60=21.97 PredHel=1 Topology=i13-35o	1	4.7	92.5	2.8		429	0	13.4	3.9
Rm-nr-102836	465	galactokinase, putative |uc | 1000 |NR-LIGHT |.98	0.645161	Rm-nr-102836	1398	M	*	102836	21	2017	1	10	3	1	0	6	0	0	16	4	Y	4.92308	0.152941	3	1		1.5	0.25	15	6		2.12143	0.37875	CYT		50.23	6.15			ExpAA=0.01 First60=0.00 PredHel=0 Topology=o	0						0	11.8	7.5
Rm-nr-109358	359	GDP-mannose 4,6 dehydratase isoform 1 |uc | 1000 |NR-LIGHT |.97	0	Rm-nr-109358	1080	M	*	109358	57	1579	0	6	6	3	1	26	0	15	32	24	Y	1.96923	0.472727	6	18		0.315789	2.57143	15	42	Y	0.345349	2.65125	CYT		40.687	7.73			ExpAA=0.10 First60=0.07 PredHel=0 Topology=o	0						0	11.7	8.4
Rm-nr-92829	288	Glucosamine-6-phosphate isomerase 1 |uc | 1000 |NR-LIGHT |1.	0	Rm-nr-92829	867	M	*	92829	26	1228	1	6	7	3	0	3	0	6	9	16		0.81448	1.04	7	9		0.7	1.125	17	9		1.683	0.505	CYT		32.637	5.94			ExpAA=0.02 First60=0.01 PredHel=0 Topology=o	0						0	10.4	6.3
Rm-nr-65824	495	glucose 6-phosphate dehydrogenase isoform C |uc | 1000 |NR-LIGHT |.96	4.64647	Rm-nr-65824	1488	X	*	65824	24	1595	6	6	3	4	2	2	0	1	8	8		1.36752	0.577778	3	5		0.5	1.25	19	5	Y	3.135	0.2525	CYT		53.571	8.73			ExpAA=0.38 First60=0.37 PredHel=0 Topology=o	0						1	9.3	7.5
Rm-nr-15843	560	glucose-6-phosphate isomerase |uc | 1000 |NR-LIGHT |1.01	0.357143	Rm-nr-15843	1683	M	*	15843	374	2509	14	32	149	37	3	54	26	59	86	271	Y	0.486425	2.02471	175	96	Y	1.80412	0.545455	232	142	Y	1.60615	0.615536	CYT		63.058	7.77			ExpAA=6.32 First60=0.00 PredHel=0 Topology=o	0						0	11.6	7.3
Rm-nr-47132	355	conserved hypothetical protein |uc | 1000 |NR-LIGHT |.96	0	Rm-nr-47132	1068	M	*	47132	14	1369	0	10	2	0	0	2	0	0	12	2	Y	6.15385	0.1	2	0		2	0	12	2	Y	3.96	0.155385	SIG	26-27	39.507	9.56	36.729	9.72	ExpAA=160.44 First60=36.70 PredHel=8 Topology=i13-35o45-67i80-99o103-125i132-154o187-209i229-251o282-301i	8	47.9	22	30.1			0	16.1	5.1
Rm-nr-39564	818	mannosyl-oligosaccharide glucosidase, putative |met/carb | 0 |NR-LIGHT |1.1	0	Rm-nr-39564	2457	M	*	39564	79	2930	6	8	22	1	0	34	0	8	42	31	Y	2.01923	0.468605	22	9	Y	2.2	0.391304	37	42		0.85186	1.11632	CYT		93.546	9.08			ExpAA=21.60 First60=19.81 PredHel=1 Topology=i41-63o	1	2.7	92.3	5		755	2	12.7	6.6
Rm-nr-44906	296	glyceraldehyde 3-phosphate dehydrogenase, putative |uc | 1000 |NR-LIGHT |.89	0	Rm-nr-44906	885	M		44906	77	999	1	27	28	7	2	12	0	0	39	35	Y	1.66667	0.56875	28	7	Y	3.5	0.241379	63	14	Y	4.158	0.220938	CYT		31.735	6.56			ExpAA=0.03 First60=0.03 PredHel=0 Topology=o	0						0	13.5	9.1
Rm-nr-25570	315	Glycogen phosphorylase isoform 2 |uc | 1000 |NR-LIGHT |.37	0	Rm-nr-25570	948	P	*	25570	119	5307	18	29	40	12	4	13	0	3	42	55		1.15385	0.831395	40	15	Y	2.5	0.365854	99	20	Y	4.66714	0.202	CYT		35.646	5.97			ExpAA=0.01 First60=0.00 PredHel=0 Topology=o	0						1	9.2	6.3
Rm-nr-46393	311	glycogen synthase kinase |uc | 1000 |NR-LIGHT |.76	2.2508	Rm-nr-46393	932	M		46393	7	1253	0	5	0	2	0	0	0	0	5	2		2.5641	0.216667	0	2		0	2	7	0		6.93	0	CYT		34.298	9.04			ExpAA=0.11 First60=0.00 PredHel=0 Topology=o	0						2	11.3	6.8
Rm-nr-46304	991	alpha-mannosidase 2x |met/carb | 0 |NR-LIGHT |.96	2.4218	Rm-nr-46304	2973	X		46304	69	4152	3	30	16	0	2	18	0	0	48	16	Y	4.34389	0.212245	16	0	Y	16	0	49	20	Y	2.31	0.404	CYT		109.904	8			ExpAA=0.09 First60=0.00 PredHel=0 Topology=o	0						0	13.9	5.3
Rm-tb2-61318	565	mannosyl-oligosaccharide alpha-1,2-mannosidase, putative |met/carb | 0 |NR-LIGHT |No matches	0	Rm-tb2-61318	1698	M	*	61318	124	2687	1	17	17	8	1	80	0	0	97	25	Y	5.73964	0.165816	17	8	Y	1.88889	0.444444	43	81	Y	0.519146	1.85932	SIG	25-26	64.408	6.37	61.849	6.3	ExpAA=0.15 First60=0.12 PredHel=0 Topology=o	0						1	11.2	6
Rm-nr-37093	277	dolichyl-phosphate mannosyltransferase |uc | 1000 |NR-LIGHT |1.13	0	Rm-nr-37093	834	D	*	37093	42	1049	1	4	3	2	0	9	4	19	13	28		0.689655	1.3	7	21		0.318182	2.625	10	32	Y	0.3	2.93818	CYT		31.377	9.03			ExpAA=0.08 First60=0.00 PredHel=0 Topology=o	0						0	12.3	9
Rm-nr-70883	328	wollknaeuel |uc | 1000 |NR-LIGHT |1.01	0	Rm-nr-70883	987	M	*	70883	17	1156	2	8	2	3	0	2	0	0	10	5	Y	2.5641	0.295455	2	3		0.5	1	15	2	Y	4.95	0.12625	SIG	26-27	37.504	6.55	34.512	7.13	ExpAA=42.14 First60=22.69 PredHel=2 Topology=o10-32i213-235o	2	13.4	31.4	55.2		93	0	11	5.8
Rm-tb2-140552	138	glycosyl transferase, putative |uc | 1000 |NR-LIGHT |1.	0	Rm-tb2-140552	417	M	*	140552	8	753	0	1	3	1	0	3	0	0	4	4		1.23077	0.52	3	1		1.5	0.25	5	3		1.2375	0.505	BL	23-24	15.763	9.36	13.323	9.62	ExpAA=23.92 First60=20.15 PredHel=1 Topology=i7-29o	1	15.9	79	5.1		109	0	15.2	5.1
Rm-nr-66966	416	hypothetical protein BRAFLDRAFT_275916 |uc | 1000 |NR-LIGHT |1.02	1.68269	Rm-nr-66966	1251	M	*	66966	29	2011	1	9	4	2	0	13	0	0	22	6	Y	4.83516	0.169565	4	2		1.33333	0.4	16	13		1.13143	0.772353	BL	17-18	46.042	7.59	44.26	7.69	ExpAA=167.95 First60=26.64 PredHel=8 Topology=i5-22o53-75i88-107o122-144i157-179o189-208i215-232o242-264i	8	38.5	15.9	45.7			0	11.5	5
Rm-nr-123846	163	glyoxalase, putative |uc | 1000 |NR-LIGHT |.94	0	Rm-nr-123846	492	M	*	123846	23	1299	0	4	5	1	1	12	0	0	16	6	Y	3.51648	0.229412	5	1		2.5	0.166667	10	13		0.707143	1.19364	CYT		17.809	9.17			ExpAA=0.00 First60=0.00 PredHel=0 Topology=o	0						0	9.2	8.6
Rm-nr-25678	179	CG1707-PA |uc | 1000 |NR-LIGHT |.98	1.67598	Rm-nr-25678	540	M	*	25678	19	1255	1	5	1	2	0	6	0	4	11	7		2.11538	0.379167	1	6		0.142857	3	9	10		0.81	1.01	CYT		20.158	5.98			ExpAA=0.00 First60=0.00 PredHel=0 Topology=o	0						0	8.4	7.3
Rm-nr-64110	499	hexokinase A, isoform A |uc | 1000 |NR-LIGHT |.92	0	Rm-nr-64110	1500	W	*	64110	236	3287	15	25	100	10	8	66	4	8	91	122		1.13821	0.861957	104	18	Y	5.47368	0.171429	150	86	Y	1.7069	0.575232	CYT		56.246	8.59			ExpAA=0.01 First60=0.00 PredHel=0 Topology=o	0						0	11.6	6.8
Rm-nr-112892	275	hypothetical protein BRAFLDRAFT_114381 |uc | 1000 |NR-LIGHT |.97	0	Rm-nr-112892	828	M	*	112892	41	2006	1	2	5	4	4	10	1	14	12	24		0.738462	1.2	6	18		0.315789	2.57143	12	29	Y	0.396	2.25308	CYT		30.072	5.26			ExpAA=2.12 First60=0.00 PredHel=0 Topology=o	0						0	11.3	8.4
Rm-nr-34531	256	mannose-6-phosphate isomerase, putative |uc | 1000 |NR-LIGHT |.64	0	Rm-nr-34531	771	M	*	34531	53	902	5	2	11	18	0	13	4	0	15	33		0.678733	1.34062	15	18		0.789474	1.125	36	17	Y	1.98	0.464054	CYT		28.358	6.26			ExpAA=0.21 First60=0.00 PredHel=0 Topology=o	0						0	12.5	6.3
Rm-tb2-155654	93	Lethal(2)neighbour of Tid protein, putative |uc | 1000 |NR-LIGHT |1.	0	Rm-tb2-155654	282	M	*	155654	6	835	0	1	0	0	1	3	1	0	4	1		3.07692	0.13	1	0		1	0	1	5		0.165	2.525	CYT		10.575	6			ExpAA=42.75 First60=20.27 PredHel=2 Topology=i40-59o64-86i	2	44.1	5.4	50.5			0	9.7	10.8
Rm-nr-53726	403	N-acetylglucosamine kinase, putative |uc | 1000 |NR-LIGHT |1.19	0	Rm-nr-53726	1212	R	*	53726	27	1385	1	4	7	0	0	8	4	3	12	14		1.23077	0.7	11	3	Y	2.75	0.25	12	15		0.7425	1.16538	CYT		44.687	7.67			ExpAA=1.44 First60=1.06 PredHel=0 Topology=o	0						0	10.2	7.2
Rm-nr-13573	942	O-glycosyltransferase |uc | 1000 |NR-LIGHT |.86	1.4862	Rm-nr-13573	2829	Y	*	13573	150	2990	30	60	13	6	1	39	0	1	99	20	Y	7.25275	0.13	13	7	Y	1.625	0.5	109	41	Y	2.56929	0.376455	CYT		103.153	6.4			ExpAA=0.11 First60=0.04 PredHel=0 Topology=o	0						1	9.3	5.1
Rm-tb2-29769	138	sialin, putative |uc | 1000 |NR-LIGHT |.75	7.97101	Rm-tb2-29769	412	Y		29769	10	418	0	0	0	9	1	0	0	0	0	9		0	5.85	0	9		0	9	9	1		4.455	0.101	CYT		13.017	4.29			ExpAA=60.84 First60=19.97 PredHel=3 Topology=i32-54o87-109i122-137o	3	42.8	24.6	32.6			0	13	10.1
Rm-nr-112942	379	Phosphogluconate mutase CG5165-PA |uc | 1000 |NR-LIGHT |.67	1.84697	Rm-nr-112942	1140	G	*	112942	17	1387	0	16	1	0	0	0	0	0	16	1	Y	12.3077	0.0382353	1	0		1	0	17	0	Y	16.83	0	CYT		41.413	5.81			ExpAA=0.08 First60=0.01 PredHel=0 Topology=o	0						2	11.1	9.8
Rm-nr-45402	546	phosphoacetylglucosamine mutase, putative |uc | 1000 |NR-LIGHT |1.07	0.549451	Rm-nr-45402	1641	D	*	45402	19	1870	1	1	7	5	0	5	0	0	6	12		0.710059	1.11429	7	5		1.16667	0.625	14	5	Y	2.31	0.336667	CYT		59.246	6			ExpAA=0.20 First60=0.17 PredHel=0 Topology=o	0						0	11	7.1
Rm-nr-59512	585	phosphoglucomutase-phosphomannomutase, putative |uc | 1000 |NR-LIGHT |.96	0	Rm-nr-59512	1753	M		59512	38	1898	1	11	6	3	5	12	0	0	23	9	Y	3.53846	0.24375	6	3		1.5	0.428571	21	17		1.155	0.780455	CYT		65.712	8.11			ExpAA=0.74 First60=0.12 PredHel=0 Topology=o	0						3	14.2	6.7
Rm-nr-50399	220	phosphoglycerate mutase, putative |uc | 1000 |NR-LIGHT |.43	0	Rm-nr-50399	663	T	*	50399	41	2554	6	6	14	1	3	10	0	1	16	16		1.44796	0.611765	14	2	Y	4.66667	0.133333	27	14	Y	1.782	0.505	CYT		24.773	9.48			ExpAA=0.03 First60=0.01 PredHel=0 Topology=o	0						8	12.3	8.2
Rm-nr-55559	1063	Probable phosphorylase b kinase regulatory subunit beta |st | 0 |NR-LIGHT |1.01	4.13923	Rm-nr-55559	3192	M	*	55559	71	3999	9	11	18	7	4	19	0	3	30	28	Y	1.59151	0.587097	18	10	Y	1.63636	0.526316	45	26	Y	1.65	0.57087	CYT		115.555	7.36			ExpAA=1.00 First60=0.00 PredHel=0 Topology=o	0						1	12.4	5.7
Rm-tb2-70253	224	phosphorylase B kinase alpha, kpb1, putative |uc | 1000 |NR-LIGHT |1.	0	Rm-tb2-70253	670	M		70253	6	781	0	0	1	1	0	4	0	0	4	2		2.05128	0.26	1	1		0.5	0.5	2	4		0.396	1.34667	CYT		25.837	9.32			ExpAA=0.02 First60=0.01 PredHel=0 Topology=o	0						0	10.7	5.8
Rm-nr-122310	287	phosphorylase kinase gamma subunit, putative |uc | 1000 |NR-LIGHT |.73	0	Rm-nr-122310	864	M	*	122310	38	1244	0	8	2	3	0	24	0	1	32	6	Y	7.03297	0.118182	2	4		0.4	1.33333	13	25	Y	0.495	1.80357	CYT		32.71	4.97			ExpAA=16.21 First60=0.00 PredHel=0 Topology=o	0						0	11.8	5.9
Rm-nr-42653	425	polyglutamylase, putative |met/carb | 1E-138 |NR-LIGHT |.83	1.17647	Rm-nr-42653	1278	S	*	42653	15	1501	7	3	0	2	0	3	0	0	6	2		3.07692	0.185714	0	2		0	2	12	3	Y	2.97	0.233077	CYT		48.03	6.5			ExpAA=1.02 First60=0.00 PredHel=0 Topology=o	0						1	12.9	5.9
Rm-nr-56125	348	adenosine kinase, putative |uc | 1000 |NR-LIGHT |1.	0	Rm-nr-56125	1047	M	*	56125	62	1527	3	6	23	5	4	15	1	5	21	34		0.923077	1.00455	24	10	Y	2.18182	0.4	37	25		1.40885	0.664474	CYT		38.442	5.95			ExpAA=0.31 First60=0.00 PredHel=0 Topology=o	0						0	12.9	6.6
Rm-nr-112879	549	beta-mannosidase precursor, putative |met/carb | 1E-112 |NR-LIGHT |.65	0.364299	Rm-nr-112879	1139	I		112879	30	2211	0	19	0	0	0	11	0	0	30	0	Y	46.1538	0	0	0		0	0	19	11		1.5675	0.5555	CYT		62.954	6.91			ExpAA=0.11 First60=0.01 PredHel=0 Topology=o	0						0	12.9	5.8
Rm-nr-49724	199	N-acetyltransferase |uc | 1000 |NR-LIGHT |.94	0	Rm-nr-49724	600	T	*	49724	14	792	0	1	0	0	2	0	0	11	1	11		0.128205	3.575	0	11		0	11	1	13	Y	0.0707143	6.565	CYT		23.317	4.94			ExpAA=0.00 First60=0.00 PredHel=0 Topology=o	0						0	13.6	3
Rm-nr-49725	86	hypothetical protein IscW_ISCW021123 |uk | 1000 |NR-LIGHT |1.13	0	Rm-nr-49725	261	Q	*	49725	7	487	1	0	0	0	0	0	0	6	0	6		0	3.9	0	6		0	6	1	6		0.141429	3.03	CYT		9.84	8.11			ExpAA=0.02 First60=0.02 PredHel=0 Topology=i	0						0	16.3	4.7
Rm-nr-83650	629	conserved hypothetical protein |uc | 1000 |NR-LIGHT |.93	4.13354	Rm-nr-83650	1890	L	*	83650	20	1976	1	7	6	1	0	5	0	0	12	7	Y	2.30769	0.35	6	1		3	0.142857	15	5	Y	2.475	0.315625	CYT		67.59	4.86			ExpAA=1.87 First60=0.00 PredHel=0 Topology=o	0						5	10	6
Rm-nr-69342	239	purple acid phosphatase, putative |uc | 1000 |NR-LIGHT |.74	4.60251	Rm-nr-69342	720	P	*	69342	10	1092	2	4	0	0	4	0	0	0	4	0		6.15385	0	0	0		0	0	6	4		1.188	0.577143	CYT		26.203	5.48			ExpAA=2.18 First60=2.11 PredHel=0 Topology=o	0						0	10.9	6.7
Rm-nr-66386	613	6-phosphofructokinase, putative |uc | 1000 |NR-LIGHT |.77	0	Rm-nr-66386	1837	G		66386	9	1841	1	6	1	1	0	0	0	0	6	2		3.07692	0.185714	1	1		0.5	0.5	9	0		8.91	0	SIG	34-35	66.768	6.58	63.152	6.54	ExpAA=27.90 First60=15.74 PredHel=0 Topology=o	0						0	10	10.8
Rm-nr-21022	544	pyruvate kinase, putative |uc | 1000 |NR-LIGHT |1.01	0	Rm-nr-21022	1635	M	*	21022	314	3626	20	71	46	57	2	60	23	35	131	161	Y	1.24406	0.792803	69	92		0.741935	1.31429	194	120	Y	1.58727	0.621538	CYT		59.689	5.92			ExpAA=4.62 First60=0.16 PredHel=0 Topology=o	0						2	10.8	7
Rm-nr-45182	210	hypothetical protein, partial |uk | 1000 |NR-LIGHT |.13	0	Rm-nr-45182	633	Y	*	45182	18	1287	4	7	0	0	2	5	0	0	12	0		18.4615	0	0	0		0	0	11	7		1.36125	0.589167	CYT		20.273	9.63			ExpAA=0.01 First60=0.01 PredHel=0 Topology=o	0						35	27.1	13.8
Rm-nr-64750	235	ribose-5-phosphate isomerase |uc | 1000 |NR-LIGHT |.85	0	Rm-nr-64750	708	M	*	64750	46	939	1	1	5	5	1	4	2	27	5	39	Y	0.192308	4.225	7	32	Y	0.212121	4	12	34	Y	0.339429	2.64154	CYT		25.644	8.48			ExpAA=3.09 First60=2.61 PredHel=0 Topology=o	0						0	8.9	8.5
Rm-nr-64748	201	ribose-5-phosphate isomerase |uc | 1000 |NR-LIGHT |.73	0	Rm-nr-64748	606	Q	*	64748	16	831	0	1	0	0	0	1	3	11	2	14	Y	0.205128	3.03333	3	11		0.25	2.75	1	15	Y	0.061875	7.575	CYT		22.012	7.73			ExpAA=0.92 First60=0.00 PredHel=0 Topology=o	0						0	9.5	8
Rm-nr-24933	321	Ser-Thr protein phosphatase, putative |uc | 1000 |NR-LIGHT |1.03	0.623053	Rm-nr-24933	966	M	*	24933	35	1893	2	13	5	2	1	3	0	9	16	16		1.44796	0.611765	5	11		0.416667	1.83333	22	13		1.55571	0.57087	CYT		36.487	5.08			ExpAA=0.20 First60=0.00 PredHel=0 Topology=o	0						1	10	7.2
Rm-nr-116036	343	serine-threonine phosphatase 2A, catalytic subunit, putative |uc | 1000 |NR-LIGHT |.7	2.04082	Rm-nr-116036	1032	P	*	116036	5	1296	0	5	0	0	0	0	0	0	5	0		7.69231	0	0	0		0	0	5	0		4.95	0	CYT		37.385	5.9			ExpAA=0.13 First60=0.00 PredHel=0 Topology=o	0						0	10.8	8.5
Rm-nr-99081	321	transaldolase |uc | 1000 |NR-LIGHT |.96	0	Rm-nr-99081	966	M	*	99081	20	1321	1	6	7	3	0	2	0	1	8	11		1.02564	0.794444	7	4		1.4	0.5	17	3	Y	4.2075	0.168333	CYT		35.441	6.47			ExpAA=0.31 First60=0.00 PredHel=0 Topology=o	0						0	12.8	5.3
Rm-nr-9670	249	triosephosphate isomerase |uc | 1000 |NR-LIGHT |1.	0	Rm-nr-9670	750	M	*	9670	89	1527	10	15	20	9	5	14	1	15	29	45		0.9699	0.975	21	24		0.84	1.09091	54	35		1.485	0.642727	CYT		27.103	7.55			ExpAA=0.00 First60=0.00 PredHel=0 Topology=o	0						0	9.2	9.6
Rm-nr-9671	183	triosephosphate isomerase |uc | 1000 |NR-LIGHT |.73	0	Rm-nr-9671	552	Y	*	9671	15	1112	0	5	1	0	0	4	0	5	9	6		1.97802	0.39	1	5		0.166667	2.5	6	9		0.594	1.29857	CYT		20.036	6.24			ExpAA=0.00 First60=0.00 PredHel=0 Topology=o	0						0	9.3	10.9
Rm-nr-159106	299	beta-1,4-N-acetylgalactosaminyl transferase (BRE-4), putative |uc | 1000 |NR-LIGHT |1.21	0	Rm-nr-159106	900	R	*	159106	7	1175	0	1	4	1	0	1	0	0	2	5		0.512821	1.08333	4	1		2	0.2	6	1		2.97	0.144286	CYT		34.447	8.37			ExpAA=0.01 First60=0.00 PredHel=0 Topology=o	0						0	9.4	6.7
Rm-nr-36601	332	UTP-glucose-1-phosphate uridylyltransferase, putative |uc | 1000 |NR-LIGHT |.65	0	Rm-nr-36601	999	H	*	36601	22	1205	1	10	4	4	0	3	0	0	13	8	Y	2.22222	0.371429	4	4		0.8	0.8	19	3	Y	4.7025	0.1515	CYT		37.058	8.33			ExpAA=0.03 First60=0.00 PredHel=0 Topology=o	0						0	13	7.2
Rm-nr-121574	96	conserved hypothetical protein |uc | 1000 |NR-LIGHT |.34	0	Rm-nr-121574	291	M	*	121574	18	1003	0	7	4	2	1	4	0	0	11	6	Y	2.41758	0.325	4	2		1.33333	0.4	13	5		2.145	0.360714	CYT		10.776	7.95			ExpAA=3.17 First60=1.64 PredHel=0 Topology=o	0						0	7.3	7.3
ENERGY METABOLISM
Rm-nr-68150	376	acetyl-CoA hydrolase, putative |uc | 1000 |NR-LIGHT |.79	1.32979	Rm-nr-68150	1127	W		68150	13	1299	0	7	6	0	0	0	0	0	7	6		1.53846	0.4875	6	0		6	0	13	0	Y	12.87	0	BL	33-34	39.884	6	36.245	6.04	ExpAA=0.05 First60=0.05 PredHel=0 Topology=o	0						0	10.4	8.8
Rm-nr-91634	534	Aconitase CG9244-PB |uc | 1000 |NR-LIGHT |.68	1.12359	Rm-nr-91634	1605	A	*	91634	27	1766	0	11	6	4	0	6	0	0	17	10	Y	2.37762	0.361111	6	4		1.2	0.571429	21	6	Y	2.97	0.275455	CYT		56.875	7.98			ExpAA=0.14 First60=0.01 PredHel=0 Topology=o	0						0	12.9	9.6
Rm-tb2-18023	166	aconitase, mitochondrial |uc | 1000 |NR-LIGHT |No matches	0	Rm-tb2-18023	501	E	*	18023	34	1613	4	9	5	9	0	4	0	3	13	17		1.11111	0.789286	5	12		0.384615	2	27	7	Y	3.34125	0.2525	CYT		18.439	6.67			ExpAA=0.00 First60=0.00 PredHel=0 Topology=o	0						0	10.8	9.6
Rm-nr-194065	115	10.4 kDa basic protein |uc | 1000 |NR-LIGHT |1.2	0	Rm-nr-194065	348	M	*	194065	17	488	0	0	0	0	0	1	0	16	1	16	Y	0.0904977	5.2	0	16	Y	0	16	0	17	Y	0	17.17	CYT		12.721	8.36			ExpAA=0.00 First60=0.00 PredHel=0 Topology=o	0						0	16.5	10.4
Rm-nr-194066	117	10.4 kDa basic protein |uc | 1000 |NR-LIGHT |1.22	0	Rm-nr-194066	354	M	*	194066	10	522	0	0	1	0	0	1	0	8	1	9		0.153846	2.925	1	8		0.111111	4	1	9		0.099	4.545	CYT		13.089	7.73			ExpAA=0.05 First60=0.00 PredHel=0 Topology=o	0						0	14.5	9.4
Rm-nr-59277	253	adenylate cyclase, putative |uc | 1000 |NR-LIGHT |.26	0	Rm-nr-59277	762	T	*	59277	11	1557	0	2	1	0	0	8	0	0	10	1		7.69231	0.0590909	1	0		1	0	3	8		0.33	2.02	BL		29.098	5.2			ExpAA=22.28 First60=22.24 PredHel=1 Topology=i17-39o	1	8.7	84.6	6.7		214	0	9.5	5.1
Rm-nr-46774	495	aldehyde dehydrogenase, putative |uc | 1000 |NR-LIGHT |.95	0	Rm-nr-46774	1488	S	*	46774	46	1880	7	11	11	4	3	6	0	4	17	19		1.30769	0.686111	11	8		1.22222	0.666667	33	13	Y	2.33357	0.386176	CYT		53.584	6.79			ExpAA=0.04 First60=0.01 PredHel=0 Topology=o	0						2	11.7	8.9
Rm-nr-75791	365	aldehyde dehydrogenase, putative |uc | 1000 |NR-LIGHT |.73	0	Rm-nr-75791	1098	K	*	75791	22	1225	2	11	1	5	1	0	2	0	11	8		1.88034	0.433333	3	5		0.5	1.25	19	3	Y	4.7025	0.1515	BL	47-48	39.34	5.95	34.285	5.58	ExpAA=1.94 First60=1.83 PredHel=0 Topology=o	0						0	9.9	9.6
Rm-nr-110261	263	Aldh8a1 protein |uc | 1000 |NR-LIGHT |.54	0	Rm-nr-110261	792	H	*	110261	11	1087	0	8	0	0	0	3	0	0	11	0		16.9231	0	0	0		0	0	8	3		1.98	0.336667	CYT		29.659	8.28			ExpAA=0.05 First60=0.02 PredHel=0 Topology=o	0						0	9.9	7.6
Rm-nr-18632	402	hypothetical protein TcasGA2_TC015979 |uc | 1000 |NR-LIGHT |.8	6.21891	Rm-nr-18632	1203	Q		18632	10	1207	1	4	0	2	1	2	0	0	6	2		3.07692	0.185714	0	2		0	2	7	3		1.7325	0.37875	CYT		40.942	6.72			ExpAA=1.81 First60=1.02 PredHel=0 Topology=o	0						2	11.7	7
Rm-nr-67765	334	aldehyde dehydrogenase, putative |uc | 1000 |NR-LIGHT |.6	0	Rm-nr-67765	1005	A	*	67765	43	1171	0	13	20	7	0	3	0	0	16	27		0.879121	1.03235	20	7	Y	2.5	0.333333	40	3	Y	9.9	0.0739024	SIG	17-18	35.472	6.2	33.725	6.17	ExpAA=0.02 First60=0.02 PredHel=0 Topology=o	0						1	12.6	12.3
Rm-nr-45198	361	aldehyde dehydrogenase, putative |uc | 1000 |NR-LIGHT |.69	0	Rm-nr-45198	1086	R	*	45198	21	1147	3	4	6	3	1	1	0	3	5	12		0.591716	1.3	6	6		0.857143	0.857143	16	5	Y	2.64	0.297059	SIG	22-23	38.871	7.2	36.363	6.09	ExpAA=0.06 First60=0.05 PredHel=0 Topology=o	0						2	11.4	10.8
Rm-nr-98636	168	U11-U12 small nuclear ribonucleoprotein 25 kDa protein, putative |uc | 1000 |NR-LIGHT |1.24	4.16667	Rm-nr-98636	507	M	*	98636	5	780	2	1	0	1	0	0	0	1	1	2		0.512821	0.65	0	2		0	2	4	1		1.98	0.202	CYT		18.32	5.96			ExpAA=0.04 First60=0.00 PredHel=0 Topology=o	0						1	10.7	3
Rm-nr-53010	73	cytochrome C oxidase subunit VIc |met/energy | 1E-16 |NR-LIGHT |.96	0	Rm-nr-53010	222	M	*	53010	39	894	5	15	7	7	1	1	0	3	16	17		1.36752	0.65	7	10		0.636364	1.25	34	5	Y	5.61	0.144286	BL		8.399	9.82			ExpAA=19.35 First60=19.35 PredHel=1 Topology=o22-41i	1	26	30.1	43.8		32	0	6.8	6.8
Rm-nr-123234	92	AGAP011820-PA |uc | 1000 |NR-LIGHT |1.12	0	Rm-nr-123234	279	M	*	123234	14	483	0	6	3	0	1	0	1	3	6	7		1.15385	0.65	4	3		1	0.6	9	5		1.485	0.505	CYT		10.693	8.25			ExpAA=0.00 First60=0.00 PredHel=0 Topology=o	0						0	7.6	2.2
Rm-nr-123235	83	AGAP011820-PA |uc | 1000 |NR-LIGHT |1.01	0	Rm-nr-123235	252	M	*	123235	14	485	0	0	1	0	0	5	0	8	5	9		0.769231	0.975	1	8		0.111111	4	1	13	Y	0.0707143	6.565	CYT		9.717	8.82			ExpAA=0.00 First60=0.00 PredHel=0 Topology=o	0						0	7.2	3.6
Rm-nr-39575	119	conserved hypothetical protein |uc | 1000 |NR-LIGHT |1.04	0	Rm-nr-39575	360	M	*	39575	20	826	0	2	1	1	0	3	4	9	5	15		0.480769	1.625	5	10		0.454545	1.66667	4	16	Y	0.232941	3.232	CYT		14.189	9.42			ExpAA=19.79 First60=19.79 PredHel=1 Topology=i21-42o	1	17.6	64.7	17.6		77	0	10.1	5.9
Rm-nr-39576	119	conserved hypothetical protein |uc | 1000 |NR-LIGHT |1.04	0	Rm-nr-39576	360	M	*	39576	12	636	3	1	1	0	0	2	3	2	3	6		0.659341	0.975	4	2		1.33333	0.4	5	7		0.61875	1.17833	CYT		14.158	9.42			ExpAA=19.45 First60=19.45 PredHel=1 Topology=i21-42o	1	17.6	64.7	17.6		77	0	10.1	5.9
Rm-nr-78885	163	possible succinate-ubiquinone reductase cytochrome b small subunit |met/energy | 4E-63 |NR-LIGHT |.99	0	Rm-nr-78885	492	M	*	78885	19	644	1	9	3	0	0	4	0	2	13	5	Y	3.33333	0.232143	3	2		1	0.5	13	6		1.83857	0.432857	CYT		17.909	9.74			ExpAA=43.54 First60=0.01 PredHel=2 Topology=i71-90o127-149i	2	25.2	22.7	52.1			0	14.7	4.9
Rm-nr-83008	145	IP05674p |uc | 1000 |NR-LIGHT |1.31	0	Rm-nr-83008	438	T	*	83008	97	545	2	29	15	16	0	5	1	29	34	61		0.843672	1.13286	16	45	Y	0.347826	2.64706	62	35	Y	1.705	0.561111	BL	-1	17.352	7.68			ExpAA=1.19 First60=1.19 PredHel=0 Topology=o	0						1	11.7	2.8
Rm-nr-105182	82	ubiquinol-cytochrome C reductase hinge protein, putative |met/energy | 1E-29 |NR-LIGHT |1.03	0	Rm-nr-105182	249	M	*	105182	20	401	0	8	1	3	1	7	0	0	15	4	Y	4.61538	0.1625	1	3		0.25	1.5	12	8		1.32	0.621538	CYT		9.393	4.99			ExpAA=0.00 First60=0.00 PredHel=0 Topology=i	0						0	8.5	2.4
Rm-nr-105183	82	ubiquinol-cytochrome C reductase hinge protein, putative |met/energy | 3E-29 |NR-LIGHT |1.03	0	Rm-nr-105183	249	M	*	105183	16	409	0	10	0	2	0	3	0	1	13	3	Y	5	0.139286	0	3		0	3	12	4	Y	2.376	0.310769	CYT		9.409	4.99			ExpAA=0.00 First60=0.00 PredHel=0 Topology=i	0						0	8.5	2.4
Rm-nr-104159	94	ubiquinol cytochrome C reductase, putative |met/energy | .000000000000001 |NR-LIGHT |1.59	0	Rm-nr-104159	285	G	*	104159	38	417	0	3	3	8	0	4	2	18	7	31	Y	0.336538	2.51875	5	26	Y	0.185185	4.33333	14	24		0.5544	1.616	CYT		10.322	9.23			ExpAA=11.83 First60=10.04 PredHel=0 Topology=o	0						0	11.7	6.4
Rm-nr-104217	90	ubiquinol cytochrome C reductase, putative |met/energy | .000000000000002 |NR-LIGHT |1.53	0	Rm-nr-104217	273	E	*	104217	25	401	0	0	1	0	0	3	0	21	3	22	Y	0.200669	3.575	1	21	Y	0.0454545	10.5	1	24	Y	0.0396	12.12	CYT		9.899	8.99			ExpAA=13.24 First60=12.77 PredHel=0 Topology=o	0						1	13.3	5.6
Rm-nr-104216	99	ubiquinol cytochrome C reductase, putative |met/energy | .000000000000002 |NR-LIGHT |1.68	0	Rm-nr-104216	300	M	*	104216	15	445	0	2	1	2	0	3	2	5	5	10		0.699301	1.08333	3	7		0.375	1.75	5	10		0.45	1.68333	CYT		11.024	9.23			ExpAA=7.08 First60=4.87 PredHel=0 Topology=o	0						0	12.1	5.1
Rm-nr-18412	73	cytochrome oxidase subunit VIIc |met/energy | 1E-28 |NR-LIGHT |1.	2.73973	Rm-nr-18412	222	M	*	18412	239	446	2	8	11	12	0	6	24	176	14	223	Y	0.0961538	9.66333	35	188	Y	0.185185	5.22222	33	206	Y	0.157826	6.11941	CYT		7.816	11.4			ExpAA=18.21 First60=12.27 PredHel=0 Topology=o	0						0	15.1	8.2
Rm-nr-107248	75	cytochrome oxidase subunit VIIc |met/energy | 4E-23 |NR-LIGHT |1.03	0	Rm-nr-107248	228	M	*	107248	7	447	0	4	0	0	0	3	0	0	7	0		10.7692	0	0	0		0	0	4	3		0.99	0.606	CYT		8.614	11.07			ExpAA=21.10 First60=13.33 PredHel=1 Topology=i46-68o	1	29.3	9.3	61.3		7	0	17.3	4
Rm-tb2-29298	277	unnamed protein product |uc | 1000 |NR-LIGHT |No matches	0	Rm-tb2-29298	834	M	*	29298	21	1828	1	15	0	4	0	1	0	0	16	4	Y	4.92308	0.152941	0	4		0	4	20	1	Y	9.9	0.0480952	CYT		29.289	5.98			ExpAA=0.22 First60=0.01 PredHel=0 Topology=o	0						2	12.3	11.2
Rm-nr-41245	376	branched chain alpha-keto acid dehydrogenase, putative |uc | 1000 |NR-LIGHT |.95	0	Rm-nr-41245	1131	L	*	41245	22	1653	7	2	9	3	0	0	0	1	2	13	Y	0.21978	2.81667	9	4	Y	1.8	0.4	21	1	Y	10.395	0.0459091	CYT		41.546	6.09			ExpAA=2.36 First60=0.00 PredHel=0 Topology=o	0						1	9.3	8
Rm-nr-55635	277	mitotic and DNA damage checkpoint protein hus1, putative |uc | 1000 |NR-LIGHT |.98	0	Rm-nr-55635	834	M	*	55635	21	901	0	0	3	1	0	2	1	14	2	19	Y	0.153846	4.11667	4	15		0.25	3	4	17	Y	0.22	3.434	CYT		31.176	8.17			ExpAA=0.02 First60=0.02 PredHel=0 Topology=o	0						1	14.4	4.3
Rm-nr-55839	192	mitotic and DNA damage checkpoint protein hus1, putative |uc | 1000 |NR-LIGHT |.68	1.5625	Rm-nr-55839	579	D	*	55839	8	1111	0	1	0	0	0	1	3	3	2	6		0.43956	1.3	3	3		0.75	0.75	1	7		0.12375	3.535	CYT		21.139	9.34			ExpAA=0.00 First60=0.00 PredHel=0 Topology=o	0						1	16.7	3.6
Rm-nr-221716	225	cell cycle checkpoint protein rad17, putative |uc | 1000 |NR-LIGHT |.51	9.33333	Rm-nr-221716	672	I		221716	12	1077	0	0	0	2	0	10	0	0	10	2		5.12821	0.118182	0	2		0	2	2	10	Y	0.18	3.36667	CYT		21.833	8.77			ExpAA=1.77 First60=1.62 PredHel=0 Topology=o	0						3	12.9	4
Rm-nr-20804	110	cytochrome oxidase subunit 1 |met/energy | 1E-155 |NR-LIGHT |.42	0	Rm-nr-20804	333	G	*	20804	1670	4423	25	30	72	48	32	5	521	937	35	1578	Y	0.0341014	28.4917	593	985	Y	0.60142	1.65825	175	1495	Y	0.115809	8.57926	CYT		12.169	10.79			ExpAA=19.81 First60=1.70 PredHel=0 Topology=o	0						1	9.1	7.3
Rm-tb2-20800	97	cytochrome c oxidase I |met/energy | 5E-96 |NR-LIGHT |1.	0	Rm-tb2-20800	294	M	*	20800	652	3102	15	5	16	8	6	6	220	376	11	620	Y	0.0272513	33.5833	236	384		0.612987	1.62025	44	608	Y	0.0715271	13.6462	CYT		11.083	9.98			ExpAA=26.07 First60=19.61 PredHel=1 Topology=i37-59o	1	22.7	39.2	38.1		38	0	4.1	6.2
Rm-nr-20788	109	cytochrome c oxidase subunit I |met/energy | 1E-129 |NR-LIGHT |.41	0	Rm-nr-20788	330	M	*	20788	198	1526	1	4	7	3	2	0	48	133	4	191	Y	0.0320513	24.83	55	136	Y	0.40146	2.42857	15	183	Y	0.0807065	11.5519	CYT		12.087	9.52			ExpAA=32.62 First60=18.99 PredHel=1 Topology=i37-59o	1	20.2	45.9	33.9		50	1	8.3	8.3
Rm-nr-20813	64	cytochrome c oxidase I |met/energy | 2E-61 |NR-LIGHT |.24	0	Rm-nr-20813	195	G	*	20813	16	717	0	0	0	0	0	0	1	15	0	16	Y	0	10.4	1	15	Y	0.0625	7.5	0	16	Y	0	16.16	BL		7.018	9.98			ExpAA=24.53 First60=24.41 PredHel=1 Topology=i21-43o	1	34.4	32.8	32.8		21	0	1.6	12.5
Rm-tb2-20803	73	cytochrome c oxidase I |met/energy | 2E-45 |NR-LIGHT |.67	0	Rm-tb2-20803	222	R	*	20803	6	923	0	0	0	0	0	0	2	4	0	6		0	3.9	2	4		0.4	1.33333	0	6		0	6.06	BL		8.517	9.98			ExpAA=24.15 First60=24.07 PredHel=1 Topology=i19-41o	1	30.1	43.8	26		32	0	2.7	6.8
Rm-nr-20793	53	cytochrome oxidase subunit 1 |met/energy | 1E-118 |NR-LIGHT |.1	0	Rm-nr-20793	162	A	*	20793	416	1666	4	4	9	7	2	4	99	287	8	402	Y	0.0305402	29.0333	108	294	Y	0.366102	2.69725	24	392	Y	0.060458	15.8368	CYT		5.931	5.26			ExpAA=18.37 First60=18.37 PredHel=1 Topology=i21-43o	1	41.5	18.9	39.6		10	0	15.1	3.8
Rm-nr-20794	72	Cytochrome c oxidase subunit 1 |met/energy | 1E-102 |NR-LIGHT |.14	0	Rm-nr-20794	216	V		20794	347	2335	7	1	12	5	5	6	108	203	7	328	Y	0.0327332	26.65	120	208		0.574163	1.71901	25	322	Y	0.0766254	12.5085	CYT		8.083	8.73			ExpAA=0.00 First60=0.00 PredHel=0 Topology=o	0						0	9.7	4.2
Rm-nr-20796	56	Cytochrome c oxidase subunit 1 |met/energy | 1E-116 |NR-LIGHT |.11	0	Rm-nr-20796	168	A		20796	1533	2984	22	14	43	20	41	16	448	929	30	1440	Y	0.032029	30.1935	491	949	Y	0.516842	1.92886	99	1434	Y	0.0682997	14.4834	CYT		6.199	6.95			ExpAA=0.23 First60=0.23 PredHel=0 Topology=o	0						2	17.9	5.4
Rm-tb2-20815	67	Cytochrome c oxidase subunit 1 |met/energy | 1E-52 |NR-LIGHT |1.	0	Rm-tb2-20815	204	M	*	20815	259	1296	3	1	6	6	6	1	69	167	2	248	Y	0.0123571	53.7333	75	173	Y	0.431034	2.27632	16	243	Y	0.064918	14.4371	BL		7.419	6.36			ExpAA=44.30 First60=38.57 PredHel=2 Topology=i7-29o44-66i	2	65.7	22.4	11.9	1	1	0	11.9	7.5
Rm-nr-20786	100	cytochrome c oxidase I |met/energy | 1E-127 |NR-LIGHT |.38	0	Rm-nr-20786	303	A	*	20786	1033	1975	10	25	46	35	30	24	217	646	49	944	Y	0.0797721	12.272	263	681	Y	0.38563	2.57955	116	917	Y	0.125098	7.91598	BL	17-18	10.845	8.79	9.056	6.76	ExpAA=34.38 First60=23.22 PredHel=1 Topology=i28-50o	1	22	50	28		50	1	7	12
Rm-nr-20808	100	cytochrome c oxidase I |met/energy | 1E-91 |NR-LIGHT |.38	7	Rm-nr-20808	303	A	*	20808	448	658	8	16	18	17	10	10	102	267	26	404	Y	0.0987654	9.72593	120	284	Y	0.421053	2.34711	59	389	Y	0.149769	6.54817	BL	17-18	10.047	10.61	8.257	8.75	ExpAA=37.22 First60=23.28 PredHel=1 Topology=i28-50o	1	22	50	28		50	1	7	11
Rm-nr-20785	99	cytochrome c oxidase subunit I |met/energy | 1E-173 |NR-LIGHT |.38	0	Rm-nr-20785	300	A	*	20785	982	2899	12	13	24	18	20	3	252	640	16	934	Y	0.0263266	35.7118	276	658	Y	0.418816	2.37545	67	915	Y	0.0724127	13.5904	BL	17-18	10.822	8.64	9.034	6.75	ExpAA=43.40 First60=23.27 PredHel=2 Topology=i38-60o75-92i	2	39.4	15.2	45.5			1	6.1	12.1
Rm-nr-20819	60	Cytochrome c oxidase subunit 1 |met/energy | 1E-138 |NR-LIGHT |.12	0	Rm-nr-20819	180	R		20819	888	1994	7	9	16	13	15	4	268	556	13	853	Y	0.0234192	39.6036	284	569	Y	0.498246	1.99649	45	843	Y	0.0527844	18.5093	BL	24-25	6.697	7.08	3.976	5.98	ExpAA=43.44 First60=43.44 PredHel=2 Topology=i9-31o37-59i	2	73.3	10	16.7	1	1	0	11.7	8.3
Rm-nr-16971	73	cytochrome oxidase subunit III |met/energy | 7E-27 |NR-LIGHT |.51	4.10959	Rm-nr-16971	222	K	*	16971	511	1262	7	3	13	20	8	6	190	264	9	487	Y	0.0283733	31.655	203	284		0.712281	1.39216	43	468	Y	0.0907676	10.7427	BL	35-36	7.94	10.3	3.776	4.53	ExpAA=23.67 First60=20.22 PredHel=1 Topology=i13-30o	1	23.3	58.9	17.8		43	2	15.1	5.5
Rm-tb2-8071	50	cytochrome b |met/energy | 3E-67 |NR-LIGHT |1.	0	Rm-tb2-8071	153	M	*	8071	332	1793	8	4	10	15	11	2	118	164	6	307	Y	0.02997	28.5071	128	179		0.711111	1.3876	37	295	Y	0.12375	7.84079	CYT		5.886	9.52			ExpAA=22.43 First60=22.43 PredHel=1 Topology=i27-49o	1	44	2	54	1	1	1	18	4
Rm-nr-7810	93	cytochrome b |met/energy | 6E-64 |NR-LIGHT |.26	0	Rm-nr-7810	279	L	*	7810	1519	3944	38	25	80	68	48	26	473	761	51	1382	Y	0.0567329	17.275	553	829		0.666265	1.49639	211	1308	Y	0.15958	6.23151	SIG	24-25	11.422	10.06	8.724	9.88	ExpAA=34.92 First60=25.02 PredHel=1 Topology=o10-32i	1	23.7	10.8	65.6		61	0	12.9	4.3
Rm-tb2-8070	55	Cytochrome b |met/energy | 7E-63 |NR-LIGHT |1.	0	Rm-tb2-8070	168	M	*	8070	550	1511	6	6	20	14	6	2	192	304	8	530	Y	0.0231783	38.2778	212	318		0.664577	1.49296	46	504	Y	0.0901782	10.8306	BL	27-28	5.939	6.69	3.205	6.75	ExpAA=22.80 First60=22.80 PredHel=1 Topology=o10-32i	1	40	18.2	41.8		23	0	20	9.1
Rm-nr-230754	116	Cytochrome b |met/energy | 1E-127 |NR-LIGHT |.3	0	Rm-nr-230754	351	Y	*	230754	31	1343	0	0	0	0	31	0	0	0	0	0		0	0	0	0		0	0	0	31	Y	0	31.31	SIG	28-29	13.111	9.57	10.036	9.16	ExpAA=62.66 First60=32.28 PredHel=3 Topology=o15-34i51-68o83-105i	3	50	25.9	24.1			0	10.3	3.4
Rm-tb2-35570	137	AGAP005222-PB |uc | 1000 |NR-LIGHT |1.	0	Rm-tb2-35570	414	M	*	35570	17	740	2	3	0	8	0	4	0	0	7	8		1.19658	0.65	0	8		0	8	13	4	Y	2.574	0.288571	BL	41-42	15.173	9.72	10.505	9.57	ExpAA=69.60 First60=25.03 PredHel=3 Topology=i30-52o67-89i110-132o	3	48.2	14.6	37.2			0	14.6	7.3
Rm-nr-44687	268	cytochrome C oxidase assembly protein, putative |met/energy | 1E-111 |NR-LIGHT |1.01	0	Rm-nr-44687	807	M	*	44687	27	1295	1	3	6	2	0	5	1	9	8	18		0.647773	1.3	7	11		0.583333	1.375	12	15		0.7425	1.16538	BL		30.544	9.14			ExpAA=22.42 First60=6.14 PredHel=1 Topology=i55-77o	1	8.2	71.3	20.5		191	0	9.3	6.7
Rm-nr-83615	108	cytochrome c oxidase subunit VIa-COX13 |met/energy | 2E-54 |NR-LIGHT |1.	0	Rm-nr-83615	327	M	*	83615	76	491	0	29	14	9	5	12	0	7	41	30	Y	2.03474	0.464286	14	16		0.823529	1.06667	52	24	Y	2.0592	0.457358	BL		12.627	9.67			ExpAA=17.70 First60=17.65 PredHel=1 Topology=o39-58i	1	17.6	36.1	46.3		50	0	8.3	6.5
Rm-nr-83616	108	cytochrome c oxidase subunit VIa-COX13 |met/energy | 6E-54 |NR-LIGHT |1.	0	Rm-nr-83616	327	M	*	83616	48	490	4	11	9	9	0	2	0	13	13	31		0.625	1.43929	9	22		0.391304	2.2	33	15	Y	2.04188	0.445588	BL		12.614	9.67			ExpAA=17.70 First60=17.65 PredHel=1 Topology=o39-58i	1	17.6	36.1	46.3		50	0	8.3	6.5
Rm-nr-84541	78	cytochrome c oxidase subunit VIb isoform 1 |met/energy | 1E-41 |NR-LIGHT |.99	0	Rm-nr-84541	237	M	*	84541	30	397	0	3	2	0	0	3	1	21	6	24	Y	0.369231	2.22857	3	21	Y	0.136364	5.25	5	25	Y	0.190385	4.20833	CYT		9.476	7.61			ExpAA=0.00 First60=0.00 PredHel=0 Topology=o	0						1	5.1	2.6
Rm-nr-30281	82	cytochrome c oxidase subunit VIb-COX12 |met/energy | 1E-41 |NR-LIGHT |1.	0	Rm-nr-30281	249	M	*	30281	13	708	0	1	1	0	1	2	2	6	3	9		0.461538	1.4625	3	6		0.428571	1.5	2	11	Y	0.165	3.70333	CYT		9.955	8.34			ExpAA=0.00 First60=0.00 PredHel=0 Topology=o	0						1	11	2.4
Rm-nr-30282	82	cytochrome c oxidase subunit VIb-COX12 |met/energy | 2E-42 |NR-LIGHT |1.	0	Rm-nr-30282	249	M	*	30282	13	830	1	3	4	1	1	2	1	0	5	6		1.0989	0.65	5	1		2.5	0.166667	9	4		1.782	0.404	CYT		10.014	7.62			ExpAA=0.00 First60=0.00 PredHel=0 Topology=o	0						1	11	1.2
Rm-nr-25516	308	mitochondrial cytochrome c1 |met/energy | 1E-118 |NR-LIGHT |1.01	0	Rm-nr-25516	927	M	*	25516	148	1107	9	32	40	18	8	31	1	9	63	68	Y	1.40468	0.690625	41	27	Y	1.46429	0.642857	99	49	Y	1.9602	0.4949	CYT		34.055	8.66			ExpAA=35.33 First60=16.93 PredHel=2 Topology=i39-58o270-287i	2	11.7	68.8	19.5			1	13.6	7.5
Rm-nr-71926	428	cytochrome oxidase biogenesis protein, putative |met/energy | 1E-145 |NR-LIGHT |1.	0	Rm-nr-71926	1287	M	*	71926	85	2806	3	3	20	7	5	17	4	26	20	57	Y	0.530504	1.76429	24	33		0.705882	1.32	33	52	Y	0.616415	1.54471	CYT		47.746	9.65			ExpAA=87.05 First60=0.01 PredHel=4 Topology=o143-165i221-243o263-285i305-327o	4	20.6	61.7	17.8			3	14	5.8
Rm-nr-5244	50	Cytochrome c oxidase subunit 2 |met/energy | 5E-74 |NR-LIGHT |.22	0	Rm-nr-5244	153	I	*	5244	98	957	0	0	1	2	0	0	28	67	0	98	Y	0	63.7	29	69	Y	0.414286	2.3	3	95	Y	0.0309375	23.9875	BL		5.889	4.25			ExpAA=22.02 First60=22.02 PredHel=1 Topology=o15-37i	1	44	30	26		13	0	14	2
Rm-nr-9220	112	ATP synthase subunit a |uc | 1000 |NR-LIGHT |.78	0	Rm-nr-9220	339	V	*	9220	5413	2121	148	17	213	262	85	5	2861	1822	22	5158	Y	0.0065606	145.77	3074	2084	Y	1.47434	0.677724	640	4773	Y	0.132719	7.52064	CYT		13.306	10.56			ExpAA=48.72 First60=29.22 PredHel=3 Topology=o15-34i54-73o88-110i	3	53.6	26.8	19.6			2	12.5	4.5
Rm-nr-16985	112	cytochrome oxidase subunit III |met/energy | 3E-45 |NR-LIGHT |.78	0	Rm-nr-16985	339	V	*	16985	1301	758	22	23	61	56	16	2	454	667	25	1238	Y	0.0310424	30.95	515	723		0.711326	1.40116	162	1139	Y	0.140684	7.05761	CYT		13.3	10.56			ExpAA=48.10 First60=29.13 PredHel=3 Topology=o15-34i54-73o88-110i	3	53.6	26.8	19.6			2	11.6	4.5
Rm-tb2-16974	75	Cytochrome c oxidase subunit 3 |met/energy | 7E-63 |NR-LIGHT |1.	0	Rm-tb2-16974	228	M	*	16974	1902	1308	48	20	53	38	54	4	743	942	24	1776	Y	0.0207783	46.176	796	980	Y	0.811417	1.22961	159	1743	Y	0.090258	11.0027	SIG	34-35	8.736	6.53	4.639	6.85	ExpAA=24.44 First60=21.53 PredHel=1 Topology=o15-37i	1	29.3	20	50.7		38	2	12	6.7
Rm-nr-51057	82	ubiquinol-cytochrome c reductase complex |met/energy | 5E-39 |NR-LIGHT |1.	0	Rm-nr-51057	249	M	*	51057	20	677	4	3	1	3	0	5	1	3	8	8		1.36752	0.577778	2	6		0.285714	2	11	9		1.089	0.7575	CYT		9.626	9.87			ExpAA=4.49 First60=3.74 PredHel=0 Topology=o	0						0	6.1	6.1
Rm-nr-51059	85	ubiquinol-cytochrome c reductase complex |met/energy | 1E-35 |NR-LIGHT |1.04	0	Rm-nr-51059	258	M	*	51059	7	403	0	0	2	3	0	0	0	2	0	7		0	4.55	2	5		0.333333	1.66667	5	2		1.65	0.336667	CYT		9.873	10.06			ExpAA=3.80 First60=3.17 PredHel=0 Topology=o	0						5	11.8	5.9
Rm-nr-24272	166	cytochrome c oxidase polypeptide IV |met/energy | 7E-68 |NR-LIGHT |.98	0	Rm-nr-24272	501	R	*	24272	115	1281	8	19	28	21	2	24	5	8	43	62		1.05006	0.915909	33	29		1.1	0.852941	76	39	Y	1.881	0.511558	CYT		18.89	9.44			ExpAA=18.74 First60=0.03 PredHel=1 Topology=i143-160o	1	10.2	3.6	86.1		6	0	7.8	6.6
Rm-nr-106558	324	dihydrolipoamide transacylase, putative |uc | 1000 |NR-LIGHT |.77	0.925926	Rm-nr-106558	970	A		106558	12	1040	0	3	1	8	0	0	0	0	3	9		0.461538	1.4625	1	8		0.111111	4	12	0	Y	11.88	0	CYT		34.646	5.72			ExpAA=0.01 First60=0.00 PredHel=0 Topology=o	0						8	14.5	5.2
Rm-nr-123840	513	Dihydrolipoyl dehydrogenase, mitochondrial precursor (Dihydrolipoamide dehydrogenase) |uc | 1000 |NR-LIGHT |1.	0.974659	Rm-nr-123840	1542	M	*	123840	53	1768	0	12	11	11	0	19	0	0	31	22	Y	2.07358	0.446875	11	11		0.916667	0.916667	34	19	Y	1.683	0.548286	SIG	15-16	54.409	6.96	52.646	6.6	ExpAA=0.08 First60=0.01 PredHel=0 Topology=o	0						0	12.7	10.3
Rm-nr-123841	200	dihydrolipoamide dehydrogenase, putative |uc | 1000 |NR-LIGHT |1.18	2.5	Rm-nr-123841	603	M	*	123841	5	674	0	4	1	0	0	0	0	0	4	1		3.07692	0.13	1	0		1	0	5	0		4.95	0	SIG	15-16	21.208	9.48	19.445	9.26	ExpAA=0.04 First60=0.03 PredHel=0 Topology=o	0						0	15.5	8.5
Rm-nr-169689	222	Dihydrolipoamide succinyltransferase component (E2) of 2-oxoglutarate dehydrogenase complex |uc | 1000 |NR-LIGHT |.55	0	Rm-nr-169689	669	K	*	169689	22	1207	0	3	0	0	2	0	4	13	3	17	Y	0.25641	2.7625	4	13		0.285714	2.6	3	19	Y	0.1485	4.7975	CYT		25.391	9.59			ExpAA=0.28 First60=0.00 PredHel=0 Topology=o	0						0	11.7	6.8
Rm-tb2-52764	267	hypothetical protein |uc | 1000 |NR-LIGHT |No matches	0	Rm-tb2-52764	804	M	*	52764	20	1330	0	3	4	1	1	6	0	5	9	10		1.25874	0.65	4	6		0.571429	1.2	8	12		0.609231	1.34667	CYT		29.096	9			ExpAA=0.21 First60=0.15 PredHel=0 Topology=o	0						5	10.9	6.7
Rm-nr-149645	373	Lipoamide acyltransferase component of branched-chain alpha-keto acid dehydrogenase complex |uc | 1000 |NR-LIGHT |.77	5.63003	Rm-nr-149645	1118	S		149645	8	1287	0	4	0	1	0	3	0	0	7	1		5.38462	0.08125	0	1		0	1	5	3		1.2375	0.505	CYT		38.347	8.24			ExpAA=0.05 First60=0.00 PredHel=0 Topology=o	0						3	12.3	4.8
Rm-nr-36333	338	electron transfer flavoprotein, alpha subunit, putative |uc | 1000 |NR-LIGHT |.99	0	Rm-nr-36333	1017	D	*	36333	78	1719	8	19	22	15	2	7	0	5	26	42		0.930233	1.01111	22	20		1.04762	0.869565	64	14	Y	4.224	0.217538	CYT		35.291	8.21			ExpAA=0.08 First60=0.00 PredHel=0 Topology=o	0						2	13	8.9
Rm-nr-110265	254	electron transfer flavoprotein, beta subunit, putative |uc | 1000 |NR-LIGHT |1.	0	Rm-nr-110265	765	M	*	110265	58	1024	0	12	4	19	2	16	0	5	28	28		1.48541	0.627586	4	24	Y	0.16	4.8	35	23		1.44375	0.645278	CYT		27.598	6.92			ExpAA=0.00 First60=0.00 PredHel=0 Topology=o	0						0	9.1	6.7
Rm-nr-54137	379	Protein prune homolog prune homolog |uc | 1000 |NR-LIGHT |.84	3.43008	Rm-nr-54137	1140	M	*	54137	12	1399	2	5	0	3	0	2	0	0	7	3		2.69231	0.24375	0	3		0	3	10	2	Y	3.3	0.183636	CYT		40.279	5.82			ExpAA=0.29 First60=0.16 PredHel=0 Topology=o	0						3	14.8	3.2
Rm-nr-49435	555	F0F1-type ATP synthase, alpha subunit, putative |uc | 1000 |NR-LIGHT |1.	0	Rm-nr-49435	1668	M	*	49435	34	1834	2	18	11	3	0	0	0	0	18	14	Y	1.84615	0.478947	11	3	Y	2.75	0.25	34	0	Y	33.66	0	CYT		60.004	9.05			ExpAA=0.01 First60=0.00 PredHel=0 Topology=o	0						0	11	9.4
Rm-nr-7264	553	F0F1-type ATP synthase, alpha subunit, putative |uc | 1000 |NR-LIGHT |1.	0	Rm-nr-7264	1662	M	*	7264	84	1909	3	25	31	6	1	10	2	6	35	45		1.17057	0.8125	33	12	Y	2.53846	0.352941	65	19	Y	3.2175	0.290758	CYT		60.011	8.98			ExpAA=0.01 First60=0.00 PredHel=0 Topology=o	0						0	12.1	8.5
Rm-nr-4388	547	F0F1-type ATP synthase, beta subunit, putative |uc | 1000 |NR-LIGHT |.97	4.02194	Rm-nr-4388	1644	P	*	4388	86	1748	1	38	36	5	0	6	0	0	44	41	Y	1.61172	0.592222	36	5	Y	6	0.135135	80	6	Y	11.3143	0.0748148	CYT		56.045	5.39			ExpAA=0.08 First60=0.05 PredHel=0 Topology=o	0						1	10.2	8.6
Rm-nr-45082	194	ATP synthase gamma subunit, putative |uc | 1000 |NR-LIGHT |.62	0	Rm-nr-45082	585	P	*	45082	69	2222	3	13	40	4	0	2	0	7	15	51	Y	0.443787	2.07187	40	11	Y	3.33333	0.268293	60	9	Y	5.94	0.149016	CYT		21.721	5.11			ExpAA=0.01 First60=0.00 PredHel=0 Topology=o	0						0	14.9	4.1
Rm-nr-45085	247	ATP synthase gamma subunit, putative |uc | 1000 |NR-LIGHT |.79	0	Rm-nr-45085	738	S		45085	5	742	0	2	3	0	0	0	0	0	2	3		0.769231	0.65	3	0		3	0	5	0		4.95	0	CYT		27.772	9.54			ExpAA=0.02 First60=0.02 PredHel=0 Topology=o	0						1	11.3	4.9
Rm-nr-69207	151	AGAP003212-PA |uc | 1000 |NR-LIGHT |.85	0	Rm-nr-69207	456	L	*	69207	13	752	1	3	1	3	0	0	0	5	3	9		0.461538	1.4625	1	8		0.111111	4	8	5		1.32	0.561111	CYT		16.392	6.47			ExpAA=0.15 First60=0.15 PredHel=0 Topology=o	0						1	13.2	7.3
Rm-nr-104147	502	fumarase, putative |uc | 1000 |NR-LIGHT |1.04	0	Rm-nr-104147	1509	M	*	104147	15	1776	0	6	6	2	0	1	0	0	7	8		1.19658	0.65	6	2		2	0.285714	14	1	Y	6.93	0.0673333	CYT		54.106	8.35			ExpAA=0.09 First60=0.01 PredHel=0 Topology=o	0						1	13.1	8.4
Rm-nr-118193	213	ACYPI009370 |uc | 1000 |NR-LIGHT |1.	7.04225	Rm-nr-118193	642	M	*	118193	6	862	0	1	3	1	0	1	0	0	2	4		0.615385	0.866667	3	1		1.5	0.25	5	1		2.475	0.168333	CYT		22.392	5.98			ExpAA=0.00 First60=0.00 PredHel=0 Topology=o	0						0	12.2	4.2
Rm-tb2-6984	121	Galactose-1-phosphate uridyl transferase |uc | 1000 |NR-LIGHT |1.	0	Rm-tb2-6984	366	M	*	6984	18	1554	7	3	3	0	1	1	0	3	4	6		0.879121	0.78	3	3		0.75	0.75	13	5		2.145	0.360714	CYT		13.895	8.04			ExpAA=0.02 First60=0.02 PredHel=0 Topology=o	0						3	15.7	4.1
Rm-nr-35730	386	glycerol-3-phosphate dehydrogenase |uc | 1000 |NR-LIGHT |1.14	0	Rm-nr-35730	1161	M	*	35730	57	2164	4	7	27	12	0	7	0	0	14	39		0.538462	1.69	27	12	Y	2.07692	0.428571	50	7	Y	6.1875	0.138627	CYT		42.209	6.03			ExpAA=0.50 First60=0.43 PredHel=0 Topology=o	0						0	9.1	8.3
Rm-tb2-126185	271	glycolate oxidase, putative |uc | 1000 |NR-LIGHT |1.	0	Rm-tb2-126185	816	M	*	126185	6	1070	0	1	2	1	0	2	0	0	3	3		1.15385	0.4875	2	1		1	0.333333	4	2		1.32	0.404	SIG	29-30	30.207	9	27.049	8.87	ExpAA=33.42 First60=15.61 PredHel=0 Topology=o	0						1	11.1	9.2
Rm-nr-90985	423	GTP-specific succinyl-CoA synthetase, beta subunit, putative |uc | 1000 |NR-LIGHT |1.	0	Rm-nr-90985	1272	M	*	90985	70	1454	1	19	17	9	2	18	2	2	37	30	Y	1.83623	0.513158	19	11	Y	1.58333	0.55	46	24	Y	1.8216	0.515745	CYT		45.542	5.49			ExpAA=2.98 First60=0.00 PredHel=0 Topology=o	0						0	10.6	7.6
Rm-tb2-146207	233	hydroxymethylglutaryl-CoA lyase, putative |uc | 1000 |NR-LIGHT |1.	0	Rm-tb2-146207	698	M	*	146207	8	811	0	4	3	1	0	0	0	0	4	4		1.23077	0.52	3	1		1.5	0.25	8	0		7.92	0	BL	26-27	24.924	8.45	22.087	7.78	ExpAA=0.03 First60=0.02 PredHel=0 Topology=o	0						2	11.2	9.4
Rm-nr-32156	219	secreted inorganic pyrophosphatase, putative |s/ | 8E-97 |NR-LIGHT |.64	2.2831	Rm-nr-32156	660	A	*	32156	162	748	2	9	9	23	12	16	51	40	25	123	Y	0.310174	3.075	60	63		0.9375	1.03279	43	119	Y	0.35475	2.73159	CYT		24.038	5.25			ExpAA=0.00 First60=0.00 PredHel=0 Topology=o	0						3	10	6.8
Rm-nr-32157	324	secreted inorganic pyrophosphatase, putative |s/ | 1E-145 |NR-LIGHT |.94	0	Rm-nr-32157	975	M	*	32157	83	1045	3	3	5	11	3	13	7	38	16	61	Y	0.397022	2.33235	12	49	Y	0.24	3.76923	22	61	Y	0.35129	2.6787	BL	34-35	36.643	5.58	32.915	5.39	ExpAA=13.00 First60=13.00 PredHel=0 Topology=o	0						3	9.9	6.2
Rm-nr-111599	203	NifU-like N-terminal domain containing protein mitochondrial precursor |uc | 1000 |NR-LIGHT |1.26	0	Rm-nr-111599	612	Q	*	111599	30	1309	0	15	6	2	1	5	0	1	20	9	Y	3.07692	0.278571	6	3		1.5	0.428571	23	7	Y	2.84625	0.294583	CYT		21.627	9.41			ExpAA=0.01 First60=0.00 PredHel=0 Topology=o	0						4	17.2	7.9
Rm-nr-90282	384	kynurenine 3 hydroxylase |uc | 1000 |NR-LIGHT |.82	0.520833	Rm-nr-90282	1155	N	*	90282	14	1319	1	4	3	1	0	4	0	1	8	5		2.05128	0.361111	3	2		1	0.5	9	5		1.485	0.505	CYT		44.151	8.87			ExpAA=41.90 First60=0.00 PredHel=2 Topology=i297-319o334-355i	2	11.2	3.9	84.9			1	8.3	6
Rm-nr-11671	334	malate dehydrogenase, putative |uc | 1000 |NR-LIGHT |1.11	0	Rm-nr-11671	1005	M	*	11671	11	1483	0	7	2	2	0	0	0	0	7	4		2.15385	0.325	2	2		0.666667	0.666667	11	0	Y	10.89	0	CYT		36.109	8.24			ExpAA=6.26 First60=6.09 PredHel=0 Topology=o	0						0	10.5	6.3
Rm-nr-20836	223	malate dehydrogenase, putative |uc | 1000 |NR-LIGHT |.74	0	Rm-nr-20836	672	K	*	20836	10	876	1	6	2	1	0	0	0	0	6	3		2.30769	0.278571	2	1		1	0.333333	10	0		9.9	0	CYT		24.523	9.65			ExpAA=4.72 First60=2.12 PredHel=0 Topology=o	0						0	8.1	6.3
Rm-nr-10979	258	putative ADP-ATP translocase |uc | 1000 |NR-LIGHT |.85	1.16279	Rm-nr-10979	777	G	*	10979	6	862	3	1	0	0	1	1	0	0	2	0		3.07692	0	0	0		0	0	4	2		1.32	0.404	CYT		28.349	10.35			ExpAA=37.51 First60=0.98 PredHel=0 Topology=o	0						5	11.2	11.6
Rm-nr-10977	317	ADP-ATP translocase, putative |uc | 1000 |NR-LIGHT |1.29	0	Rm-nr-10977	954	H	*	10977	34	1258	1	12	9	3	4	4	0	1	16	13		1.75824	0.497059	9	4	Y	1.8	0.4	25	9	Y	2.475	0.349615	CYT		35.207	9.62			ExpAA=70.02 First60=0.00 PredHel=3 Topology=o130-152i191-213o228-249i	3	20.5	45.7	33.8			0	12	9.5
Rm-nr-10978	299	ADP-ATP translocase |uc | 1000 |NR-LIGHT |1.	0	Rm-nr-10978	900	M	*	10978	185	1252	11	70	51	16	14	15	1	7	85	75	Y	1.72065	0.56686	52	23	Y	2.16667	0.433962	148	37	Y	3.85579	0.250805	CYT		33.109	9.83			ExpAA=72.58 First60=0.80 PredHel=3 Topology=o112-134i173-195o210-231i	3	21.7	42.5	35.8			0	9.7	10.4
Rm-nr-243594	332	ADP-ATP translocase 2 |uc | 1000 |NR-LIGHT |1.11	0	Rm-nr-243594	999	V	*	243594	11	1046	0	0	0	0	11	0	0	0	0	0		0	0	0	0		0	0	0	11	Y	0	11.11	SIG	22-23	36.823	9.76	34.566	9.76	ExpAA=81.54 First60=10.41 PredHel=3 Topology=i112-134o173-195i208-230o	3	19.9	42.5	37.7			0	12	8.1
Rm-nr-12859	447	mitochondrial solute carrier |uc | 1000 |NR-LIGHT |.65	7.15884	Rm-nr-12859	94	X		12859	19	1518	1	4	8	3	0	3	0	0	7	11		0.897436	0.89375	8	3		2	0.333333	16	3	Y	3.96	0.178235	CYT		45.52	9.32			ExpAA=27.00 First60=6.90 PredHel=0 Topology=o	0						0	10.3	8.5
Rm-nr-9514	235	LP02521p |uc | 1000 |NR-LIGHT |.63	0	Rm-nr-9514	708	A	*	9514	35	2241	5	9	3	1	3	13	0	1	22	5	Y	5.64103	0.141304	3	2		1	0.5	18	17		0.99	0.903684	CYT		26.723	8.98			ExpAA=32.03 First60=11.38 PredHel=0 Topology=o	0						1	15.7	5.1
Rm-nr-81179	119	carrier protein CGI-69, putative |uc | 1000 |NR-LIGHT |.34	0	Rm-nr-81179	360	K	*	81179	16	1652	1	1	5	1	1	6	0	1	7	7		1.34615	0.56875	5	2		1.66667	0.333333	8	8		0.88	0.897778	SIG	27-28	12.779	10.09	10.173	10.21	ExpAA=26.73 First60=21.72 PredHel=1 Topology=o10-32i	1	18.5	8.4	73.1		87	0	16	7.6
Rm-nr-108736	239	carrier protein MRS3-4, putative |uc | 1000 |NR-LIGHT |.72	0	Rm-nr-108736	716	M		108736	9	923	0	5	3	0	0	1	0	0	6	3		2.30769	0.278571	3	0		3	0	8	1		3.96	0.112222	CYT		26.581	8.06			ExpAA=14.27 First60=5.33 PredHel=0 Topology=o	0						0	14.2	6.7
Rm-nr-32979	266	putative ATP synthase-like protein |uc | 1000 |NR-LIGHT |1.01	0	Rm-nr-32979	801	M	*	32979	29	923	4	9	11	5	0	0	0	0	9	16		0.81448	1.04	11	5	Y	1.83333	0.416667	29	0	Y	28.71	0	BL	29-30	30.673	7.81	27.579	6.2	ExpAA=3.37 First60=0.01 PredHel=0 Topology=o	0						3	7.9	4.9
Rm-nr-32980	266	putative ATP synthase-like protein |uc | 1000 |NR-LIGHT |1.01	0	Rm-nr-32980	801	M	*	32980	20	941	2	3	4	8	0	3	0	0	6	12		0.710059	1.11429	4	8		0.444444	1.6	17	3	Y	4.2075	0.168333	BL	29-30	30.7	7.79	27.605	6.12	ExpAA=3.37 First60=0.01 PredHel=0 Topology=o	0						3	7.9	4.9
Rm-nr-36731	149	ATP synthase c-subunit |uc | 1000 |NR-LIGHT |1.	0	Rm-nr-36731	450	M	*	36731	57	881	3	30	16	6	1	1	0	0	31	22	Y	2.07358	0.446875	16	6	Y	2.28571	0.352941	55	2	Y	18.15	0.0360714	CYT		15.247	10.03			ExpAA=52.04 First60=4.38 PredHel=2 Topology=i88-110o125-147i	2	29.5	10.1	60.4			2	17.4	10.7
Rm-nr-98483	110	F1F0 ATP-synthase subunit Cf6, putative |uc | 1000 |NR-LIGHT |1.01	0	Rm-nr-98483	333	M	*	98483	234	437	0	5	8	4	1	10	4	202	15	218	Y	0.105374	8.85625	12	206	Y	0.057971	15.8462	17	217	Y	0.0772018	12.1761	CYT		12.517	7.71			ExpAA=0.01 First60=0.01 PredHel=0 Topology=o	0						0	12.7	2.7
Rm-nr-98484	110	F1F0 ATP-synthase subunit Cf6, putative |uc | 1000 |NR-LIGHT |1.01	0	Rm-nr-98484	333	M	*	98484	93	584	1	2	3	7	0	2	5	73	4	88	Y	0.0691443	11.44	8	80	Y	0.0987654	8.88889	13	80	Y	0.158889	5.77143	CYT		12.543	7.71			ExpAA=0.01 First60=0.01 PredHel=0 Topology=o	0						0	11.8	2.7
Rm-nr-48898	166	ATP synthase H+ transporting mitochondrial F1 complex delta subunit precursor |uc | 1000 |NR-LIGHT |1.	0	Rm-nr-48898	501	M	*	48898	51	800	5	21	7	3	0	4	1	10	25	21	Y	1.74825	0.525	8	13		0.571429	1.44444	36	15	Y	2.2275	0.409459	CYT		17.9	5.4			ExpAA=0.05 First60=0.00 PredHel=0 Topology=o	0						0	13.9	4.8
Rm-nr-26730	107	ATP synthase F chain |uc | 1000 |NR-LIGHT |1.	0	Rm-nr-26730	324	M	*	26730	49	655	1	20	11	13	1	3	0	0	23	24		1.41538	0.65	11	13		0.785714	1.08333	45	4	Y	8.91	0.0878261	BL		12.795	9.6			ExpAA=22.16 First60=0.00 PredHel=1 Topology=o73-95i	1	20.6	68.2	11.2		12	1	7.5	6.5
Rm-nr-26731	107	ATP synthase F chain |uc | 1000 |NR-LIGHT |1.	0	Rm-nr-26731	324	M	*	26731	19	477	1	7	5	2	0	4	0	0	11	7		2.11538	0.379167	5	2		1.66667	0.333333	15	4	Y	2.97	0.2525	BL		12.813	9.6			ExpAA=22.16 First60=0.00 PredHel=1 Topology=o73-95i	1	20.6	68.2	11.2		12	1	7.5	6.5
Rm-nr-117484	96	F1F0-type ATP synthase subunit G |uc | 1000 |NR-LIGHT |1.	0	Rm-nr-117484	291	M	*	117484	11	465	0	3	1	0	0	4	0	3	7	4		2.15385	0.325	1	3		0.25	1.5	4	7		0.495	1.414	CYT		10.676	9.61			ExpAA=3.75 First60=0.01 PredHel=0 Topology=o	0						0	12.5	9.4
Rm-nr-35386	212	ATP synthase subunit O |uc | 1000 |NR-LIGHT |1.01	1.41509	Rm-nr-35386	639	M	*	35386	42	787	2	16	4	9	0	8	1	2	24	16	Y	2.17195	0.416	5	11		0.416667	1.83333	31	11	Y	2.5575	0.347187	CYT		22.609	9.56			ExpAA=0.09 First60=0.06 PredHel=0 Topology=o	0						0	11.3	7.5
Rm-nr-35385	211	ATP synthase subunit O |uc | 1000 |NR-LIGHT |1.01	0	Rm-nr-35385	636	M	*	35385	31	755	2	8	4	14	0	3	0	0	11	18		0.890688	0.975	4	14		0.266667	2.8	28	3	Y	6.93	0.104483	CYT		22.925	9.67			ExpAA=0.04 First60=0.03 PredHel=0 Topology=o	0						0	10.9	7.6
Rm-nr-38256	357	Der_and-312 phosphate carrier protein, putative |uc | 1000 |NR-LIGHT |1.	2.52101	Rm-nr-38256	1074	M	*	38256	62	1640	7	27	14	4	3	6	1	0	33	19	Y	2.53846	0.363235	15	4	Y	3	0.25	52	10	Y	4.68	0.190566	CYT		38.113	9.19			ExpAA=49.85 First60=1.14 PredHel=0 Topology=o	0						5	11.8	8.1
Rm-nr-47045	315	solute carrier protein, putative |uc | 1000 |NR-LIGHT |1.	0	Rm-nr-47045	948	M	*	47045	54	3649	4	4	12	16	0	9	1	8	13	37		0.526316	1.71786	13	24		0.52	1.71429	36	18	Y	1.87579	0.491351	CYT		34.615	9.68			ExpAA=45.91 First60=11.62 PredHel=0 Topology=o	0						0	12.4	9.8
Rm-nr-111096	151	oxoglutarate-malate carrier protein, putative |uc | 1000 |NR-LIGHT |.81	0	Rm-nr-111096	456	V	*	111096	20	2053	0	6	7	1	1	4	0	1	10	9		1.53846	0.531818	7	2		2.33333	0.25	14	6		1.98	0.404	CYT		16.935	9.63			ExpAA=10.63 First60=0.32 PredHel=0 Topology=o	0						0	11.3	9.9
Rm-nr-40095	340	malate dehydrogenase, putative |uc | 1000 |NR-LIGHT |1.	0	Rm-nr-40095	1023	M	*	40095	38	1280	1	12	12	5	4	1	0	3	13	20		0.952381	0.928571	12	8		1.33333	0.615385	30	8	Y	3.3	0.260645	CYT		35.838	9.3			ExpAA=0.16 First60=0.05 PredHel=0 Topology=o	0						3	13.8	8.2
Rm-nr-40094	265	malate dehydrogenase, putative |uc | 1000 |NR-LIGHT |.78	0	Rm-nr-40094	793	L		40094	10	797	0	5	3	1	0	1	0	0	6	4		1.84615	0.371429	3	1		1.5	0.25	9	1		4.455	0.101	CYT		28.293	9.77			ExpAA=0.09 First60=0.02 PredHel=0 Topology=o	0						5	14	6.4
Rm-nr-5313	76	NADH-ubiquinone oxidoreductase chain 1 |uc | 1000 |NR-LIGHT |.24	0	Rm-nr-5313	231	I	*	5313	2536	1825	35	18	93	83	46	2	949	1310	20	2435	Y	0.012631	75.369	1042	1393		0.747489	1.33557	229	2307	Y	0.0982279	10.1307	BL		8.998	10.51			ExpAA=20.51 First60=6.29 PredHel=1 Topology=i54-75o	1	27.6	1.3	71.1	1	1	0	2.6	5.3
Rm-nr-10471	136	NADH dehydrogenase subunit 5 |uc | 1000 |NR-LIGHT |.25	4.41176	Rm-nr-10471	411	T	*	10471	5	790	0	1	1	0	0	0	3	0	1	4		0.307692	1.3	4	0		4	0	2	3		0.495	1.01	BL		14.366	10.95			ExpAA=80.22 First60=36.25 PredHel=3 Topology=o15-34i47-69o79-101i	3	46.3	18.4	35.3			2	14	3.7
Rm-nr-10464	207	NADH-ubiquinone oxidoreductase chain 5 |uc | 1000 |NR-LIGHT |.38	1.44928	Rm-nr-10464	618	L		10464	439	1176	10	5	30	18	3	0	214	159	5	421	Y	0.0182282	45.6083	244	177	Y	1.37079	0.722449	63	376	Y	0.165438	5.93375	BL		22.905	10.34			ExpAA=126.37 First60=40.34 PredHel=6 Topology=i7-29o39-61i68-90o95-117i134-156o171-189i	6	61.8	14.5	23.7			0	13	5.3
Rm-nr-10465	234	NADH-ubiquinone oxidoreductase chain 5 |uc | 1000 |NR-LIGHT |.42	8.11966	Rm-nr-10465	705	L	*	10465	3165	1783	93	43	318	229	31	10	1350	1091	53	2988	Y	0.0272795	35.9667	1668	1320	Y	1.26268	0.790893	683	2482	Y	0.27232	3.66494	BL		24.017	10.68			ExpAA=150.10 First60=41.56 PredHel=7 Topology=i7-29o39-61i68-90o95-117i129-151o171-190i211-233o	7	64.5	15.4	20.1			0	11.5	3.4
Rm-nr-8396	36	NADH dehydrogenase subunit 4 |uc | 1000 |NR-LIGHT |.08	0	Rm-nr-8396	111	L	*	8396	517	1088	10	3	26	28	5	0	234	211	3	499	Y	0.00923077	81.0875	260	239	Y	1.08333	0.915709	67	450	Y	0.147073	6.68382	CYT		4.108	10			ExpAA=20.31 First60=20.31 PredHel=1 Topology=o10-29i	1	52.8	27.8	19.4		7	0	5.6	11.1
Rm-nr-8394	90	NADH-ubiquinone oxidoreductase chain 4 |uc | 1000 |NR-LIGHT |.21	0	Rm-nr-8394	273	G	*	8394	4183	2359	134	55	426	311	56	11	1858	1332	66	3927	Y	0.0258499	38.0978	2284	1643	Y	1.38929	0.719037	926	3257	Y	0.281381	3.54862	BL		10.109	9.05			ExpAA=42.39 First60=36.18 PredHel=2 Topology=i7-29o44-66i	2	48.9	16.7	34.4		24	0	12.2	10
Rm-nr-8395	76	NADH dehydrogenase subunit 4 |uc | 1000 |NR-LIGHT |.18	0	Rm-nr-8395	231	G	*	8395	993	1156	24	9	78	60	12	0	491	319	9	948	Y	0.0145903	61.62	569	379	Y	1.49737	0.664912	171	822	Y	0.205699	4.82686	BL		8.525	8.81			ExpAA=42.00 First60=36.44 PredHel=2 Topology=i7-29o44-66i	2	57.9	19.7	22.4		10	0	13.2	10.5
Rm-nr-8398	115	NADH-ubiquinone oxidoreductase chain 4 |uc | 1000 |NR-LIGHT |.26	3.47826	Rm-nr-8398	345	G		8398	1018	3067	19	13	64	54	15	3	443	407	16	968	Y	0.0254029	37.0118	507	461	Y	1.0974	0.90748	150	868	Y	0.170886	5.80583	CYT		12.597	9.24			ExpAA=61.18 First60=36.07 PredHel=3 Topology=i7-29o44-66i75-97o	3	57.4	28.7	13.9
Rm-nr-48829	97	NADH dehydrogenase, putative |uc | 1000 |NR-LIGHT |1.	0	Rm-nr-48829	294	M	*	48829	188	2050	6	8	3	6	3	14	20	128	22	157	Y	0.214216	4.43696	23	134	Y	0.17037	5.58333	23	165	Y	0.137169	6.94375	CYT		10.673	9.8			ExpAA=0.00 First60=0.00 PredHel=0 Topology=o	0						1	13.4	6.2
Rm-nr-115545	155	NADH ubiquinone oxidoreductase |uc | 1000 |NR-LIGHT |1.09	1.29032	Rm-nr-115545	468	R	*	115545	15	1229	0	6	5	2	0	2	0	0	8	7		1.53846	0.505556	5	2		1.66667	0.333333	13	2	Y	4.29	0.144286	CYT		18.027	9.26			ExpAA=0.00 First60=0.00 PredHel=0 Topology=o	0						5	9.7	7.1
Rm-nr-109402	445	secreted NADH-ubiquinone oxireductase, putative |s/ | 1E-126 |NR-LIGHT |.93	0	Rm-nr-109402	1338	V	*	109402	99	1753	0	6	16	8	0	17	7	45	23	76	Y	0.45954	2.05833	23	53		0.425926	2.20833	30	69	Y	0.424286	2.24806	CYT		52.374	6.47			ExpAA=1.59 First60=1.56 PredHel=0 Topology=o	0						0	9.4	4.3
Rm-nr-48024	117	NADH dehydrogenase 1 alpha subcomplex subunit 5 |uc | 1000 |NR-LIGHT |.95	0	Rm-nr-48024	354	M	*	48024	12	538	2	8	0	0	0	1	0	1	9	1		6.92308	0.065	0	1		0	1	10	2	Y	3.3	0.183636	CYT		13.276	9.87			ExpAA=0.00 First60=0.00 PredHel=0 Topology=o	0						1	8.5	6
Rm-nr-79902	122	NADH-ubiquinone oxidoreductase |uc | 1000 |NR-LIGHT |.96	0	Rm-nr-79902	369	M	*	79902	40	529	1	2	4	0	0	1	4	28	3	36	Y	0.12474	5.85	8	28	Y	0.275862	3.11111	7	33	Y	0.203824	4.16625	CYT		14.283	9.95			ExpAA=0.01 First60=0.00 PredHel=0 Topology=o	0						0	10.7	1.6
Rm-nr-79906	122	NADH-ubiquinone oxidoreductase |uc | 1000 |NR-LIGHT |.96	0	Rm-nr-79906	369	M	*	79906	12	519	0	2	0	4	0	0	0	6	2	10		0.27972	2.16667	0	10		0	10	6	6		0.848571	0.865714	CYT		14.258	9.99			ExpAA=0.01 First60=0.00 PredHel=0 Topology=o	0						0	10.7	1.6
Rm-nr-71051	116	CG3621 CG3621-PA |uc | 1000 |NR-LIGHT |1.14	0	Rm-nr-71051	345	M		71051	48	417	1	3	1	0	0	2	1	40	5	42	Y	0.178891	4.55	2	40	Y	0.0487805	13.3333	5	43	Y	0.1125	7.23833	CYT		13.086	9.85			ExpAA=0.00 First60=0.00 PredHel=0 Topology=o	0						10	16.4	3.4
Rm-nr-70521	102	CG3621 CG3621-PA |uc | 1000 |NR-LIGHT |1.	0	Rm-nr-70521	309	M	*	70521	36	741	0	5	2	2	0	1	2	24	6	30	Y	0.297767	2.78571	4	26	Y	0.148148	5.2	9	27	Y	0.318214	2.727	CYT		11.394	9.72			ExpAA=0.00 First60=0.00 PredHel=0 Topology=o	0						3	8.8	8.8
Rm-nr-71050	102	CG3621 CG3621-PA |uc | 1000 |NR-LIGHT |1.	0	Rm-nr-71050	309	M	*	71050	7	373	0	1	2	0	0	0	0	4	1	6		0.21978	1.95	2	4		0.4	1.33333	3	4		0.594	1.01	CYT		11.423	9.72			ExpAA=0.00 First60=0.00 PredHel=0 Topology=o	0						4	9.8	8.8
Rm-nr-141557	173	NADH dehydrogenase, putative |uc | 1000 |NR-LIGHT |.99	6.93642	Rm-nr-141557	522	M	*	141557	5	682	0	2	0	3	0	0	0	0	2	3		0.769231	0.65	0	3		0	3	5	0		4.95	0	CYT		18.655	6.18			ExpAA=0.34 First60=0.00 PredHel=0 Topology=o	0						5	12.1	3.5
Rm-nr-48795	383	NADH-ubiquinone oxidoreductase 39 kda subunit |uc | 1000 |NR-LIGHT |.96	0	Rm-nr-48795	1152	R	*	48795	49	1197	1	13	15	2	0	18	0	0	31	17	Y	2.64957	0.345313	15	2	Y	5	0.125	31	18		1.61526	0.568125	CYT		43.706	9.02			ExpAA=4.30 First60=4.24 PredHel=0 Topology=o	0						0	9.4	8.1
Rm-nr-109506	114	NADH dehydrogenase |uc | 1000 |NR-LIGHT |1.	0	Rm-nr-109506	345	M	*	109506	122	1175	0	4	9	7	1	14	11	76	18	103	Y	0.266272	3.52368	20	83	Y	0.238095	3.95238	20	102	Y	0.192233	4.90571	CYT		13.378	8.76			ExpAA=0.30 First60=0.00 PredHel=0 Topology=o	0						0	6.1	6.1
Rm-nr-109507	114	NADH dehydrogenase |uc | 1000 |NR-LIGHT |1.	0	Rm-nr-109507	345	M	*	109507	25	481	0	0	4	1	0	2	3	15	2	23	Y	0.128205	4.98333	7	16		0.411765	2	5	20	Y	0.235714	3.36667	CYT		13.344	8.76			ExpAA=0.23 First60=0.00 PredHel=0 Topology=o	0						0	6.1	6.1
Rm-nr-43310	178	NADH-ubiquinone oxidoreductase sgdh subunit, putative |uc | 1000 |NR-LIGHT |1.22	0	Rm-nr-43310	537	M	*	43310	58	879	1	8	7	5	8	6	7	16	14	35		0.598291	1.51667	14	21		0.636364	1.4	21	37	Y	0.547105	1.69864	BL		21.459	9.46			ExpAA=22.47 First60=7.68 PredHel=1 Topology=i53-75o	1	12.4	57.9	29.8		103	0	9	2.8
Rm-nr-43312	178	NADH-ubiquinone oxidoreductase sgdh subunit, putative |uc | 1000 |NR-LIGHT |1.22	0	Rm-nr-43312	537	M	*	43312	50	664	0	9	6	3	0	4	2	26	13	37		0.526316	1.71786	8	29	Y	0.266667	3.22222	18	32	Y	0.54	1.70105	BL		21.437	9.44			ExpAA=22.47 First60=7.68 PredHel=1 Topology=i53-75o	1	12.4	57.9	29.8		103	0	9	2.8
Rm-nr-43166	175	NADH-ubiquinone oxidoreductase, NDUFB6-B17 subunit, putative |uc | 1000 |NR-LIGHT |1.02	0	Rm-nr-43166	528	M	*	43166	7	1131	1	4	1	0	0	1	0	0	5	1		3.84615	0.108333	1	0		1	0	6	1		2.97	0.144286	BL		20.335	9.98			ExpAA=21.24 First60=0.00 PredHel=1 Topology=o97-119i	1	12.6	55.4	32		56	3	10.3	6.9
Rm-nr-46052	132	NADH CoQ oxidoreductase subunit B18 |uc | 1000 |NR-LIGHT |1.	0	Rm-nr-46052	399	M	*	46052	28	839	1	7	3	4	0	1	1	11	8	19		0.615385	1.37222	4	15		0.25	3	15	13		1.06071	0.820625	CYT		15.704	9.06			ExpAA=0.00 First60=0.00 PredHel=0 Topology=o	0						1	9.1	5.3
Rm-nr-120673	181	NADH ubiquinone oxidoreductase ashi subunit |uc | 1000 |NR-LIGHT |1.05	0	Rm-nr-120673	546	M	*	120673	12	584	0	4	1	4	0	1	0	2	5	7		0.961538	0.758333	1	6		0.142857	3	9	3		2.2275	0.303	CYT		21.049	5.97			ExpAA=17.85 First60=0.00 PredHel=1 Topology=i132-149o	1	9.4	17.7	72.9		32	3	8.3	6.1
Rm-nr-120674	174	NADH ubiquinone oxidoreductase ashi subunit |uc | 1000 |NR-LIGHT |1.01	0	Rm-nr-120674	519	M		120674	5	530	0	3	0	2	0	0	0	0	3	2		1.53846	0.325	0	2		0	2	5	0		4.95	0	CYT		20.189	6.84			ExpAA=17.71 First60=0.00 PredHel=1 Topology=i132-149o	1	9.8	14.4	75.9		25	2	8	6.3
Rm-nr-59452	144	NADH-ubiquinone oxidoreductase, NDUFB9-B22 subunit, putative |uc | 1000 |NR-LIGHT |1.	0	Rm-nr-59452	435	M	*	59452	51	777	2	13	8	13	0	13	1	1	26	23	Y	1.66667	0.553704	9	14		0.6	1.4	36	15	Y	2.2275	0.409459	CYT		17.501	7.85			ExpAA=0.00 First60=0.00 PredHel=0 Topology=o	0						0	5.6	3.5
Rm-nr-39550	123	NADH-ubiquinone oxidoreductase, NDUFC2-B14.5B subunit, putative |uc | 1000 |NR-LIGHT |.93	0	Rm-nr-39550	372	M	*	39550	41	802	3	2	4	6	1	12	1	12	14	23		0.897436	0.996667	5	18		0.263158	3	15	26		0.55	1.64125	CYT		14.639	9.04			ExpAA=26.19 First60=22.15 PredHel=1 Topology=o31-53i	1	17.9	25.2	56.9		70	0	4.9	5.7
Rm-nr-102927	459	NADH-ubiquinone oxidoreductase, NDUFS2-49 kDa subunit, putative |uc | 1000 |NR-LIGHT |.99	0	Rm-nr-102927	1380	S	*	102927	26	1530	0	15	4	6	0	1	0	0	16	10	Y	2.23776	0.382353	4	6		0.571429	1.2	25	1	Y	12.375	0.0388462	CYT		52.121	5.66			ExpAA=1.17 First60=0.00 PredHel=0 Topology=o	0						1	8.1	7.8
Rm-nr-114157	189	NADH dehydrogenase, putative |uc | 1000 |NR-LIGHT |.99	8.46561	Rm-nr-114157	570	M	*	114157	21	668	0	3	3	2	0	2	0	11	5	16		0.452489	1.73333	3	13		0.214286	3.25	8	13		0.565714	1.45889	SIG	22-23	19.795	9.39	17.169	9.03	ExpAA=0.01 First60=0.01 PredHel=0 Topology=o	0						0	14.8	3.7
Rm-nr-30369	101	conserved hypothetical protein |uk | 1000 |NR-LIGHT |1.31	0	Rm-nr-30369	306	M	*	30369	121	467	2	8	5	13	1	5	3	84	13	105	Y	0.188679	4.875	8	97	Y	0.0816327	10.7778	28	93	Y	0.294894	3.23897	CYT		12.05	6.73			ExpAA=0.00 First60=0.00 PredHel=0 Topology=o	0						0	5.9	4
Rm-nr-45045	127	NADH ubiquinone oxidoreductase subunit |uc | 1000 |NR-LIGHT |1.03	0	Rm-nr-45045	384	M	*	45045	53	717	4	5	6	1	0	3	24	10	8	41	Y	0.29304	2.96111	30	11	Y	2.5	0.354839	16	37	Y	0.416842	2.19824	CYT		14.274	8.9			ExpAA=0.00 First60=0.00 PredHel=0 Topology=i	0						0	10.2	6.3
Rm-nr-44315	157	NADH ubiquinone oxidoreductase subunit |uc | 1000 |NR-LIGHT |1.28	0	Rm-nr-44315	474	P	*	44315	24	739	1	1	1	5	0	3	6	7	4	19	Y	0.307692	2.47	7	12		0.538462	1.5	8	16		0.465882	1.79556	CYT		17.466	9.16			ExpAA=0.48 First60=0.48 PredHel=0 Topology=o	0						0	9.6	7
Rm-nr-98498	141	NADH-ubiquinone oxidoreductase, NDUFS8-23 kDa subunit, putative |uc | 1000 |NR-LIGHT |.67	0	Rm-nr-98498	420	A		98498	5	423	0	2	2	1	0	0	0	0	2	3		0.769231	0.65	2	1		1	0.333333	5	0		4.95	0	BL		15.84	9.02			ExpAA=0.10 First60=0.03 PredHel=0 Topology=o	0						4	14.2	5.7
Rm-nr-110799	310	NADH-ubiquinone oxidoreductase, NDUFV1-51kDa subunit, putative |uc | 1000 |NR-LIGHT |.65	0.645161	Rm-nr-110799	929	M		110799	5	935	0	4	1	0	0	0	0	0	4	1		3.07692	0.13	1	0		1	0	5	0		4.95	0	CYT		33.554	8.78			ExpAA=0.38 First60=0.00 PredHel=0 Topology=o	0						7	11.6	11.9
Rm-nr-61137	308	NADH-ubiquinone oxidoreductase, NDUFS3-30 kDa subunit, putative |uc | 1000 |NR-LIGHT |1.15	0	Rm-nr-61137	927	M	*	61137	13	1111	1	5	4	2	1	0	0	0	5	6		1.0989	0.65	4	2		1.33333	0.4	12	1	Y	5.94	0.0776923	CYT		35.647	9.23			ExpAA=0.13 First60=0.00 PredHel=0 Topology=o	0						0	12.7	5.8
Rm-nr-63418	221	NADH-ubiquinone oxidoreductase NUFS7-PSST-20 kDa subunit |uc | 1000 |NR-LIGHT |1.21	0	Rm-nr-63418	666	M	*	63418	13	792	2	4	3	4	0	0	0	0	4	7		0.769231	0.91	3	4		0.6	1	13	0	Y	12.87	0	CYT		24.589	9.59			ExpAA=8.07 First60=0.01 PredHel=0 Topology=o	0						3	10.4	7.2
Rm-nr-69423	163	NADH-ubiquinone oxidoreductase, subunit NDUFB10-PDSW, putative |uc | 1000 |NR-LIGHT |1.01	0	Rm-nr-69423	492	M	*	69423	11	757	1	6	1	3	0	0	0	0	6	4		1.84615	0.371429	1	3		0.25	1.5	11	0	Y	10.89	0	CYT		19.679	6.9			ExpAA=0.03 First60=0.02 PredHel=0 Topology=o	0						0	6.1	3.1
Rm-nr-96482	445	NADP-dependent isocitrate dehydrogenase, putative |uc | 1000 |NR-LIGHT |1.	0.224719	Rm-nr-96482	1338	M	*	96482	34	1503	1	2	12	6	3	2	0	8	4	26	Y	0.22792	3.38	12	14		0.8	1.07692	21	13		1.485	0.596818	CYT		50.401	8.37			ExpAA=0.00 First60=0.00 PredHel=0 Topology=o	0						0	11.2	7
Rm-nr-49163	648	phosphoenolpyruvate carboxykinase |uc | 1000 |NR-LIGHT |1.02	3.24074	Rm-nr-49163	1947	M	*	49163	131	2571	3	41	25	14	6	39	0	3	80	42	Y	2.86225	0.337037	25	17	Y	1.38889	0.653846	83	48	Y	1.67694	0.577143	CYT		68.949	8.23			ExpAA=0.43 First60=0.00 PredHel=0 Topology=o	0						1	11.1	8.8
Rm-nr-32999	402	vesicle amine transport protein |pe | 1E-135 |NR-LIGHT |1.11	1.24378	Rm-nr-32999	1209	A	*	32999	168	2143	14	17	23	26	7	76	0	5	93	54	Y	2.6014	0.373404	23	31		0.71875	1.29167	80	88		0.889888	1.09728	CYT		43.25	6.46			ExpAA=0.57 First60=0.00 PredHel=0 Topology=o	0						5	11.9	8
Rm-nr-47213	404	pyruvate dehydrogenase, putative |uc | 1000 |NR-LIGHT |1.03	0.247525	Rm-nr-47213	1215	K	*	47213	18	2452	1	3	3	2	0	3	0	6	6	11		0.769231	1.02143	3	8		0.333333	2	9	9		0.891	0.909	CYT		44.795	8.6			ExpAA=0.29 First60=0.00 PredHel=0 Topology=o	0						1	11.9	9.2
Rm-nr-106032	88	cytochrome C oxidase subunit VIIa |met/energy | 2E-21 |NR-LIGHT |.99	0	Rm-nr-106032	267	M	*	106032	23	472	0	10	3	5	0	4	1	0	14	9	Y	2.15385	0.39	4	5		0.666667	1	18	5	Y	2.97	0.265789	CYT		9.989	9.95			ExpAA=22.22 First60=1.05 PredHel=1 Topology=o59-81i	1	25	67	8		7	3	11.4	5.7
Rm-nr-106031	88	cytochrome C oxidase subunit VIIa |met/energy | 5E-21 |NR-LIGHT |.99	0	Rm-nr-106031	267	M	*	106031	9	445	0	1	1	3	0	2	0	2	3	6		0.659341	0.975	1	5		0.166667	2.5	5	4		0.99	0.673333	CYT		10.017	9.95			ExpAA=22.21 First60=1.05 PredHel=1 Topology=o59-81i	1	25	67	8		7	5	12.5	5.7
Rm-nr-62684	130	LOC496650 protein, partial |uc | 1000 |NR-LIGHT |1.12	0	Rm-nr-62684	388	M		62684	12	490	0	2	0	6	0	4	0	0	6	6		1.31868	0.557143	0	6		0	6	8	4		1.584	0.448889	SIG	22-23	14.352	9.76	12.022	9.34	ExpAA=39.58 First60=0.11 PredHel=2 Topology=i72-94o109-128i	2	31.5	11.5	56.9			2	15.4	3.8
Rm-nr-62403	173	succinate dehydrogenase |uc | 1000 |NR-LIGHT |1.01	0	Rm-nr-62403	522	M	*	62403	15	745	2	4	6	1	0	2	0	0	6	7		1.15385	0.65	6	1		3	0.142857	13	2	Y	4.29	0.144286	SIG	22-23	18.975	9.75	16.642	9.41	ExpAA=62.43 First60=2.49 PredHel=3 Topology=i72-94o109-131i152-171o	3	36.4	9.8	53.8			2	14.5	5.8
Rm-nr-16984	82	Cytochrome c oxidase subunit 3 |met/energy | 1E-51 |NR-LIGHT |.32	0	Rm-nr-16984	249	I	*	16984	251	995	1	2	3	5	7	0	99	134	2	241	Y	0.0127146	52.2167	102	139		0.728571	1.34951	11	240	Y	0.0451867	20.2	BL	26-27	9.498	5.78	6.633	5.29	ExpAA=41.88 First60=35.33 PredHel=2 Topology=i7-29o49-67i	2	48.8	24.4	26.8		15	0	14.6	4.9
Rm-nr-4156	118	Cytochrome c oxidase subunit 2 |met/energy | 1E-102 |NR-LIGHT |.52	0	Rm-nr-4156	357	S	*	4156	2762	1471	56	27	113	111	79	3	982	1391	30	2597	Y	0.0177651	54.4532	1095	1502		0.728543	1.37044	307	2455	Y	0.12375	8.05049	CYT		13.589	6.69			ExpAA=0.12 First60=0.07 PredHel=0 Topology=o	0						0	16.1	4.2
Rm-nr-4153	136	Cytochrome c oxidase subunit 2 |met/energy | 5E-64 |NR-LIGHT |.6	4.41176	Rm-nr-4153	408	S		4153	1672	1345	30	15	57	69	19	9	583	890	24	1599	Y	0.0230769	41.574	640	959		0.666667	1.4961	171	1501	Y	0.11271	8.81401	CYT		14.739	5.26			ExpAA=1.58 First60=0.05 PredHel=0 Topology=o	0						0	14	3.7
Rm-nr-4154	122	Cytochrome c oxidase subunit 2 |met/energy | 3E-71 |NR-LIGHT |.54	4.91803	Rm-nr-4154	369	S	*	4154	638	1477	6	8	23	28	30	3	248	292	11	591	Y	0.0285863	32.0125	271	320	Y	0.844237	1.17647	65	573	Y	0.112108	8.76864	CYT		13.096	5.21			ExpAA=0.11 First60=0.03 PredHel=0 Topology=o	0						0	15.6	4.9
Rm-nr-4152	118	Cytochrome c oxidase subunit 2 |met/energy | 4E-93 |NR-LIGHT |.52	0.847458	Rm-nr-4152	357	S	*	4152	617	853	11	5	17	12	12	3	242	315	8	586	Y	0.0209671	42.3222	259	327		0.789634	1.25769	45	572	Y	0.0777487	12.5591	CYT		13.443	6.06			ExpAA=0.30 First60=0.17 PredHel=0 Topology=o	0						0	16.1	4.2
Rm-nr-4159	138	Cytochrome c oxidase subunit 2 |met/energy | 8E-93 |NR-LIGHT |.61	0	Rm-nr-4159	417	S	*	4159	565	1107	7	6	21	17	12	0	230	272	6	540	Y	0.0170624	50.1429	251	289	Y	0.865517	1.14683	51	514	Y	0.0980388	9.98346	CYT		16.344	6.09			ExpAA=11.40 First60=0.06 PredHel=0 Topology=o	0						0	13.8	4.3
Rm-nr-5237	113	Cytochrome c oxidase subunit 2 |met/energy | 3E-59 |NR-LIGHT |.5	8.84956	Rm-nr-5237	339	S		5237	220	1119	4	6	5	6	3	7	60	129	13	200	Y	0.0995025	9.28571	65	135	Y	0.477941	2.04545	21	199	Y	0.10395	9.13591	CYT		11.564	4.94			ExpAA=0.06 First60=0.05 PredHel=0 Topology=o	0						0	15	3.5
Rm-nr-5243	46	cytochrome c oxidase subunit II |met/energy | 2E-62 |NR-LIGHT |.21	0	Rm-nr-5243	141	S	*	5243	879	761	22	17	23	39	12	8	248	510	25	820	Y	0.0468472	20.5	271	549	Y	0.492727	2.01838	101	778	Y	0.128357	7.70373	CYT		5.177	7.83			ExpAA=0.50 First60=0.50 PredHel=0 Topology=i	0						0	17.4	4.3
Rm-nr-5239	62	Cytochrome c oxidase subunit 2 |met/energy | 3E-44 |NR-LIGHT |.28	0	Rm-nr-5239	186	M		5239	395	993	9	2	12	10	3	3	111	245	5	378	Y	0.0202963	40.95	123	255	Y	0.480469	2.05645	33	362	Y	0.09	10.7535	CYT		7.15	9.18			ExpAA=1.13 First60=1.13 PredHel=0 Topology=o	0						0	9.7	4.8
Rm-nr-5242	58	Cytochrome c oxidase subunit 2 |met/energy | 2E-43 |NR-LIGHT |.57	0	Rm-nr-5242	177	E	*	5242	158	784	0	1	4	4	5	0	52	92	1	152	Y	0.0100553	49.4	56	96		0.57732	1.68421	9	149	Y	0.0594	15.049	CYT		6.515	8.15			ExpAA=0.21 First60=0.21 PredHel=0 Topology=o	0						0	12.1	6.9
Rm-nr-5246	48	Cytochrome c oxidase subunit 2 |met/energy | 1E-50 |NR-LIGHT |.21	0	Rm-nr-5246	147	I	*	5246	30	882	0	0	1	2	0	0	13	14	0	30	Y	0	19.5	14	16		0.823529	1.06667	3	27	Y	0.106071	6.8175	CYT		5.714	11.07			ExpAA=1.04 First60=1.04 PredHel=0 Topology=i	0
Rm-nr-44640	109	cytochrome C, putative |met/energy | 2E-54 |NR-LIGHT |1.	0	Rm-nr-44640	330	M	*	44640	63	2655	10	16	9	5	13	9	0	1	25	15	Y	2.40385	0.375	9	6		1.28571	0.6	40	23	Y	1.65	0.566585	CYT		12.097	9.57			ExpAA=0.00 First60=0.00 PredHel=0 Topology=o	0						0	11	11
Rm-nr-20587	125	cytochrome c oxidase polypeptide Vb |met/energy | 9E-67 |NR-LIGHT |1.	0	Rm-nr-20587	378	M	*	20587	151	716	7	17	18	13	1	17	6	72	34	109	Y	0.475524	2.02429	24	85	Y	0.27907	3.4	55	96	Y	0.56134	1.73143	CYT		14.377	8.81			ExpAA=0.00 First60=0.00 PredHel=0 Topology=o	0						0	8	6.4
Rm-nr-29445	148	cytochrome B5, putative |met/energy | 7E-62 |NR-LIGHT |1.1	0	Rm-nr-29445	447	L	*	29445	53	962	3	10	4	11	0	5	4	16	15	35		0.641026	1.42188	8	27	Y	0.285714	3	28	25		1.06615	0.87069	CYT		16.803	5.61			ExpAA=20.74 First60=0.00 PredHel=1 Topology=i120-142o	1	14.9	4.1	81.1		6	0	12.8	6.1
Rm-nr-48576	72	cytochrome C oxidase polypeptide VIII, putative |met/energy | .0000000000004 |NR-LIGHT |1.06	0	Rm-nr-48576	219	M	*	48576	29	453	1	10	6	2	0	6	0	4	16	12		1.89349	0.458824	6	6		0.857143	0.857143	19	10		1.71	0.505	CYT		7.981	10.44			ExpAA=19.85 First60=17.52 PredHel=1 Topology=o43-62i	1	26.4	59.7	13.9		10	0	19.4	4.2
Rm-nr-52223	150	cytochrome c oxidase subunit Va |met/energy | 2E-70 |NR-LIGHT |.97	10	Rm-nr-52223	453	X	*	52223	15	850	1	4	6	0	0	3	0	1	7	7		1.34615	0.56875	6	1		3	0.142857	11	4		2.178	0.336667	CYT		15.411	5.13			ExpAA=0.07 First60=0.07 PredHel=0 Topology=o	0						1	7.3	3.3
Rm-nr-52224	146	cytochrome c oxidase subunit Va |met/energy | 1E-63 |NR-LIGHT |.95	0	Rm-nr-52224	441	K	*	52224	13	792	0	5	2	3	0	3	0	0	8	5		2.05128	0.361111	2	3		0.5	1	10	3		2.475	0.275455	CYT		16.994	5.8			ExpAA=0.00 First60=0.00 PredHel=0 Topology=o	0						1	9.6	4.8
Rm-nr-46090	170	succinate dehydrogenase Ip subunit |uc | 1000 |NR-LIGHT |.6	0	Rm-nr-46090	513	S	*	46090	11	645	0	4	3	1	0	3	0	0	7	4		2.15385	0.325	3	1		1.5	0.25	8	3		1.98	0.336667	SIG	23-24	19.139	9.4	16.353	9.15	ExpAA=0.44 First60=0.44 PredHel=0 Topology=o	0						0	14.7	4.7
Rm-nr-46169	284	succinate dehydrogenase Ip subunit |uc | 1000 |NR-LIGHT |1.01	0.704225	Rm-nr-46169	855	M	*	46169	35	1058	2	14	9	7	0	2	0	1	16	17		1.36752	0.65	9	8		1	0.8	32	3	Y	7.92	0.0918182	BL		31.462	9.1			ExpAA=0.08 First60=0.01 PredHel=0 Topology=o	0						1	10.9	5.6
Rm-nr-109499	430	succinate dehydrogenase, putative |uc | 1000 |NR-LIGHT |.71	0	Rm-nr-109499	1293	S	*	109499	45	1622	0	21	7	5	9	2	0	1	23	13	Y	2.52747	0.352083	7	6		1	0.75	33	12	Y	2.51308	0.356471	CYT		47.243	7.21			ExpAA=0.03 First60=0.03 PredHel=0 Topology=o	0						1	10.5	9.3
Rm-nr-67959	325	succinate-CoA ligase, GDP-forming, alpha subunit |uc | 1000 |NR-LIGHT |1.	1.23077	Rm-nr-67959	978	M	*	67959	41	1104	3	16	6	7	1	7	0	1	23	14	Y	2.35897	0.379167	6	8		0.666667	1.14286	32	9	Y	3.168	0.275455	CYT		33.426	9.17			ExpAA=0.02 First60=0.00 PredHel=0 Topology=o	0						1	11.1	12.9
Rm-nr-118601	353	succinyl-CoA synthetase, beta subunit, putative |uc | 1000 |NR-LIGHT |.83	0.849858	Rm-nr-118601	1058	R		118601	8	1343	0	4	1	3	0	0	0	0	4	4		1.23077	0.52	1	3		0.25	1.5	8	0		7.92	0	CYT		38.525	6.3			ExpAA=0.39 First60=0.00 PredHel=0 Topology=o	0						1	7.9	6.8
Rm-nr-23603	390	3-oxoacid CoA-transferase, putative |uc | 1000 |NR-LIGHT |.96	0	Rm-nr-23603	1167	M		23603	27	1588	3	8	4	0	2	10	0	0	18	4	Y	5.53846	0.136842	4	0		4	0	15	12		1.14231	0.7575	CYT		42.299	5.73			ExpAA=0.15 First60=0.07 PredHel=0 Topology=o	0						1	9.5	10.5
Rm-nr-57853	254	3-oxoacid CoA-transferase, putative |uc | 1000 |NR-LIGHT |.62	8.26772	Rm-nr-57853	761	X		57853	8	764	1	1	2	1	0	3	0	0	4	3		1.53846	0.39	2	1		1	0.333333	5	3		1.2375	0.505	CYT		25.072	6.35			ExpAA=0.32 First60=0.01 PredHel=0 Topology=o	0						1	7.1	9.4
Rm-nr-24213	446	ubiquinol--cytochrome c reductase |met/energy | 2E-66 |NR-LIGHT |.98	0	Rm-nr-24213	1341	M	*	24213	43	1744	1	19	11	7	4	1	0	0	20	18		1.61943	0.557143	11	7		1.375	0.583333	38	5	Y	6.27	0.129487	CYT		48.304	8.08			ExpAA=0.02 First60=0.00 PredHel=0 Topology=o	0						0	10.8	6.5
Rm-nr-20423	239	cytochrome b-c1 complex subunit Rieske, mitochondrial |met/energy | 3E-81 |NR-LIGHT |.87	0	Rm-nr-20423	720	G	*	20423	76	1332	6	24	12	15	2	4	1	12	28	40		1.05066	0.896552	13	27		0.464286	1.92857	57	19	Y	2.8215	0.330862	CYT		25.824	9.15			ExpAA=2.62 First60=0.00 PredHel=0 Topology=o	0						2	15.9	6.7
Rm-nr-113816	58	ubiquinol-cytochrome C reductase |met/energy | .000000000006 |NR-LIGHT |1.07	0	Rm-nr-113816	177	M	*	113816	63	530	0	0	1	8	0	7	2	45	7	56	Y	0.188934	4.55	3	53	Y	0.0555556	13.25	9	54	Y	0.162	5.454	BL		6.621	9.21			ExpAA=16.05 First60=16.05 PredHel=0 Topology=o	0						0	3.4	8.6
Rm-nr-114163	58	ubiquinol-cytochrome C reductase |met/energy | .000000000001 |NR-LIGHT |1.07	0	Rm-nr-114163	177	M	*	114163	56	461	0	3	3	9	0	2	9	30	5	51	Y	0.147929	5.525	12	39	Y	0.3	3	15	41	Y	0.353571	2.58812	BL		6.593	9.21			ExpAA=14.05 First60=14.05 PredHel=0 Topology=o	0						0	3.4	8.6
INTERMEDIATE METABOLISM
Rm-nr-202653	148	6-pyruvoyl tetrahydrobiopterin synthase precursor (PTPS) (PTP synthase) |uc | 1000 |NR-LIGHT |1.	0	Rm-nr-202653	447	M	*	202653	13	663	0	0	0	3	0	1	0	9	1	12	Y	0.118343	3.9	0	12		0	12	3	10	Y	0.27	2.525	CYT		16.364	6.64			ExpAA=0.03 First60=0.00 PredHel=0 Topology=o	0						4	14.2	5.4
Rm-nr-124581	179	putative peptide 9.8 kDa |uc | 1000 |NR-LIGHT |1.5	0	Rm-nr-124581	540	M	*	124581	9	966	0	5	0	0	0	4	0	0	9	0		13.8462	0	0	0		0	0	5	4		0.99	0.673333	SIG	42-43	18.944	9.93	14.517	9.06	ExpAA=1.63 First60=1.12 PredHel=0 Topology=o	0						22	16.8	5.6
Rm-nr-39011	859	pol-like protein |uc | 1000 |NR-LIGHT |.71	0	Rm-nr-39011	2580	Y	*	39011	54	3538	13	17	3	6	6	9	0	0	26	9	Y	4	0.216667	3	6		0.428571	1.5	39	15	Y	2.41312	0.37875	CYT		96.484	9.18			ExpAA=0.02 First60=0.00 PredHel=0 Topology=o	0						0	13.6	4.9
Rm-nr-16160	106	hypothetical protein TcasGA2_TC012934 |uc | 1000 |NR-LIGHT |.09	0	Rm-nr-16160	317	A		16160	34	855	4	0	0	3	24	3	0	0	3	3		1.15385	0.4875	0	3		0	3	7	27	Y	0.2475	3.40875	CYT		12.067	10.1			ExpAA=0.05 First60=0.04 PredHel=0 Topology=o	0						1	16	3.8
Rm-tb2-32518	462	pol |uc | 1000 |NR-LIGHT |No matches	0	Rm-tb2-32518	1385	M		32518	32	1591	11	6	7	1	1	6	0	0	12	8		2.05128	0.4	7	1		3.5	0.125	25	7	Y	3.09375	0.271923	CYT		51.651	9.84			ExpAA=0.69 First60=0.00 PredHel=0 Topology=o	0						0	15.6	5.4
Rm-tb2-48061	192	pol-like protein |uc | 1000 |NR-LIGHT |No matches	0	Rm-tb2-48061	579	M	*	48061	17	1538	1	2	0	1	0	13	0	0	15	1	Y	11.5385	0.040625	0	1		0	1	4	13	Y	0.282857	2.626	CYT		21.721	6.88			ExpAA=6.96 First60=0.00 PredHel=0 Topology=o	0						0	14.1	6.3
Rm-nr-16286	238	hypothetical protein TcasGA2_TC012934 |uc | 1000 |NR-LIGHT |.86	0	Rm-nr-16286	717	M	*	16286	11	887	1	4	2	0	0	4	0	0	8	2		4.10256	0.144444	2	0		2	0	7	4		1.386	0.505	CYT		26.577	10.06			ExpAA=15.43 First60=7.45 PredHel=0 Topology=o	0						1	13.4	6.7
Rm-tb2-164948	76	ENSANGP00000020392 |uk | 1000 |NR-LIGHT |No matches	0	Rm-tb2-164948	231	M	*	164948	7	468	0	1	0	2	0	0	0	4	1	6		0.21978	1.95	0	6		0	6	3	4		0.594	1.01	CYT		8.514	8.52			ExpAA=1.39 First60=1.36 PredHel=0 Topology=o	0						0	18.4	6.6
Rm-nr-113898	160	secreted protein, putative |s/ | .00000000001 |NR-LIGHT |.99	0	Rm-nr-113898	483	R	*	113898	12	544	0	0	0	0	0	5	0	7	5	7		0.961538	0.758333	0	7		0	7	0	12	Y	0	12.12	CYT		17.93	5.63			ExpAA=0.00 First60=0.00 PredHel=0 Topology=o	0						0	8.1	3.8
Rm-nr-113897	204	secreted protein, putative |s/ | .0000000000008 |NR-LIGHT |1.26	0	Rm-nr-113897	615	R	*	113897	10	642	0	1	0	1	1	3	0	4	4	5		1.02564	0.65	0	5		0	5	2	8		0.22	2.69333	CYT		22.874	5.42			ExpAA=0.02 First60=0.02 PredHel=0 Topology=o	0						1	9.8	4.4
Rm-nr-113896	177	secreted protein, putative |uk | 1000 |NR-LIGHT |1.09	3.38983	Rm-nr-113896	534	M	*	113896	11	859	0	3	3	1	0	2	0	2	5	6		1.0989	0.65	3	3		0.75	0.75	7	4		1.386	0.505	SIG	19-20	19.026	4.92	17.113	4.83	ExpAA=17.18 First60=17.18 PredHel=1 Topology=o4-23i	1	10.7	2.3	87		154	1	8.5	3.4
Rm-nr-113751	181	secreted protein, putative |s/ | .000000000001 |NR-LIGHT |1.12	0	Rm-nr-113751	546	M	*	113751	7	1051	0	2	2	1	0	0	0	2	2	5		0.512821	1.08333	2	3		0.5	1	5	2		1.65	0.336667	SIG	19-20	20.278	8.52	18.361	8.06	ExpAA=18.73 First60=18.73 PredHel=1 Topology=o4-23i	1	10.5	2.2	87.3		158	0	6.6	3.9
Rm-nr-10911	98	hypothetical protein IscW_ISCW021732 |uk | 1000 |NR-LIGHT |.92	0	Rm-nr-10911	297	K	*	10911	6	624	1	4	0	0	0	1	0	0	5	0		7.69231	0	0	0		0	0	5	1		2.475	0.168333	CYT		10.773	6.55			ExpAA=0.09 First60=0.09 PredHel=0 Topology=o	0						1	12.2	7.1
Rm-nr-58711	338	carbon-nitrogen hydrolase, putative |uc | 1000 |NR-LIGHT |.73	0	Rm-nr-58711	1017	D	*	58711	12	1372	1	5	2	2	0	2	0	0	7	4		2.15385	0.325	2	2		0.666667	0.666667	10	2	Y	3.3	0.183636	CYT		38.332	7.74			ExpAA=1.01 First60=0.20 PredHel=0 Topology=o	0						1	13.3	5.6
Rm-tb2-78589	247	pugilist CG4067-PA, isoform A isoform 1 |uc | 1000 |NR-LIGHT |No matches	0	Rm-tb2-78589	744	M	*	78589	16	1644	1	6	2	4	1	2	0	0	8	6		1.75824	0.433333	2	4		0.4	1.33333	13	3	Y	3.2175	0.216429	CYT		26.693	7			ExpAA=0.07 First60=0.00 PredHel=0 Topology=o	0						0	13	7.3
Rm-nr-180094	316	conserved hypothetical protein |uc | 1000 |NR-LIGHT |.94	0	Rm-nr-180094	951	K	*	180094	11	1112	0	0	2	4	1	2	0	2	2	8		0.34188	1.73333	2	6		0.285714	2	6	5		0.99	0.721429	CYT		36.058	6.24			ExpAA=0.10 First60=0.00 PredHel=0 Topology=o	0						0	10.8	6.3
Rm-nr-106134	590	peroxisomal N1-acetyl-spermine-spermidine oxidase, putative |uc | 1000 |NR-LIGHT |2.57	0.338983	Rm-nr-106134	1773	M	*	106134	24	1902	0	9	2	7	0	6	0	0	15	9	Y	2.30769	0.365625	2	7		0.25	2.33333	18	6	Y	2.54571	0.318947	CYT		64.696	5.63			ExpAA=1.71 First60=1.67 PredHel=0 Topology=o	0						0	13.4	8
Rm-nr-123515	220	peroxisomal N(1)-acetyl-spermine-spermidine oxidase, putative |uc | 1000 |NR-LIGHT |.45	0	Rm-nr-123515	663	G	*	123515	14	1323	0	4	4	1	0	5	0	0	9	5		2.30769	0.325	4	1		2	0.2	9	5		1.485	0.505	CYT		25.488	6.12			ExpAA=0.02 First60=0.00 PredHel=0 Topology=o	0						2	14.1	5.5
Rm-tb2-46572	274	folylpolyglutamate synthase, putative |uc | 1000 |NR-LIGHT |1.	0	Rm-tb2-46572	825	M	*	46572	19	1536	1	1	5	3	0	9	0	0	10	8		1.7094	0.472727	5	3		1.25	0.5	10	9		0.99	0.826364	CYT		30.594	9.15			ExpAA=0.07 First60=0.00 PredHel=0 Topology=o	0						1	11.7	6.2
Rm-nr-125154	311	gamma-glutamyl hydrolase |uc | 1000 |NR-LIGHT |1.	2.2508	Rm-nr-125154	936	M	*	125154	9	1073	0	4	0	2	1	0	0	2	4	4		1.23077	0.52	0	4		0	4	6	3		1.485	0.432857	SIG	19-20	34.601	8.93	32.554	9.01	ExpAA=13.32 First60=13.16 PredHel=1 Topology=i7-29o	1	7.1	90.7	2.3		282	1	12.2	5.1
Rm-nr-147137	239	geranylgeranyl pyrophosphate synthase-polyprenyl synthetase, putative |uc | 1000 |NR-LIGHT |.6	1.25523	Rm-nr-147137	715	L		147137	5	1091	0	1	2	2	0	0	0	0	1	4		0.307692	1.3	2	2		0.666667	0.666667	5	0		4.95	0	CYT		25.958	5.31			ExpAA=0.00 First60=0.00 PredHel=0 Topology=o	0						2	15.9	6.7
Rm-nr-29307	299	geranylgeranyl diphosphate synthase, putative |uc | 1000 |NR-LIGHT |1.04	1.33779	Rm-nr-29307	900	M	*	29307	74	1886	7	5	7	1	0	17	7	30	22	45		0.735786	1.27174	14	31		0.4375	2.06667	20	54	Y	0.36	2.59714	CYT		33.946	5.94			ExpAA=1.72 First60=0.00 PredHel=0 Topology=o	0						0	9.7	5.4
Rm-nr-90531	224	geranylgeranyl pyrophosphate synthase-polyprenyl synthetase, putative |uc | 1000 |NR-LIGHT |1.23	0	Rm-nr-90531	675	M	*	90531	10	1322	1	2	1	2	0	1	0	3	3	6		0.659341	0.975	1	5		0.166667	2.5	6	4		1.188	0.577143	CYT		24.879	6.53			ExpAA=0.02 First60=0.00 PredHel=0 Topology=o	0						0	12.5	6.7
Rm-nr-179522	347	Lipoyl synthase |uc | 1000 |NR-LIGHT |.9	1.15274	Rm-nr-179522	1044	Q	*	179522	18	1239	0	0	4	1	0	12	0	1	12	6	Y	2.63736	0.3	4	2		1.33333	0.4	5	13		0.353571	2.18833	CYT		38.463	8.3			ExpAA=0.03 First60=0.01 PredHel=0 Topology=o	0						1	12.1	7.5
Rm-nr-74787	220	glycine N-methyltransferase, putative |uc | 1000 |NR-LIGHT |.76	1.81818	Rm-nr-74787	659	M		74787	6	718	0	3	0	0	2	1	0	0	4	0		6.15385	0	0	0		0	0	3	3		0.7425	0.7575	CYT		24.464	6.11			ExpAA=0.00 First60=0.00 PredHel=0 Topology=o	0						0	11.8	7.7
Rm-nr-131208	282	acid methyltransferase, putative |uc | 1000 |NR-LIGHT |.94	0	Rm-nr-131208	849	M	*	131208	11	1092	0	3	4	1	0	2	0	1	5	6		1.0989	0.65	4	2		1.33333	0.4	8	3		1.98	0.336667	CYT		32.246	6.31			ExpAA=0.03 First60=0.00 PredHel=0 Topology=o	0						0	11.3	3.5
Rm-nr-34284	336	molybdenum cofactor biosynthesis pathway protein, putative |uc | 1000 |NR-LIGHT |.88	0	Rm-nr-34284	1011	T	*	34284	14	1093	4	1	3	1	0	4	1	0	5	5		1.28205	0.541667	4	1		2	0.2	9	5		1.485	0.505	CYT		37.664	9.24			ExpAA=0.03 First60=0.00 PredHel=0 Topology=o	0						0	12.8	7.7
Rm-nr-101420	396	conserved hypothetical protein |uc | 1000 |NR-LIGHT |.98	0	Rm-nr-101420	1191	M	*	101420	35	1325	1	4	3	8	0	16	0	3	20	14	Y	2.05128	0.433333	3	11		0.25	2.75	16	19		0.792	1.12882	CYT		43.324	4.79			ExpAA=5.86 First60=0.01 PredHel=0 Topology=o	0						1	11.9	7.1
Rm-nr-55265	96	molybdopterin synthase large subunit, putative |uc | 1000 |NR-LIGHT |.66	0	Rm-nr-55265	291	A	*	55265	6	673	3	1	1	1	0	0	0	0	1	2		0.512821	0.65	1	1		0.5	0.5	6	0		5.94	0	CYT		11.425	9.13			ExpAA=0.02 First60=0.02 PredHel=0 Topology=i	0						0	5.2	3.1
Rm-nr-48077	263	pantothenate kinase PanK, putative |uc | 1000 |NR-LIGHT |.71	7.98479	Rm-nr-48077	792	N	*	48077	11	889	1	7	2	1	0	0	0	0	7	3		2.69231	0.24375	2	1		1	0.333333	11	0	Y	10.89	0	CYT		26.551	7.12			ExpAA=13.03 First60=0.47 PredHel=0 Topology=o	0						0	11.8	8
Rm-tb2-47840	208	pantothenate kinase PanK, putative |uc | 1000 |NR-LIGHT |No matches	0	Rm-tb2-47840	623	M		47840	11	1015	5	2	0	3	0	1	0	0	3	3		1.15385	0.4875	0	3		0	3	10	1	Y	4.95	0.0918182	CYT		22.989	6.16			ExpAA=0.03 First60=0.01 PredHel=0 Topology=o	0						7	13.5	9.6
Rm-nr-50119	331	para-hydroxybenzoate--polyprenyltransferase, mitochondrial |uc | 1000 |NR-LIGHT |.88	5.43807	Rm-nr-50119	996	M	*	50119	11	1559	0	5	1	0	0	5	0	0	10	1		7.69231	0.0590909	1	0		1	0	6	5		0.99	0.721429	BL		34.026	9.63			ExpAA=130.27 First60=0.01 PredHel=7 Topology=i102-119o129-151i164-186o190-212i219-241o247-264i296-318o	7	43.5	10	46.5			0	12.7	6.9
Rm-nr-27418	244	phosphoserine aminotransferase, putative |met/aa | 1E-103 |NR-LIGHT |.88	0	Rm-nr-27418	735	K	*	27418	24	1560	3	1	6	2	0	6	1	5	7	14		0.717949	1.1375	7	7		0.875	0.875	12	12		0.913846	0.932308	CYT		27.311	8.71			ExpAA=0.62 First60=0.00 PredHel=0 Topology=o	0						0	10.7	7.4
Rm-nr-40426	253	ubiquinone biosynthesis protein, putative |uc | 1000 |NR-LIGHT |.99	0	Rm-nr-40426	762	M	*	40426	11	1146	2	0	3	2	0	3	0	1	3	6		0.659341	0.975	3	3		0.75	0.75	7	4		1.386	0.505	CYT		29.34	6.8			ExpAA=0.48 First60=0.41 PredHel=0 Topology=o	0						0	8.7	4.7
Rm-nr-130627	208	hypothetical protein LOC749248 isoform 1 |uc | 1000 |NR-LIGHT |.95	0	Rm-nr-130627	627	M	*	130627	10	1143	0	1	1	1	1	6	0	0	7	2		3.58974	0.1625	1	1		0.5	0.5	3	7		0.37125	1.7675	CYT		24.101	9.16			ExpAA=0.00 First60=0.00 PredHel=0 Topology=o	0						0	10.6	6.3
Rm-nr-47267	434	adenosylhomocysteinase |uc | 1000 |NR-LIGHT |1.	2.53456	Rm-nr-47267	1305	M	*	47267	70	1469	2	9	16	10	3	15	2	13	24	41		0.879121	1.066	18	23		0.75	1.21053	37	33		1.07735	0.877105	CYT		46.482	6.11			ExpAA=0.09 First60=0.05 PredHel=0 Topology=o	0						0	10.4	8.1
Rm-nr-99872	464	KIAA0828 protein, isoform CRA_a |uc | 1000 |NR-LIGHT |.76	0.646552	Rm-nr-99872	1395	A	*	99872	23	2272	0	6	11	3	0	3	0	0	9	14		0.923077	0.91	11	3	Y	2.75	0.25	20	3	Y	4.95	0.144286	CYT		50.429	7.57			ExpAA=2.41 First60=2.28 PredHel=0 Topology=o	0						2	12.9	6.5
Rm-nr-9596	412	methionine adenosyltransferase, putative |uc | 1000 |NR-LIGHT |1.21	0	Rm-nr-9596	1239	M	*	9596	137	2870	5	19	41	20	4	46	0	2	65	63	Y	1.5625	0.620455	41	22	Y	1.78261	0.52381	85	52	Y	1.58774	0.610698	CYT		45.599	5.88			ExpAA=0.15 First60=0.00 PredHel=0 Topology=o	0						0	11.9	8.5
Rm-nr-121684	255	Ubiquinone biosynthesis methyltransferase COQ5 |uc | 1000 |NR-LIGHT |.78	0	Rm-nr-121684	768	G	*	121684	18	1132	0	2	4	0	0	7	0	5	9	9		1.38462	0.585	4	5		0.666667	1	6	12		0.456923	1.73143	CYT		29.085	7.14			ExpAA=0.11 First60=0.05 PredHel=0 Topology=o	0						1	9.4	7.1
LIPID METABOLISM
Rm-nr-22742	206	flavonol reductase-cinnamoyl-CoA reductase, putative |uc | 1000 |NR-LIGHT |1.	0	Rm-nr-22742	621	M	*	22742	11	896	1	2	4	2	1	1	0	0	3	6		0.659341	0.975	4	2		1.33333	0.4	9	2	Y	2.97	0.202	CYT		22.631	6.38			ExpAA=0.06 First60=0.05 PredHel=0 Topology=o	0						0	11.7	7.3
Rm-nr-43576	190	3-hydroxyacyl-CoA dehydratase 2 |met/lipd | 3E-49 |NR-LIGHT |.83	0	Rm-nr-43576	573	L	*	43576	17	1068	8	2	0	2	0	4	0	1	6	3		2.30769	0.278571	0	3		0	3	12	5		1.98	0.388462	BL	32-33	21.897	9.18	18.234	9.25	ExpAA=90.27 First60=24.35 PredHel=4 Topology=i33-55o70-89i109-131o151-173i	4	44.7	18.4	36.8			0	11.6	5.3
Rm-nr-119222	310	L3-hydroxyacylcoenzyme A dehydrogenase |uc | 1000 |NR-LIGHT |1.	2.58065	Rm-nr-119222	933	M	*	119222	56	1199	0	6	17	11	2	14	0	6	20	34		0.879121	1.05238	17	17		0.944444	0.944444	34	22		1.46348	0.634857	CYT		32.686	9.19			ExpAA=1.56 First60=1.55 PredHel=0 Topology=o	0						2	14.5	7.4
Rm-nr-64762	241	3-hydroxyacyl-coa dehyrogenase |met/lipd | 1E-71 |NR-LIGHT |.76	4.97925	Rm-nr-64762	726	P	*	64762	18	1199	5	2	9	1	0	1	0	0	3	10		0.41958	1.625	9	1		4.5	0.1	17	1	Y	8.415	0.0561111	CYT		25.813	8.96			ExpAA=0.01 First60=0.01 PredHel=0 Topology=o	0						1	9.5	4.6
Rm-nr-55572	711	propionyl-Coenzyme A carboxylase, alpha polypeptide |uc | 1000 |NR-LIGHT |1.	7.03235	Rm-nr-55572	2136	M	*	55572	39	2243	2	4	8	17	1	6	0	1	10	26		0.569801	1.53636	8	18		0.421053	2	31	8	Y	3.41	0.2525	CYT		72.432	7.22			ExpAA=0.12 First60=0.00 PredHel=0 Topology=o	0						2	10.1	6.3
Rm-tb2-124639	232	Monoacylglycerol lipase ABHD12 |met/lipd | 4E-34 |NR-LIGHT |No matches	0	Rm-tb2-124639	694	M		124639	6	803	0	4	1	1	0	0	0	0	4	2		2.05128	0.26	1	1		0.5	0.5	6	0		5.94	0	BL		25.636	9.77			ExpAA=23.23 First60=22.73 PredHel=1 Topology=i38-60o	1	9.5	74.1	16.4		172	3	11.2	8.2
Rm-nr-82793	494	Trifunctional enzyme subunit beta |met/lipd | 1E-167 |NR-LIGHT |1.15	3.64372	Rm-nr-82793	1485	H	*	82793	19	1590	2	10	4	1	0	1	0	1	11	6	Y	2.41758	0.325	4	2		1.33333	0.4	17	2	Y	5.61	0.112222	CYT		50.576	9.39			ExpAA=0.54 First60=0.02 PredHel=0 Topology=o	0						0	14	7.5
Rm-nr-50467	277	3-ketoacyl-coa thiolase, mitochondrial (beta- ketothiolase) (acetyl-coa acyltransferase) (mitochondrial 3-oxoacyl- coa thiolase) |met/lipd | 3E-73 |NR-LIGHT |.69	0	Rm-nr-50467	834	V	*	50467	23	1229	1	12	2	5	1	2	0	0	14	7	Y	2.69231	0.303333	2	5		0.333333	1.66667	20	3	Y	4.95	0.144286	CYT		29.956	8.87			ExpAA=2.85 First60=0.00 PredHel=0 Topology=o	0						0	11.9	8.3
Rm-nr-42542	157	Acyl carrier protein |uc | 1000 |NR-LIGHT |1.03	0	Rm-nr-42542	474	M	*	42542	20	746	4	8	4	2	0	1	0	1	9	7		1.73077	0.455	4	3		1	0.6	18	2	Y	5.94	0.106316	CYT		17.787	5.2			ExpAA=0.00 First60=0.00 PredHel=0 Topology=o	0						1	11.5	1.3
Rm-nr-63241	411	acyl-CoA oxidase |met/lipd | 1E-120 |NR-LIGHT |.62	0.729927	Rm-nr-63241	1231	I		63241	14	1234	1	3	0	8	0	2	0	0	5	8		0.854701	0.866667	0	8		0	8	12	2	Y	3.96	0.155385	CYT		45.647	6.4			ExpAA=2.38 First60=0.00 PredHel=0 Topology=o	0						0	9.7	6.8
Rm-nr-113971	241	acyl-CoA reductase, putative |met/lipd | 1E-125 |NR-LIGHT |.64	0	Rm-nr-113971	721	V		113971	7	725	0	3	0	1	0	3	0	0	6	1		4.61538	0.0928571	0	1		0	1	4	3		0.99	0.606	CYT		27.1	7.66			ExpAA=0.04 First60=0.00 PredHel=0 Topology=o	0						0	9.1	6.2
Rm-nr-114567	477	acyl-CoA reductase, putative |met/lipd | 0 |NR-LIGHT |.96	1.67715	Rm-nr-114567	1434	M	*	114567	17	1676	0	5	0	9	0	2	0	1	7	10		0.979021	0.8125	0	10		0	10	14	3	Y	3.465	0.202	CYT		53.247	8.64			ExpAA=24.63 First60=0.00 PredHel=1 Topology=o423-442i	1	4	88.7	7.3		35	0	12.8	4.6
Rm-nr-121664	186	acyl-CoA reductase, putative |met/lipd | 8E-63 |NR-LIGHT |.39	1.6129	Rm-nr-121664	556	E		121664	6	949	0	4	1	0	0	1	0	0	5	1		3.84615	0.108333	1	0		1	0	5	1		2.475	0.168333	CYT		20.686	9.51			ExpAA=4.30 First60=3.90 PredHel=0 Topology=o	0						1	14.5	2.2
Rm-nr-96061	222	acyl-CoA synthetase, putative |met/lipd | 1E-67 |NR-LIGHT |.66	0	Rm-nr-96061	669	Q	*	96061	10	1222	0	4	0	1	0	0	1	4	4	6		0.879121	0.78	1	5		0.166667	2.5	5	5		0.825	0.841667	CYT		24.681	6.2			ExpAA=0.00 First60=0.00 PredHel=0 Topology=o	0						1	10.4	9
Rm-nr-123527	325	acyl-CoA synthetase, putative |met/lipd | 2E-70 |NR-LIGHT |.86	0	Rm-nr-123527	974	M		123527	5	979	0	1	0	3	0	1	0	0	2	3		0.769231	0.65	0	3		0	3	4	1		1.98	0.202	CYT		35.752	8.81			ExpAA=4.55 First60=3.07 PredHel=0 Topology=o	0						0	12	8.3
Rm-tb2-54904	512	acyl-CoA synthetase, putative |met/lipd | 0 |NR-LIGHT |No matches	0	Rm-tb2-54904	1539	E	*	54904	17	1742	1	1	6	1	1	4	1	2	5	10		0.699301	1.08333	7	3		1.75	0.375	9	8		0.99	0.808	CYT		57.018	8.89			ExpAA=19.50 First60=10.66 PredHel=0 Topology=o	0						1	13.7	6.4
Rm-nr-32846	611	long chain fatty acid CoA ligase, putative |met/lipd | 0 |NR-LIGHT |.84	0.818331	Rm-nr-32846	1836	T	*	32846	100	3186	2	27	13	10	2	35	0	11	62	34	Y	2.72527	0.350794	13	21		0.590909	1.5	52	48		1.05061	0.914717	CYT		67.205	6.84			ExpAA=0.32 First60=0.02 PredHel=0 Topology=o	0						1	11.8	7.4
Rm-tb2-31724	267	long chain fatty acid CoA ligase, putative |met/lipd | 1E-151 |NR-LIGHT |No matches	0	Rm-tb2-31724	804	M	*	31724	11	1590	3	4	1	0	1	2	0	0	6	1		4.61538	0.0928571	1	0		1	0	8	3		1.98	0.336667	CYT		29.819	5.54			ExpAA=0.37 First60=0.00 PredHel=0 Topology=o	0						0	10.5	9.7
Rm-nr-58519	327	putative non-ribosomal peptide synthetase NRPS1098 |ps | 5E-90 |NR-LIGHT |.3	0	Rm-nr-58519	984	N	*	58519	24	2434	1	3	12	7	0	1	0	0	4	19	Y	0.307692	2.47	12	7		1.5	0.538462	23	1	Y	11.385	0.0420833	CYT		37.241	8.32			ExpAA=0.45 First60=0.44 PredHel=0 Topology=o	0						1	15.9	3.4
Rm-nr-92098	282	acyl-CoA synthetase, putative |met/lipd | 5E-62 |NR-LIGHT |.74	0	Rm-nr-92098	845	N		92098	8	849	1	5	0	1	0	1	0	0	6	1		4.61538	0.0928571	0	1		0	1	7	1		3.465	0.12625	CYT		30.937	9.39			ExpAA=1.76 First60=0.08 PredHel=0 Topology=o	0						0	16.7	7.1
Rm-nr-15903	274	acyl-CoA synthetase, putative |met/lipd | 1E-137 |NR-LIGHT |.47	0	Rm-nr-15903	825	A	*	15903	15	1103	1	2	2	4	1	1	1	3	3	10		0.41958	1.625	3	7		0.375	1.75	9	6		1.27286	0.606	CYT		30.16	7.75			ExpAA=0.06 First60=0.02 PredHel=0 Topology=o	0						0	10.9	8.4
Rm-nr-70675	254	Acyl-CoA-binding domain-containing protein 6 ACBD6 protein |met/lipd | 5E-50 |NR-LIGHT |.9	0	Rm-nr-70675	765	R	*	70675	39	1191	1	10	1	9	1	10	0	7	20	17		1.7094	0.52619	1	16	Y	0.0588235	8	21	18		1.09421	0.826364	CYT		28.989	5.06			ExpAA=0.00 First60=0.00 PredHel=0 Topology=o	0						2	8.7	5.1
Rm-nr-95326	88	acyl-CoA-binding protein |met/lipd | 4E-44 |NR-LIGHT |1.	0	Rm-nr-95326	267	M	*	95326	18	654	0	2	1	8	0	3	0	4	5	13		0.549451	1.40833	1	12	Y	0.0769231	6	11	7		1.36125	0.589167	CYT		10.148	8.62			ExpAA=0.00 First60=0.00 PredHel=0 Topology=o	0						0	9.1	6.8
Rm-nr-70917	339	ribosome biogenesis regulatory protein homolog |st | 6E-79 |NR-LIGHT |.98	0	Rm-nr-70917	1014	A		70917	19	1019	1	8	0	5	1	2	0	2	10	7		1.92308	0.413636	0	7		0	7	14	5	Y	2.31	0.336667	CYT		39.329	10.03			ExpAA=0.00 First60=0.00 PredHel=0 Topology=o	0						3	7.1	3.8
Rm-nr-326054	138	hypothetical protein BRAFLDRAFT_126058 |uc | 1000 |NR-LIGHT |.66	0	Rm-nr-326054	411	K		326054	6	415	0	0	0	0	0	0	0	6	0	6		0	3.9	0	6		0	6	0	6		0	6.06	CYT		15.306	8.72			ExpAA=1.44 First60=0.01 PredHel=0 Topology=o	0						0	13	10.1
Rm-nr-107094	318	conserved hypothetical protein |uc | 1000 |NR-LIGHT |.8	0.628931	Rm-nr-107094	957	W	*	107094	8	1430	0	3	1	3	0	1	0	0	4	4		1.23077	0.52	1	3		0.25	1.5	7	1		3.465	0.12625	CYT		36.372	8.83			ExpAA=0.22 First60=0.21 PredHel=0 Topology=o	0						0	11.9	6.3
Rm-tb2-105866	149	hypothetical protein BRAFLDRAFT_225387 |uc | 1000 |NR-LIGHT |1.	0	Rm-tb2-105866	450	M	*	105866	9	1067	0	1	2	1	0	5	0	0	6	3		2.30769	0.278571	2	1		1	0.333333	4	5		0.66	1.01	BL	-1	16.699	8.97			ExpAA=50.66 First60=5.98 PredHel=2 Topology=i88-110o125-147i	2	29.5	10.1	60.4			1	17.4	6
Rm-tb2-31093	104	short-chain dehydrogenase, putative |uk | 1000 |NR-LIGHT |1.	0	Rm-tb2-31093	315	M	*	31093	13	1226	1	1	3	2	1	4	0	1	5	6		1.0989	0.65	3	3		0.75	0.75	7	6		0.99	0.7575	CYT		12.078	11.15			ExpAA=0.49 First60=0.43 PredHel=0 Topology=o	0						0	13.5	8.7
Rm-nr-42264	310	sphingomyelin phosphodiesterase, putative |uc | 1000 |NR-LIGHT |.9	0	Rm-nr-42264	933	M	*	42264	12	1606	0	9	0	0	0	3	0	0	12	0		18.4615	0	0	0		0	0	9	3		2.2275	0.303	CYT		35.469	7.09			ExpAA=0.01 First60=0.00 PredHel=0 Topology=o	0						1	8.7	7.7
Rm-nr-45864	291	sphingomyelin phosphodiesterase, putative |uc | 1000 |NR-LIGHT |.85	1.03093	Rm-nr-45864	876	G	*	45864	5	1025	1	3	0	0	0	1	0	0	4	0		6.15385	0	0	0		0	0	4	1		1.98	0.202	CYT		33.308	10.33			ExpAA=0.38 First60=0.00 PredHel=0 Topology=o	0						0	10	7.9
Rm-nr-36293	297	fatty acyl-CoA elongase, putative |met/lipd | 2E-94 |NR-LIGHT |.97	0	Rm-nr-36293	894	R	*	36293	10	1598	10	0	0	0	0	0	0	0	0	0		0	0	0	0		0	0	10	0		9.9	0	CYT		34.631	9.63			ExpAA=155.24 First60=19.66 PredHel=7 Topology=o43-65i86-108o134-156i163-182o192-214i226-248o258-277i	7	49.8	30	20.2			0	11.8	5.4
Rm-nr-40898	248	fatty acyl-CoA elongase, putative |met/lipd | 3E-84 |NR-LIGHT |.92	9.67742	Rm-nr-40898	747	G	*	40898	5	1148	3	1	0	1	0	0	0	0	1	1		0.769231	0.325	0	1		0	1	5	0		4.95	0	BL	20-21	25.546	9.47	23.318	9.36	ExpAA=145.03 First60=42.24 PredHel=6 Topology=i5-22o37-59i104-126o141-163i184-206o216-238i	6	51.2	16.1	32.7			0	8.1	6.5
Rm-nr-61240	166	conserved hypothetical protein |uc | 1000 |NR-LIGHT |.83	0	Rm-nr-61240	501	S	*	61240	5	937	1	0	3	0	0	0	0	1	0	4		0	2.6	3	1		1.5	0.25	4	1		1.98	0.202	CYT		17.664	9.89			ExpAA=0.98 First60=0.16 PredHel=0 Topology=o	0						0	11.4	8.4
Rm-tb2-53086	150	conserved hypothetical protein |uc | 1000 |NR-LIGHT |No matches	0	Rm-tb2-53086	449	M		53086	9	803	1	2	0	2	0	3	0	1	5	3		1.92308	0.325	0	3		0	3	5	4		0.99	0.673333	CYT		16.644	4.29			ExpAA=0.00 First60=0.00 PredHel=0 Topology=o	0						2	12.7	6
Rm-tb2-98421	444	fatty acid synthase, putative |met/lipd | 0 |NR-LIGHT |No matches	0	Rm-tb2-98421	1335	M	*	98421	22	2806	1	11	7	1	0	2	0	0	13	8	Y	2.22222	0.371429	7	1		3.5	0.125	20	2	Y	6.6	0.0961905	CYT		48.45	6.61			ExpAA=0.95 First60=0.75 PredHel=0 Topology=o	0						3	11.5	7.7
Rm-tb2-32599	447	fatty acid synthase, putative |met/lipd | 0 |NR-LIGHT |No matches	0	Rm-tb2-32599	1344	F	*	32599	20	2615	7	8	3	0	0	2	0	0	10	3	Y	3.84615	0.177273	3	0		3	0	18	2	Y	5.94	0.106316	CYT		48.033	6.06			ExpAA=0.04 First60=0.00 PredHel=0 Topology=o	0						11	12.8	9.6
Rm-nr-52893	106	hCG1793893 |uc | 1000 |NR-LIGHT |.69	0	Rm-nr-52893	316	P		52893	33	1325	0	28	0	0	0	5	0	0	33	0	Y	50.7692	0	0	0		0	0	28	5	Y	4.62	0.174138	CYT		11.429	12.2			ExpAA=0.00 First60=0.00 PredHel=0 Topology=o	0						5	6.6	2.8
Rm-nr-176263	95	hypothetical protein IscW_ISCW018444 |uc | 1000 |NR-LIGHT |.62	0	Rm-nr-176263	283	P	*	176263	23	499	0	0	4	19	0	0	0	0	0	23	Y	0	14.95	4	19	Y	0.2	3.8	23	0	Y	22.77	0	CYT		10.463	11.65			ExpAA=0.00 First60=0.00 PredHel=0 Topology=o	0						6	10.5	1.1
Rm-nr-46280	211	GTP-binding ADP-ribosylation factor ARF1, putative |uc | 1000 |NR-LIGHT |.95	0	Rm-nr-46280	636	I	*	46280	24	1103	2	2	1	2	3	8	0	6	10	9		1.53846	0.531818	1	8		0.111111	4	7	17	Y	0.385	2.14625	CYT		23.287	9.36			ExpAA=2.37 First60=2.26 PredHel=0 Topology=o	0						0	16.1	8.1
Rm-nr-145111	152	ADP ribosylation factor 79F, putative |uc | 1000 |NR-LIGHT |1.07	7.23684	Rm-nr-145111	31	X		145111	11	1271	0	2	4	1	1	3	0	0	5	5		1.28205	0.541667	4	1		2	0.2	7	4		1.386	0.505	CYT		15.117	5.33			ExpAA=0.00 First60=0.00 PredHel=0 Topology=o	0						0	13.2	7.9
Rm-nr-134397	191	AGAP004227-PA |uc | 1000 |NR-LIGHT |.8	0	Rm-nr-134397	576	V	*	134397	7	613	0	3	4	0	0	0	0	0	3	4		0.923077	0.65	4	0		4	0	7	0		6.93	0	CYT		21.996	8.78			ExpAA=0.12 First60=0.10 PredHel=0 Topology=o	0						1	8.4	6.3
Rm-tb2-20671	199	carnitine o-acyltransferase |uc | 1000 |NR-LIGHT |1.	0	Rm-tb2-20671	600	M	*	20671	24	1915	6	2	4	6	2	3	1	0	5	11		0.641026	1.19167	5	6		0.714286	1	18	6	Y	2.54571	0.318947	CYT		22.608	8.57			ExpAA=0.00 First60=0.00 PredHel=0 Topology=o	0						0	17.6	5.5
Rm-nr-70186	399	carnitine o-acetyltransferase |uc | 1000 |NR-LIGHT |.64	0.75188	Rm-nr-70186	1200	E	*	70186	35	1535	1	0	9	3	0	3	0	19	3	31	Y	0.144231	5.0375	9	22		0.391304	2.2	13	22		0.559565	1.58714	CYT		44.165	6.84			ExpAA=0.05 First60=0.05 PredHel=0 Topology=o	0						0	14.8	5
Rm-nr-70188	238	carnitine acyltransferase, putative |uc | 1000 |NR-LIGHT |.96	0	Rm-nr-70188	717	L	*	70188	9	1163	0	1	2	2	0	2	0	2	3	6		0.659341	0.975	2	4		0.4	1.33333	5	4		0.99	0.673333	CYT		27.048	6.41			ExpAA=0.79 First60=0.79 PredHel=0 Topology=o	0						0	7.1	4.6
Rm-nr-58678	441	CDP-diacylglycerol synthase, putative |uc | 1000 |NR-LIGHT |1.15	0	Rm-nr-58678	1326	M	*	58678	52	2438	5	9	6	4	5	21	0	2	30	12	Y	3.5503	0.251613	6	6		0.857143	0.857143	24	28		0.81931	1.1312	CYT		50.971	7.02			ExpAA=171.64 First60=0.00 PredHel=8 Topology=i65-87o92-114i127-149o164-183i190-212o222-244i256-278o336-358i	8	39.2	20	40.8			0	12.5	6.1
Rm-nr-119426	259	glycerol-3-phosphate cytidylyltransferase, putative |uc | 1000 |NR-LIGHT |.72	0	Rm-nr-119426	780	D	*	119426	13	1304	0	8	0	0	0	5	0	0	13	0	Y	20	0	0	0		0	0	8	5		1.32	0.561111	CYT		29.58	8.6			ExpAA=0.28 First60=0.23 PredHel=0 Topology=o	0						3	13.1	6.2
Rm-nr-143376	199	dolichyl pyrophosphate phosphatase, putative |uc | 1000 |NR-LIGHT |.79	0	Rm-nr-143376	594	P		143376	8	599	0	1	0	3	0	4	0	0	5	3		1.92308	0.325	0	3		0	3	4	4		0.792	0.808	CYT		22.675	7.37			ExpAA=87.08 First60=21.27 PredHel=4 Topology=o36-58i108-126o141-160i167-189o	4	40.7	30.7	28.6			0	14.1	6.5
Rm-nr-67114	373	quinone oxidoreductase, putative |uc | 1000 |NR-LIGHT |1.14	0	Rm-nr-67114	1122	A	*	67114	8	1381	3	2	0	0	0	3	0	0	5	0		7.69231	0	0	0		0	0	5	3		1.2375	0.505	CYT		40.547	5.37			ExpAA=0.11 First60=0.00 PredHel=0 Topology=o	0						1	14.2	8.6
Rm-nr-98961	289	enoyl-CoA hydratase, putative |uc | 1000 |NR-LIGHT |1.	0	Rm-nr-98961	870	M	*	98961	16	1114	1	2	4	4	0	4	0	1	6	9		0.923077	0.835714	4	5		0.666667	1	11	5		1.815	0.420833	CYT		31.106	8.86			ExpAA=0.07 First60=0.00 PredHel=0 Topology=o	0						3	11.1	8
Rm-nr-24359	391	enoyl-CoA hydratase, putative |uc | 1000 |NR-LIGHT |1.01	0	Rm-nr-24359	1176	M	*	24359	115	3365	12	25	38	15	0	17	0	8	42	61		1.04218	0.922093	38	23	Y	1.58333	0.589744	90	25	Y	3.42692	0.277473	CYT		43.853	8.88			ExpAA=8.26 First60=0.00 PredHel=0 Topology=o	0						0	12.5	7.4
Rm-nr-33701	299	enoyl-CoA hydratase, putative |uc | 1000 |NR-LIGHT |.84	1.67224	Rm-nr-33701	900	P	*	33701	33	1798	3	6	5	3	0	7	0	9	13	17		1.11111	0.789286	5	12		0.384615	2	17	16		0.99	0.897778	CYT		32.227	5.93			ExpAA=7.63 First60=0.00 PredHel=0 Topology=o	0						2	13	5.7
Rm-nr-107060	239	ethanolamine kinase 2 |uc | 1000 |NR-LIGHT |.66	6.69456	Rm-nr-107060	720	D	*	107060	18	1657	0	3	9	0	0	6	0	0	9	9		1.38462	0.585	9	0		9	0	12	6		1.69714	0.466154	CYT		25.479	6.81			ExpAA=4.09 First60=0.00 PredHel=0 Topology=o	0						1	10	2.9
Rm-nr-32444	240	rat sphingolipid delta 4 desaturase, putative |uc | 1000 |NR-LIGHT |.68	0.833333	Rm-nr-32444	723	F	*	32444	8	1259	1	2	0	3	0	2	0	0	4	3		1.53846	0.39	0	3		0	3	6	2		1.98	0.288571	CYT		26.874	6.3			ExpAA=38.71 First60=3.19 PredHel=1 Topology=o98-120i	1	9.2	40.8	50		120	0	8.8	8.3
Rm-tb2-51442	294	stearoyl-CoA desaturase |uc | 1000 |NR-LIGHT |1.	0	Rm-tb2-51442	885	M	*	51442	139	3393	5	27	36	5	1	38	5	22	65	68	Y	1.44928	0.669697	41	27	Y	1.46429	0.642857	73	66		1.07866	0.900811	SIG	32-33	34.569	9.19	30.972	9.39	ExpAA=66.17 First60=25.91 PredHel=3 Topology=o15-37i145-167o171-193i	3	22.4	6.5	71.1			1	12.6	6.1
Rm-nr-119925	303	stearoyl-CoA desaturase |uc | 1000 |NR-LIGHT |.96	0.990099	Rm-nr-119925	906	M		119925	10	1018	0	7	0	0	0	3	0	0	10	0		15.3846	0	0	0		0	0	7	3		1.7325	0.37875	BL	55-56	35.362	9.42	29.019	9.43	ExpAA=87.23 First60=30.45 PredHel=4 Topology=i26-48o53-75i169-191o195-217i	4	29	3	68			5	12.5	5
Rm-nr-146827	191	fatty acyl-CoA elongase, putative |met/lipd | 4E-76 |NR-LIGHT |.65	0	Rm-nr-146827	576	A	*	146827	10	894	0	5	0	0	0	5	0	0	10	0		15.3846	0	0	0		0	0	5	5		0.825	0.841667	SIG	33-34	22.296	9.03	18.043	8.39	ExpAA=81.23 First60=26.14 PredHel=2 Topology=i72-94o125-147i	2	23	16.2	60.7			0	13.6	4.2
Rm-nr-24172	345	fatty acyl CoA elongase |met/lipd | 5E-97 |NR-LIGHT |1.05	0	Rm-nr-24172	1038	M	*	24172	32	2027	3	18	7	2	0	2	0	0	20	9	Y	3.07692	0.278571	7	2		2.33333	0.25	30	2	Y	9.9	0.0651613	CYT		40.618	9.48			ExpAA=137.27 First60=19.35 PredHel=7 Topology=o32-54i67-89o115-134i141-160o170-192i205-224o234-251i	7	40.6	22.6	36.8			0	10.7	8.1
Rm-nr-26629	280	fatty acyl-CoA elongase, putative |met/lipd | 1E-134 |NR-LIGHT |.9	0	Rm-nr-26629	843	M	*	26629	11	1396	0	2	3	5	0	1	0	0	3	8		0.512821	1.3	3	5		0.5	1.25	10	1	Y	4.95	0.0918182	CYT		32.368	9.25			ExpAA=149.92 First60=25.19 PredHel=7 Topology=o20-42i55-77o103-125i132-151o161-183i195-217o223-245i	7	53.9	22.1	23.9			0	11.1	7.5
Rm-nr-26080	285	fatty acyl-CoA elongase, putative |met/lipd | 1E-99 |NR-LIGHT |.92	0	Rm-nr-26080	858	M	*	26080	9	1113	2	1	0	6	0	0	0	0	1	6		0.21978	1.95	0	6		0	6	9	0		8.91	0	CYT		33.351	9.42			ExpAA=148.21 First60=21.24 PredHel=7 Topology=o27-46i66-88o114-136i143-162o172-194i206-228o234-256i	7	51.9	24.2	23.9			1	9.8	6.3
Rm-tb2-22902	307	CG6428 |uc | 1000 |NR-LIGHT |No matches	0	Rm-tb2-22902	924	Q	*	22902	139	2416	29	8	19	8	29	14	18	14	22	59	Y	0.564103	1.66739	37	22	Y	1.6087	0.578947	64	75		0.833684	1.16538	CYT		33.528	6.32			ExpAA=0.09 First60=0.09 PredHel=0 Topology=o	0						0	14.3	5.2
Rm-nr-133618	165	amidase, putative |uc | 1000 |NR-LIGHT |.82	0	Rm-nr-133618	498	M	*	133618	5	650	0	4	0	0	0	0	0	1	4	1		3.07692	0.13	0	1		0	1	4	1		1.98	0.202	CYT		18.317	8.96			ExpAA=20.46 First60=20.38 PredHel=1 Topology=i13-35o	1	13.3	78.8	7.9		130	0	12.7	4.8
Rm-nr-113633	229	galectin, putative |uc | 1000 |NR-LIGHT |.75	0	Rm-nr-113633	690	S	*	113633	7	860	0	2	4	1	0	0	0	0	2	5		0.512821	1.08333	4	1		2	0.2	7	0		6.93	0	CYT		25.993	4.71			ExpAA=0.00 First60=0.00 PredHel=0 Topology=o	0						0	7.4	5.7
Rm-nr-89468	237	galectin-4 |uc | 1000 |NR-LIGHT |.71	0	Rm-nr-89468	714	T	*	89468	9	982	2	3	3	0	0	1	0	0	4	3		1.53846	0.39	3	0		3	0	8	1		3.96	0.112222	CYT		26.477	9.71			ExpAA=2.67 First60=0.00 PredHel=0 Topology=o	0						2	13.5	8.9
Rm-nr-94896	493	hypothetical protein IscW_ISCW010327 |uc | 1000 |NR-LIGHT |4.88	0	Rm-nr-94896	1482	D	*	94896	14	1975	0	11	0	0	0	3	0	0	14	0	Y	21.5385	0	0	0		0	0	11	3	Y	2.7225	0.2525	CYT		54.074	6.43			ExpAA=0.02 First60=0.00 PredHel=0 Topology=o	0						14	16.8	6.5
Rm-nr-103079	503	trimethyllysine dioxygenase, putative |uc | 1000 |NR-LIGHT |1.45	0	Rm-nr-103079	1512	L	*	103079	41	1616	0	30	7	0	0	4	0	0	34	7	Y	6.53846	0.13	7	0		7	0	37	4	Y	7.326	0.106316	CYT		57.552	7.32			ExpAA=0.01 First60=0.00 PredHel=0 Topology=o	0						1	13.7	3.6
Rm-nr-64517	235	hypothetical protein IscW_ISCW024731 |uc | 1000 |NR-LIGHT |1.16	0	Rm-nr-64517	708	L	*	64517	7	1417	1	2	0	0	2	2	0	0	4	0		6.15385	0	0	0		0	0	3	4		0.594	1.01	CYT		26.691	7.83			ExpAA=0.05 First60=0.00 PredHel=0 Topology=o	0						0	12.8	5.5
Rm-tb2-78869	287	hydroxyacyl-CoA dehydrogenase, putative |met/lipd | 1E-134 |NR-LIGHT |No matches	0	Rm-tb2-78869	864	T	*	78869	11	1106	2	3	4	0	0	0	0	2	3	6		0.659341	0.975	4	2		1.33333	0.4	9	2	Y	2.97	0.202	CYT		31.631	9.1			ExpAA=0.85 First60=0.00 PredHel=0 Topology=o	0						1	8.4	9.4
Rm-nr-79458	354	unnamed protein product |uc | 1000 |NR-LIGHT |.68	0	Rm-nr-79458	1065	P	*	79458	65	2502	2	14	5	19	0	9	0	16	23	40		0.863039	1.08333	5	35	Y	0.138889	5.83333	40	25		1.52308	0.615854	CYT		39.014	8.01			ExpAA=3.34 First60=1.97 PredHel=0 Topology=o	0						2	13.3	5.9
Rm-nr-119789	325	short-chain dehydrogenase, putative |uc | 1000 |NR-LIGHT |.77	0	Rm-nr-119789	978	R	*	119789	6	1325	0	6	0	0	0	0	0	0	6	0		9.23077	0	0	0		0	0	6	0		5.94	0	CYT		35.18	8.54			ExpAA=0.08 First60=0.05 PredHel=0 Topology=o	0						8	16	8.3
Rm-nr-55871	355	type I inositol-1,4,5-trisphosphate 5-phosphatase, putative |uc | 1000 |NR-LIGHT |1.1	1.12676	Rm-nr-55871	1064	M		55871	18	1234	1	3	2	0	0	11	0	1	14	3	Y	5.38462	0.13	2	1		1	0.333333	6	12		0.456923	1.73143	CYT		40.802	6.18			ExpAA=0.02 First60=0.02 PredHel=0 Topology=o	0						0	11.8	4.5
Rm-nr-88617	353	lipase maturation factor, putative |met/lipd | 1E-126 |NR-LIGHT |1.08	9.06516	Rm-nr-88617	1062	M	*	88617	23	1237	1	3	9	1	0	9	0	0	12	10		1.67832	0.5	9	1		4.5	0.1	14	9		1.386	0.606	CYT		36.672	9.63			ExpAA=70.59 First60=14.58 PredHel=3 Topology=o24-46i59-81o123-145i	3	18.7	18.7	62.6			0	10.2	4
Rm-tb2-8012	199	ATP-binding cassette, sub-family A (ABC1), member 12 |uc | 1000 |NR-LIGHT |No matches	0	Rm-tb2-8012	595	M		8012	9	771	5	0	0	0	0	0	1	3	0	4		0	2.6	1	3		0.25	1.5	5	4		0.99	0.673333	CYT		22.253	8.8			ExpAA=0.01 First60=0.00 PredHel=0 Topology=o	0						0	14.6	5
Rm-nr-101112	222	hypothetical protein TcasGA2_TC015859 |uc | 1000 |NR-LIGHT |.13	0	Rm-nr-101112	669	P	*	101112	6	835	1	4	0	0	0	1	0	0	5	0		7.69231	0	0	0		0	0	5	1		2.475	0.168333	CYT		24.887	7.38			ExpAA=0.01 First60=0.00 PredHel=0 Topology=o	0						0	12.6	8.1
Rm-nr-78880	395	predicted protein |uc | 1000 |NR-LIGHT |.27	1.51899	Rm-nr-78880	1183	L		78880	13	1186	1	11	0	0	0	1	0	0	12	0		18.4615	0	0	0		0	0	12	1	Y	5.94	0.0776923	BL	38-39	43.853	8.57	39.325	8.4	ExpAA=135.54 First60=22.18 PredHel=6 Topology=o27-49i62-96o106-128i141-160o170-192i221-239o	6	34.7	51.4	13.9			0	11.4	4.8
Rm-nr-66851	533	ABC transporter, putative |tr | 1E-166 |NR-LIGHT |.51	0.938086	Rm-nr-66851	1598	G		66851	9	1603	1	4	3	1	0	0	0	0	4	4		1.23077	0.52	3	1		1.5	0.25	9	0		8.91	0	CYT		57.542	6.4			ExpAA=135.18 First60=0.50 PredHel=6 Topology=o76-98i118-140o160-182i189-211o231-253i311-333o	6	24.8	59.3	15.9			0	13.1	8.3
Rm-tb2-94659	124	phosphatidate phosphatase, putative |uc | 1000 |NR-LIGHT |1.01	0	Rm-tb2-94659	371	M		94659	7	709	1	4	2	0	0	0	0	0	4	2		2.05128	0.26	2	0		2	0	7	0		6.93	0	SIG	22-23	14.108	9.35	11.702	9.42	ExpAA=38.02 First60=32.75 PredHel=2 Topology=i2-24o44-66i	2	35.5	16.1	48.4		58	0	12.1	4.8
Rm-nr-25245	70	conserved hypothetical protein |uc | 1000 |NR-LIGHT |1.03	7.14286	Rm-nr-25245	213	M	*	25245	63	1737	5	3	9	10	4	6	1	25	9	45	Y	0.301003	2.925	10	35	Y	0.277778	3.18182	27	36		0.722432	1.29857	CYT		7.918	9.43			ExpAA=21.81 First60=21.79 PredHel=1 Topology=i35-57o	1	31.4	18.6	50		13	0	12.9	2.9
Rm-nr-56197	236	acyl-CoA synthetase, putative |met/lipd | 4E-90 |NR-LIGHT |.7	0	Rm-nr-56197	711	L	*	56197	24	1609	5	3	4	2	1	4	1	4	7	11		0.897436	0.89375	5	6		0.714286	1	14	10		1.26	0.673333	CYT		26.354	5.94			ExpAA=0.00 First60=0.00 PredHel=0 Topology=o	0						3	11	9.3
Rm-nr-21999	270	acyl-CoA synthetase, putative |met/lipd | 2E-79 |NR-LIGHT |.63	1.85185	Rm-nr-21999	808	H		21999	9	1176	3	0	0	0	4	2	0	0	2	0		3.07692	0	0	0		0	0	3	6		0.424286	1.515	CYT		29.936	6.34			ExpAA=0.04 First60=0.01 PredHel=0 Topology=o	0						3	11.9	7.4
Rm-nr-96062	435	acyl-CoA synthetase family member 2, mitochondrial precursor |met/lipd | 4E-54 |NR-LIGHT |.73	0.91954	Rm-nr-96062	1308	E	*	96062	11	1401	1	7	3	0	0	0	0	0	7	3		2.69231	0.24375	3	0		3	0	11	0	Y	10.89	0	CYT		47.406	8.67			ExpAA=0.75 First60=0.01 PredHel=0 Topology=o	0						1	15.4	5.5
Rm-tb2-126216	379	hypothetical protein |uc | 1000 |NR-LIGHT |No matches	0	Rm-tb2-126216	1140	M	*	126216	11	1604	0	4	1	2	0	4	0	0	8	3		3.07692	0.216667	1	2		0.333333	1	7	4		1.386	0.505	CYT		41.657	8.4			ExpAA=2.54 First60=0.00 PredHel=0 Topology=o	0						0	12.9	7.1
Rm-nr-53317	340	lysophosphatidic acid acyltransferase endophilin, putative |uc | 1000 |NR-LIGHT |.97	0	Rm-nr-53317	1019	M		53317	10	1091	1	5	0	2	1	1	0	0	6	2		3.07692	0.185714	0	2		0	2	8	2		2.64	0.224444	CYT		38.041	6.19			ExpAA=0.00 First60=0.00 PredHel=0 Topology=o	0						7	11.5	6.2
Rm-nr-171727	226	lysosomal acid phosphatase, putative |uc | 1000 |NR-LIGHT |.61	0	Rm-nr-171727	681	H	*	171727	6	858	0	1	5	0	0	0	0	0	1	5		0.25641	1.625	5	0		5	0	6	0		5.94	0	CYT		25.724	5.79			ExpAA=2.17 First60=0.00 PredHel=0 Topology=o	0						0	11.5	5.3
Rm-tb2-28781	273	lysosomal acid phosphatase, putative |uc | 1000 |NR-LIGHT |No matches	0	Rm-tb2-28781	816	M		28781	70	1408	0	38	9	4	0	19	0	0	57	13	Y	6.26374	0.14569	9	4	Y	1.8	0.4	51	19	Y	2.5245	0.369038	CYT		30.46	9.09			ExpAA=0.04 First60=0.00 PredHel=0 Topology=o	0						1	12.5	6.6
Rm-nr-89196	264	medium-chain acyl-CoA dehydrogenase, putative |met/lipd | 1E-121 |NR-LIGHT |.63	0	Rm-nr-89196	795	L	*	89196	24	1373	1	14	0	3	0	6	0	0	20	3	Y	7.69231	0.0928571	0	3		0	3	18	6	Y	2.54571	0.318947	CYT		28.697	8.84			ExpAA=0.09 First60=0.00 PredHel=0 Topology=o	0						1	13.6	10.6
Rm-nr-69474	861	CG9342-PA |uc | 1000 |NR-LIGHT |.99	0	Rm-nr-69474	2582	I		69474	22	2602	3	4	5	9	1	0	0	0	4	14		0.410256	1.82	5	9		0.5	1.5	21	1	Y	10.395	0.0459091	CYT		94.418	8.78			ExpAA=0.02 First60=0.00 PredHel=0 Topology=o	0						0	17.1	5.7
Rm-nr-33114	545	glycerol-3-phosphate acyltransferase, putative |uc | 1000 |NR-LIGHT |.75	0.550459	Rm-nr-33114	1638	L	*	33114	28	1895	2	7	5	5	1	7	0	1	14	11		1.79487	0.476667	5	6		0.714286	1	19	9		1.881	0.4545	CYT		61.601	9.06			ExpAA=1.95 First60=0.00 PredHel=0 Topology=o	0						1	13.6	4.2
Rm-nr-39102	484	inositol-1-phosphate synthetase, putative |uc | 1000 |NR-LIGHT |.89	0	Rm-nr-39102	1455	R	*	39102	32	1717	1	21	0	1	0	9	0	0	30	1	Y	23.0769	0.0209677	0	1		0	1	23	9	Y	2.277	0.37875	CYT		52.782	6.13			ExpAA=0.24 First60=0.19 PredHel=0 Topology=o	0						1	11.8	6.4
Rm-nr-178033	199	phosphatidylinositol N-acetylglucosaminyltransferase subunit C, putative |uc | 1000 |NR-LIGHT |.96	0	Rm-nr-178033	596	M		178033	5	760	0	0	2	2	0	1	0	0	1	4		0.307692	1.3	2	2		0.666667	0.666667	4	1		1.98	0.202	CYT		21.654	6.5			ExpAA=2.71 First60=0.00 PredHel=0 Topology=o	0						2	12.6	7.5
Rm-nr-78054	161	neutral sphingomyelinase (N-smase) activation associated factor fan, putative |uc | 1000 |NR-LIGHT |1.01	7.45342	Rm-nr-78054	486	M	*	78054	5	624	3	0	0	0	0	2	0	0	2	0		3.07692	0	0	0		0	0	3	2		0.99	0.505	CYT		15.465	4.99			ExpAA=0.11 First60=0.00 PredHel=0 Topology=o	0						0	18	9.9
Rm-nr-27838	520	N-myristoyltransferase, putative |uc | 1000 |NR-LIGHT |1.11	0	Rm-nr-27838	1563	R	*	27838	100	3452	5	28	14	7	3	31	2	10	59	33	Y	2.66968	0.3575	16	17		0.888889	1	54	46		1.13745	0.844727	CYT		60.389	8.28			ExpAA=0.14 First60=0.00 PredHel=0 Topology=o	0						0	11.2	4
Rm-nr-113079	202	conserved hypothetical protein |uc | 1000 |NR-LIGHT |1.03	0	Rm-nr-113079	609	M	*	113079	5	823	0	3	0	0	1	0	0	1	3	1		2.30769	0.1625	0	1		0	1	3	2		0.99	0.505	CYT		22.857	9.69			ExpAA=0.01 First60=0.00 PredHel=0 Topology=o	0						2	16.8	6.4
Rm-tb2-29602	282	oxysterol-binding protein 3, putative |met/lipd | 1E-134 |NR-LIGHT |No matches	0	Rm-tb2-29602	849	M	*	29602	64	3682	6	13	12	7	3	23	0	0	36	19	Y	2.76923	0.333784	12	7		1.5	0.538462	38	26		1.39333	0.673333	CYT		33.04	7.13			ExpAA=0.00 First60=0.00 PredHel=0 Topology=o	0						0	13.1	5.7
Rm-nr-98988	204	palmitoyl-protein thioesterase precursor, putative |uc | 1000 |NR-LIGHT |.62	0	Rm-nr-98988	615	K	*	98988	5	736	1	0	0	1	0	1	0	2	1	3		0.384615	0.975	0	3		0	3	2	3		0.495	1.01	CYT		23.468	5.98			ExpAA=0.00 First60=0.00 PredHel=0 Topology=o	0						0	8.3	7.4
Rm-nr-7799	270	zinc finger protein, putative |uc | 1000 |NR-LIGHT |.73	0.37037	Rm-nr-7799	813	K	*	7799	32	2210	4	9	3	7	1	7	0	1	16	11	Y	2.05128	0.420588	3	8		0.333333	2	23	9	Y	2.277	0.37875	BL		30.535	6.73			ExpAA=45.83 First60=0.02 PredHel=2 Topology=i71-93o108-130i	2	16.3	5.6	78.1			0	13.7	6.7
Rm-nr-52596	172	AGAP003613-PA |uc | 1000 |NR-LIGHT |.6	3.48837	Rm-nr-52596	519	I	*	52596	17	1747	3	0	2	4	2	5	0	1	5	7		0.961538	0.758333	2	5		0.333333	1.66667	9	8		0.99	0.808	BL	17-18	19.092	8.99	17.228	9.17	ExpAA=72.64 First60=43.29 PredHel=3 Topology=i5-27o32-54i88-110o	3	38.4	39	22.7			0	10.5	4.1
Rm-tb2-78858	205	post-GPI attachment to proteins factor, putative |uc | 1000 |NR-LIGHT |1.	0	Rm-tb2-78858	618	M	*	78858	37	3202	1	4	11	1	0	11	0	9	15	21		1.04895	0.853125	11	10		1	0.833333	17	20		0.801429	1.12222	CYT		23.756	6.82			ExpAA=53.76 First60=28.72 PredHel=3 Topology=o27-44i51-68o83-102i	3	25.9	20.5	53.7			1	7.8	6.3
Rm-nr-104576	238	phosphate acyltransferase, putative |uc | 1000 |NR-LIGHT |.92	0	Rm-nr-104576	713	M		104576	14	874	0	6	4	1	2	1	0	0	7	5		1.79487	0.40625	4	1		2	0.2	11	3	Y	2.7225	0.2525	CYT		27.398	9.02			ExpAA=8.95 First60=8.52 PredHel=0 Topology=o	0						0	7.6	6.3
Rm-nr-119725	1070	SEC23-interacting protein |uc | 1000 |NR-LIGHT |1.07	2.80374	Rm-nr-119725	3208	M		119725	47	3352	0	15	4	11	2	15	0	0	30	15	Y	2.88462	0.314516	4	11		0.333333	2.2	30	17		1.65	0.553871	CYT		114.406	5.78			ExpAA=0.07 First60=0.00 PredHel=0 Topology=o	0						14	15.4	5.8
Rm-nr-123885	490	zinc finger protein, putative |uc | 1000 |NR-LIGHT |1.07	0	Rm-nr-123885	1473	D	*	123885	14	1688	0	9	3	2	0	0	0	0	9	5		2.30769	0.325	3	2		1	0.5	14	0	Y	13.86	0	CYT		53.49	4.91			ExpAA=0.01 First60=0.01 PredHel=0 Topology=o	0						9	17.1	5.1
Rm-nr-56490	398	conserved hypothetical protein |uc | 1000 |NR-LIGHT |.72	0.251256	Rm-nr-56490	1192	M		56490	12	1334	1	7	3	1	0	0	0	0	7	4		2.15385	0.325	3	1		1.5	0.25	12	0	Y	11.88	0	CYT		44.497	5.37			ExpAA=0.00 First60=0.00 PredHel=0 Topology=o	0						0	13.1	6
Rm-tb2-30367	202	conserved hypothetical protein |uc | 1000 |NR-LIGHT |No matches	0	Rm-tb2-30367	609	L	*	30367	19	1636	1	2	5	0	0	1	0	10	3	15		0.288462	2.4375	5	10		0.454545	1.66667	8	11		0.66	1.23444	CYT		24.377	8.75			ExpAA=1.66 First60=0.00 PredHel=0 Topology=o	0						3	10.9	3
Rm-nr-53262	204	phosphatidylinositol synthase, putative |uc | 1000 |NR-LIGHT |.93	6.37255	Rm-nr-53262	615	X	*	53262	20	1425	2	6	6	1	2	3	0	0	9	7		1.73077	0.455	6	1		3	0.142857	15	5	Y	2.475	0.315625	BL		21.115	6.7			ExpAA=77.06 First60=19.96 PredHel=3 Topology=o15-36i130-149o159-181i	3	30.4	12.3	57.4			1	12.3	5.9
Rm-nr-53350	270	AGAP001957-PA |uc | 1000 |NR-LIGHT |1.	0	Rm-nr-53350	813	M	*	53350	95	4763	14	24	20	4	3	27	0	3	51	27	Y	2.8022	0.3375	20	7	Y	2.5	0.333333	62	33	Y	1.80529	0.529048	CYT		31.292	6.56			ExpAA=0.00 First60=0.00 PredHel=0 Topology=o	0						0	8.9	7
Rm-nr-100541	230	phosphatidylinositol transfer protein PDR16, putative |uc | 1000 |NR-LIGHT |1.01	0	Rm-nr-100541	693	R	*	100541	6	918	1	0	0	5	0	0	0	0	0	5		0	3.25	0	5		0	5	6	0		5.94	0	CYT		26.613	6.01			ExpAA=0.01 First60=0.00 PredHel=0 Topology=o	0						0	9.1	5.7
Rm-nr-191083	187	Sec14 cytosolic factor, putative |uc | 1000 |NR-LIGHT |.39	0	Rm-nr-191083	564	R	*	191083	22	1171	0	0	1	13	0	1	1	6	1	21	Y	0.0699301	6.825	2	19	Y	0.1	6.33333	14	8		1.54	0.538667	CYT		21.627	9.03			ExpAA=0.09 First60=0.05 PredHel=0 Topology=o	0						0	7.5	6.4
Rm-nr-69710	136	Sec14 cytosolic factor, putative |uc | 1000 |NR-LIGHT |.29	0	Rm-nr-69710	411	L	*	69710	14	817	6	0	1	0	6	1	0	0	1	1		0.769231	0.325	1	0		1	0	7	7		0.86625	0.88375	CYT		15.765	9.63			ExpAA=1.64 First60=1.15 PredHel=0 Topology=o	0						0	6.6	8.1
Rm-nr-146821	195	phosphatidylinositol transfer protein SEC14, putative |uc | 1000 |NR-LIGHT |.7	0	Rm-nr-146821	588	F	*	146821	10	774	0	1	0	1	0	7	0	1	8	2		4.10256	0.144444	0	2		0	2	2	8		0.22	2.69333	CYT		22.893	9.37			ExpAA=1.79 First60=0.06 PredHel=0 Topology=o	0						0	9.2	5.1
Rm-nr-45737	184	Sec14 cytosolic factor, putative |uc | 1000 |NR-LIGHT |.39	0	Rm-nr-45737	555	E	*	45737	6	741	3	1	0	0	2	0	0	0	1	0		1.53846	0	0	0		0	0	4	2		1.32	0.404	CYT		21.402	5.23			ExpAA=8.28 First60=0.23 PredHel=0 Topology=o	0						1	10.3	5.4
Rm-tb2-155667	129	phosphatidylserine synthase I, putative |uc | 1000 |NR-LIGHT |1.	0	Rm-tb2-155667	390	M	*	155667	7	638	0	1	2	0	0	4	0	0	5	2		2.5641	0.216667	2	0		2	0	3	4		0.594	1.01	CYT		14.565	8.55			ExpAA=62.48 First60=19.92 PredHel=3 Topology=o38-55i67-85o95-117i	3	44.2	37.2	18.6			2	16.3	5.4
Rm-nr-35709	655	suppressor of actin, putative |uc | 1000 |NR-LIGHT |1.24	5.19084	Rm-nr-35709	1968	L	*	35709	69	2240	3	10	19	3	4	28	0	2	38	24	Y	2.33846	0.4	19	5	Y	3.16667	0.25	35	34		0.99	0.953889	CYT		70.619	8.66			ExpAA=42.40 First60=0.00 PredHel=1 Topology=o614-636i	1	3.4	93.7	2.9		19	1	12.4	5.8
Rm-tb2-81527	403	phospholipase C gamma, putative |met/lipd | 0 |NR-LIGHT |No matches	0	Rm-tb2-81527	1207	T	*	81527	13	1210	1	0	1	5	0	6	0	0	6	6		1.31868	0.557143	1	5		0.166667	2.5	7	6		0.99	0.7575	CYT		46.654	7.52			ExpAA=0.04 First60=0.02 PredHel=0 Topology=o	0						0	11.7	6.2
Rm-nr-139016	373	phospholipase D3 |met/lipd | 1E-114 |NR-LIGHT |.7	0	Rm-nr-139016	1122	T	*	139016	6	1384	0	3	0	1	1	1	0	0	4	1		3.07692	0.13	0	1		0	1	4	2		1.32	0.404	CYT		42.1	5.53			ExpAA=0.00 First60=0.00 PredHel=0 Topology=o	0						3	14.5	4.3
Rm-nr-90349	256	phosphomannomutase, putative |uc | 1000 |NR-LIGHT |1.01	0	Rm-nr-90349	771	M	*	90349	13	1048	1	4	1	0	0	3	0	4	7	5		1.79487	0.40625	1	4		0.2	2	6	7		0.7425	1.01	CYT		28.759	6.1			ExpAA=0.00 First60=0.00 PredHel=0 Topology=o	0						0	11.3	9.4
Rm-nr-119640	276	cholinephosphate cytidylyltransferase, putative |uc | 1000 |NR-LIGHT |.8	0	Rm-nr-119640	827	M		119640	28	1040	0	6	10	1	0	8	0	3	14	14		1.4359	0.606667	10	4	Y	2	0.363636	17	11		1.4025	0.617222	CYT		32.211	6.41			ExpAA=0.03 First60=0.00 PredHel=0 Topology=o	0						0	8	4.7
Rm-nr-67209	290	hypothetical protein |uc | 1000 |NR-LIGHT |.84	0	Rm-nr-67209	873	M	*	67209	9	1271	1	0	0	2	0	0	3	3	0	8		0	5.2	3	5		0.5	1.25	3	6		0.424286	1.515	CYT		33.142	9.56			ExpAA=0.04 First60=0.01 PredHel=0 Topology=o	0						0	10.7	3.8
Rm-nr-103379	432	L-carnitine dehydratase, putative |uc | 1000 |NR-LIGHT |1.07	2.77778	Rm-nr-103379	1299	M	*	103379	12	1512	1	3	2	0	1	4	0	1	7	3		2.69231	0.24375	2	1		1	0.333333	6	6		0.848571	0.865714	CYT		45.297	8.39			ExpAA=0.46 First60=0.01 PredHel=0 Topology=o	0						0	12.7	9.7
Rm-nr-68528	400	hypothetical protein TcasGA2_TC003327 |uc | 1000 |NR-LIGHT |.83	6.75	Rm-nr-68528	1203	F	*	68528	56	3358	3	7	1	20	0	11	0	14	18	35		0.769231	1.19737	1	34	Y	0.0285714	17	31	25		1.18038	0.789062	CYT		42.061	6.4			ExpAA=1.21 First60=0.15 PredHel=0 Topology=o	0						0	12.3	4
Rm-nr-91025	458	1-acyl-sn-glycerol-3-phosphate acyltransferase zeta, putative |uc | 1000 |NR-LIGHT |1.06	4.80349	Rm-nr-91025	1377	V	*	91025	78	3059	2	8	15	17	0	29	6	1	37	39		1.42308	0.667105	21	18		1.10526	0.818182	42	36		1.12378	0.845581	CYT		49.468	8.97			ExpAA=87.13 First60=19.46 PredHel=4 Topology=o25-47i164-183o188-210i217-239o	4	18.6	54.4	27.1			0	11.1	5.7
Rm-nr-111535	323	valacyclovir hydrolase, putative |uc | 1000 |NR-LIGHT |1.15	0	Rm-nr-111535	972	M	*	111535	7	1118	0	2	0	3	0	0	0	2	2	5		0.512821	1.08333	0	5		0	5	5	2		1.65	0.336667	CYT		35.901	7.18			ExpAA=0.01 First60=0.00 PredHel=0 Topology=o	0						0	13	5.9
Rm-nr-133537	278	zinc finger protein, putative |uc | 1000 |NR-LIGHT |.69	7.55396	Rm-nr-133537	832	Y	*	133537	17	834	0	3	1	1	0	12	0	0	15	2	Y	7.69231	0.08125	1	1		0.5	0.5	5	12		0.380769	2.02	SIG	29-30	28.957	7.69	25.827	7.56	ExpAA=69.25 First60=22.53 PredHel=3 Topology=i13-35o96-118i139-161o	3	23.7	64	12.2			0	8.3	7.6
Rm-nr-25586	551	saposin, putative |uc | 1000 |NR-LIGHT |.6	0	Rm-nr-25586	1656	C	*	25586	210	2472	9	47	27	28	14	48	5	32	95	92	Y	1.57155	0.622917	32	60		0.52459	1.81818	111	99		1.0989	0.892768	CYT		61.2	4.93			ExpAA=1.39 First60=1.38 PredHel=0 Topology=o	0						0	11.6	2.7
Rm-nr-129983	305	phospholipase A2 precursor, putative |met/lipd | 2E-42 |NR-LIGHT |.91	6.22951	Rm-nr-129983	912	D		129983	13	968	0	1	0	0	0	12	0	0	13	0	Y	20	0	0	0		0	0	1	12	Y	0.0761538	6.06	CYT		32.417	8.39			ExpAA=6.39 First60=5.95 PredHel=0 Topology=o	0						0	9.5	5.9
Rm-nr-27870	234	acyl-CoA thioesterase, putative |met/lipd | 6E-83 |NR-LIGHT |.61	0	Rm-nr-27870	705	R	*	27870	16	1079	2	3	0	2	0	6	0	3	9	5		2.30769	0.325	0	5		0	5	7	9		0.693	1.13625	CYT		26.858	8.53			ExpAA=0.36 First60=0.00 PredHel=0 Topology=i	0						2	14.1	4.7
Rm-nr-102135	277	Sphingomyelin phosphodiesterase D |uc | 1000 |NR-LIGHT |.81	0	Rm-nr-102135	834	M	*	102135	12	1255	0	9	0	0	1	2	0	0	11	0		16.9231	0	0	0		0	0	9	3		2.2275	0.303	CYT		31.729	6.2			ExpAA=0.10 First60=0.03 PredHel=0 Topology=o	0						1	10.8	6.1
Rm-nr-34860	131	fatty acid-binding protein FABP, putative |met/lipd | 2E-43 |NR-LIGHT |.99	0	Rm-nr-34860	396	M	*	34860	10	976	1	3	1	3	0	1	0	1	4	5		1.02564	0.65	1	4		0.2	2	8	2		2.64	0.224444	CYT		14.844	6.84			ExpAA=0.00 First60=0.00 PredHel=0 Topology=o	0						0	13.7	6.9
Rm-nr-131338	335	hypothetical protein BRAFLDRAFT_118790 |uc | 1000 |NR-LIGHT |.58	0	Rm-nr-131338	1008	F	*	131338	8	1226	0	4	1	2	0	1	0	0	5	3		1.92308	0.325	1	2		0.333333	1	7	1		3.465	0.12625	CYT		38.548	8.9			ExpAA=0.07 First60=0.00 PredHel=0 Topology=o	0						0	9.9	6.9
Rm-nr-102104	200	N-acetyltransferase, putative |uc | 1000 |NR-LIGHT |1.12	3	Rm-nr-102104	603	R	*	102104	9	1000	0	5	0	1	0	3	0	0	8	1		6.15385	0.0722222	0	1		0	1	6	3		1.485	0.432857	CYT		22.196	9.21			ExpAA=0.04 First60=0.00 PredHel=0 Topology=o	0						0	10	5.5
Rm-nr-50820	351	hypothetical protein BRAFLDRAFT_82840 |uc | 1000 |NR-LIGHT |1.09	1.4245	Rm-nr-50820	1056	T	*	50820	23	2147	5	6	4	1	2	5	0	0	11	5	Y	2.82051	0.270833	4	1		2	0.2	16	7		1.98	0.415882	CYT		37.171	5.13			ExpAA=0.03 First60=0.02 PredHel=0 Topology=o	0						5	17.1	8.8
Rm-nr-87808	218	sn-1,2-diacylglycerol ethanolamine- and cholinephosphotranferase, putative |uc | 1000 |NR-LIGHT |1.07	0.917431	Rm-nr-87808	657	M	*	87808	15	1004	1	6	1	0	1	6	0	0	12	1	Y	9.23077	0.05	1	0		1	0	8	7		0.99	0.785556	BL		24.377	7.91			ExpAA=91.03 First60=31.95 PredHel=4 Topology=i39-61o71-88i156-178o198-217i	4	36.7	13.8	49.5			0	12.4	4.6
Rm-nr-109847	395	Caenorhabditis EpoxidE Hydrolase family member (ceeh-2) |uc | 1000 |NR-LIGHT |1.11	0	Rm-nr-109847	1188	M	*	109847	53	1504	0	16	0	1	0	29	0	7	45	8	Y	7.69231	0.113043	0	8		0	8	17	36	Y	0.454865	2.02	CYT		46.45	8.1			ExpAA=9.03 First60=5.77 PredHel=0 Topology=o	0						0	9.1	5.1
Rm-nr-43954	390	abhydrolase domain-containing protein 7 |uc | 1000 |NR-LIGHT |1.14	0	Rm-nr-43954	1171	M	*	43954	20	1309	1	16	0	0	0	3	0	0	19	0	Y	29.2308	0	0	0		0	0	17	3	Y	4.2075	0.168333	CYT		44.824	9.25			ExpAA=9.05 First60=6.21 PredHel=0 Topology=o	0						1	11.3	5.6
Rm-nr-76915	276	soluble epoxide hydrolase, putative |uc | 1000 |NR-LIGHT |1.34	0	Rm-nr-76915	831	R	*	76915	14	990	1	2	10	1	0	0	0	0	2	11		0.25641	2.38333	10	1		5	0.0909091	14	0	Y	13.86	0	CYT		31.014	8.54			ExpAA=0.17 First60=0.12 PredHel=0 Topology=o	0						7	13	6.2
Rm-nr-71986	242	soluble epoxide hydrolase, putative |uc | 1000 |NR-LIGHT |1.17	0	Rm-nr-71986	729	M	*	71986	13	1288	1	7	0	0	0	5	0	0	12	0		18.4615	0	0	0		0	0	8	5		1.32	0.561111	CYT		27.916	9.83			ExpAA=32.74 First60=21.17 PredHel=1 Topology=i32-54o	1	9.1	77.7	13.2		188	0	10.3	6.2
Rm-nr-104266	312	hypothetical protein BRAFLDRAFT_280343 |uc | 1000 |NR-LIGHT |1.	0.641026	Rm-nr-104266	939	M	*	104266	12	1500	0	4	5	1	1	1	0	0	5	6		1.0989	0.65	5	1		2.5	0.166667	10	2	Y	3.3	0.183636	CYT		34.822	6.83			ExpAA=0.80 First60=0.00 PredHel=0 Topology=o	0						5	17	4.5
Rm-tb2-27843	283	soluble epoxide hydrolase, putative |uc | 1000 |NR-LIGHT |1.62	2.82686	Rm-tb2-27843	852	M	*	27843	119	2235	9	2	25	25	4	4	24	26	6	100	Y	0.0913938	9.28571	49	51		0.942308	1.02	61	58		1.02356	0.944839	CYT		31.775	9.91			ExpAA=47.67 First60=1.02 PredHel=2 Topology=o180-199i252-274o	2	14.5	66.8	18.7			0	9.2	4.9
Rm-nr-81142	304	steroid reductase, putative |met/lipd | 1E-113 |NR-LIGHT |1.07	7.23684	Rm-nr-81142	915	M	*	81142	10	1236	0	5	1	4	0	0	0	0	5	5		1.28205	0.541667	1	4		0.2	2	10	0		9.9	0	CYT		32.367	9.67			ExpAA=73.95 First60=0.00 PredHel=3 Topology=o87-109i161-180o250-272i	3	20.7	51.6	27.6			1	10.9	5.3
Rm-nr-22597	366	diacylglycerol O-acyltransferase 1 |uc | 1000 |NR-LIGHT |.73	0	Rm-nr-22597	1101	S	*	22597	41	2431	8	5	12	1	1	13	0	1	18	14	Y	1.84615	0.478947	12	2	Y	4	0.153846	26	15		1.60875	0.561111	CYT		42.881	9.7			ExpAA=149.94 First60=22.31 PredHel=7 Topology=i32-49o54-76i159-178o210-232i269-291o301-323i336-358o	7	39.9	15	45.1			0	10.1	3.6
Rm-nr-104120	434	gastric triacylglycerol lipase, putative |met/lipd | 4E-84 |NR-LIGHT |1.18	0	Rm-nr-104120	1305	L	*	104120	47	1338	0	16	0	0	0	31	0	0	47	0	Y	72.3077	0	0	0		0	0	16	31	Y	0.495	1.84176	BL	44-45	48.907	9.62	44.062	9.51	ExpAA=29.92 First60=15.57 PredHel=0 Topology=o	0						3	12.9	6.2
Rm-nr-104121	298	gastric triacylglycerol lipase, putative |met/lipd | 2E-58 |NR-LIGHT |.81	0	Rm-nr-104121	891	M		104121	15	1057	0	3	0	0	0	12	0	0	15	0	Y	23.0769	0	0	0		0	0	3	12	Y	0.228462	3.03	CYT		33.21	9.07			ExpAA=5.88 First60=0.01 PredHel=0 Topology=o	0						2	13.8	7.4
Rm-nr-54910	385	acyl-CoA dehydrogenase family member 9, mitochondrial precursor |met/lipd | 1E-138 |NR-LIGHT |.62	0.25974	Rm-nr-54910	1158	I	*	54910	59	2245	6	6	11	0	5	23	1	7	29	19	Y	2.23077	0.411667	12	7		1.5	0.538462	23	36		0.615405	1.515	CYT		43.006	5.53			ExpAA=0.37 First60=0.00 PredHel=0 Topology=o	0						0	8.6	6.5
Rm-nr-78515	160	high-density lipoprotein-binding protein, putative |uc | 1000 |NR-LIGHT |.12	0	Rm-nr-78515	483	E	*	78515	7	487	0	5	1	0	0	1	0	0	6	1		4.61538	0.0928571	1	0		1	0	6	1		2.97	0.144286	CYT		18.228	6.43			ExpAA=0.00 First60=0.00 PredHel=0 Topology=o	0						0	7.5	5.6
Rm-nr-45713	609	high-density lipoprotein-binding protein, putative |uc | 1000 |NR-LIGHT |.47	6.23974	Rm-nr-45713	1824	T		45713	38	1826	0	27	3	5	0	3	0	0	30	8	Y	5.12821	0.167742	3	5		0.5	1.25	35	3	Y	8.6625	0.0841667	CYT		64.189	5.63			ExpAA=4.10 First60=4.10 PredHel=0 Topology=o	0						5	8.9	6.2
Rm-nr-78514	875	high-density lipoprotein-binding protein, putative |uc | 1000 |NR-LIGHT |.68	0	Rm-nr-78514	2628	L	*	78514	76	2759	2	49	13	4	1	7	0	0	56	17	Y	4.78632	0.19386	13	4	Y	2.6	0.285714	68	8	Y	7.48	0.117101	CYT		98.044	6.78			ExpAA=0.00 First60=0.00 PredHel=0 Topology=o	0						1	11.4	6.6
NUCLEOTIDE METABOLISM
Rm-tb2-107356	429	T19B10.5 |uc | 1000 |NR-LIGHT |No matches	0	Rm-tb2-107356	1284	M		107356	15	1932	0	7	4	3	0	1	0	0	8	7		1.53846	0.505556	4	3		1	0.6	14	1	Y	6.93	0.0673333	CYT		43.185	5.98			ExpAA=0.09 First60=0.00 PredHel=0 Topology=o	0						0	17	24.9
Rm-nr-103349	358	adenosine deaminase, putative |uc | 1000 |NR-LIGHT |1.06	0	Rm-nr-103349	1077	M	*	103349	16	1416	0	14	0	0	0	2	0	0	16	0	Y	24.6154	0	0	0		0	0	14	2	Y	4.62	0.134667	CYT		39.725	7.61			ExpAA=0.00 First60=0.00 PredHel=0 Topology=o	0						1	11.2	6.7
Rm-nr-104463	306	adenosine deaminase |uc | 1000 |NR-LIGHT |.78	7.84314	Rm-nr-104463	921	L	*	104463	15	1401	0	7	1	0	0	7	0	0	14	1	Y	10.7692	0.0433333	1	0		1	0	8	7		0.99	0.785556	CYT		31.599	8.72			ExpAA=0.66 First60=0.00 PredHel=0 Topology=o	0						0	9.2	5.9
Rm-nr-107770	182	adenine phosphoribosyltransferase, putative |uc | 1000 |NR-LIGHT |.96	0	Rm-nr-107770	549	M	*	107770	54	1484	0	9	17	9	0	13	3	3	22	32		1.02564	0.904348	20	12	Y	1.53846	0.571429	35	19	Y	1.7325	0.533056	CYT		19.789	7.7			ExpAA=1.73 First60=0.03 PredHel=0 Topology=o	0						0	6.6	6.6
Rm-nr-40283	514	adenosine monophosphate deaminase, putative |uc | 1000 |NR-LIGHT |.82	0.583658	Rm-nr-40283	1545	Y	*	40283	31	1839	1	14	4	3	0	7	0	2	21	9	Y	3.23077	0.265909	4	5		0.666667	1	22	9	Y	2.178	0.395217	CYT		59.746	6.33			ExpAA=0.59 First60=0.01 PredHel=0 Topology=o	0						1	9.9	3.7
Rm-nr-85513	252	adenylate kinase, putative |uc | 1000 |NR-LIGHT |1.	0	Rm-nr-85513	759	M	*	85513	36	1015	2	14	2	6	1	6	1	4	20	13	Y	2.1978	0.402381	3	10		0.272727	2.5	24	12	Y	1.82769	0.4848	CYT		28.103	8.88			ExpAA=0.00 First60=0.00 PredHel=0 Topology=o	0						2	11.9	7.5
Rm-nr-126158	354	adenylosuccinate lyase, putative |uc | 1000 |NR-LIGHT |.74	0	Rm-nr-126158	1059	M		126158	6	1429	0	6	0	0	0	0	0	0	6	0		9.23077	0	0	0		0	0	6	0		5.94	0	CYT		40.032	7.58			ExpAA=0.04 First60=0.01 PredHel=0 Topology=o	0						1	13.6	4.2
Rm-nr-112149	315	CG17273 |uc | 1000 |NR-LIGHT |.7	0	Rm-nr-112149	944	M		112149	9	1001	0	4	3	0	0	2	0	0	6	3		2.30769	0.278571	3	0		3	0	7	2		2.31	0.2525	CYT		33.823	7.58			ExpAA=0.11 First60=0.00 PredHel=0 Topology=o	0						1	10.8	11.1
Rm-nr-27403	553	endonuclease-reverse transcriptase |uc | 1000 |NR-LIGHT |.46	4.88246	Rm-nr-27403	1662	P	*	27403	23	3067	7	7	1	3	0	5	0	0	12	4	Y	3.69231	0.2	1	3		0.25	1.5	18	5	Y	2.97	0.265789	CYT		59.73	9.63			ExpAA=0.26 First60=0.00 PredHel=0 Topology=o	0						0	13.6	3.3
Rm-nr-25795	81	endonuclease-reverse transcriptase |uc | 1000 |NR-LIGHT |.21	0	Rm-nr-25795	246	C	*	25795	12	1266	2	0	3	1	0	4	0	2	4	6		0.879121	0.78	3	3		0.75	0.75	6	6		0.848571	0.865714	CYT		9.098	8.56			ExpAA=0.03 First60=0.03 PredHel=0 Topology=o	0						1	17.3	4.9
Rm-nr-73026	323	endonuclease-reverse transcriptase |uc | 1000 |NR-LIGHT |.69	0	Rm-nr-73026	968	V		73026	7	971	3	2	0	0	1	1	0	0	3	0		4.61538	0	0	0		0	0	5	2		1.65	0.336667	CYT		36.847	9.19			ExpAA=0.21 First60=0.01 PredHel=0 Topology=o	0						2	17.3	2.8
Rm-tb2-62110	356	endonuclease-reverse transcriptase |uc | 1000 |NR-LIGHT |No matches	0	Rm-tb2-62110	1071	M	*	62110	81	1768	0	0	9	3	0	6	26	37	6	75	Y	0.121457	6.96429	35	40		0.853659	1.11111	12	69	Y	0.169714	5.36077	CYT		40.707	9.47			ExpAA=0.78 First60=0.64 PredHel=0 Topology=o	0						1	15.7	2.8
Rm-nr-42545	653	endonuclease-reverse transcriptase |uc | 1000 |NR-LIGHT |.69	0	Rm-nr-42545	1962	C	*	42545	42	2689	3	4	8	13	6	8	0	0	12	21		0.839161	1.05	8	13		0.571429	1.44444	28	14	Y	1.848	0.487586	CYT		74.845	9.47			ExpAA=0.18 First60=0.00 PredHel=0 Topology=o	0						0	16.8	2
Rm-nr-33344	574	endonuclease-reverse transcriptase |uc | 1000 |NR-LIGHT |.9	0	Rm-nr-33344	1725	N	*	33344	32	2025	9	7	6	2	2	4	1	1	11	10		1.53846	0.541667	7	3		1.75	0.375	24	8	Y	2.64	0.3232	CYT		65.102	8.97			ExpAA=0.01 First60=0.00 PredHel=0 Topology=o	0						1	17.1	2.8
Rm-nr-41895	333	endonuclease-reverse transcriptase |uc | 1000 |NR-LIGHT |.86	0	Rm-nr-41895	1002	N	*	41895	16	1348	9	1	2	1	0	1	1	1	2	5		0.512821	1.08333	3	2		1	0.5	13	3	Y	3.2175	0.216429	CYT		38.315	9.72			ExpAA=0.17 First60=0.16 PredHel=0 Topology=o	0						0	18.3	2.1
Rm-nr-39891	336	endonuclease-reverse transcriptase |uc | 1000 |NR-LIGHT |.87	0.595238	Rm-nr-39891	1011	R	*	39891	12	1511	2	4	2	1	0	1	0	2	5	5		1.28205	0.541667	2	3		0.5	1	9	3		2.2275	0.303	CYT		38.059	9.66			ExpAA=3.18 First60=3.09 PredHel=0 Topology=o	0						0	15.2	3.6
Rm-tb2-62111	127	endonuclease-reverse transcriptase |uc | 1000 |NR-LIGHT |No matches	0	Rm-tb2-62111	378	M		62111	10	1097	1	0	0	0	0	0	7	2	0	9		0	5.85	7	2		2.33333	0.25	1	9		0.099	4.545	CYT		14.835	9.35			ExpAA=0.39 First60=0.04 PredHel=0 Topology=o	0						0	16.5	1.6
Rm-nr-12403	229	endonuclease-reverse transcriptase |uc | 1000 |NR-LIGHT |.61	0	Rm-nr-12403	690	L	*	12403	9	1077	8	0	1	0	0	0	0	0	0	1		0	0.65	1	0		1	0	9	0		8.91	0	CYT		26.163	10.01			ExpAA=0.10 First60=0.07 PredHel=0 Topology=o	0						0	20.1	2.6
Rm-tb2-17847	85	endonuclease-reverse transcriptase |uc | 1000 |NR-LIGHT |No matches	0	Rm-tb2-17847	258	M	*	17847	9	1723	2	1	2	0	1	3	0	0	4	2		2.05128	0.26	2	0		2	0	5	4		0.99	0.673333	CYT		10.026	9.66			ExpAA=0.11 First60=0.09 PredHel=0 Topology=i	0						0	18.8	2.4
Rm-nr-97900	120	endonuclease-reverse transcriptase, putative |uc | 1000 |NR-LIGHT |.15	0	Rm-nr-97900	357	F		97900	8	721	0	4	1	2	0	1	0	0	5	3		1.92308	0.325	1	2		0.333333	1	7	1		3.465	0.12625	CYT		13.385	10.22			ExpAA=3.21 First60=0.03 PredHel=0 Topology=o	0						4	24.2	2.5
Rm-tb2-19607	69	endonuclease-reverse transcriptase |uk | 1000 |NR-LIGHT |No matches	0	Rm-tb2-19607	210	M	*	19607	8	630	2	2	2	0	0	2	0	0	4	2		2.05128	0.26	2	0		2	0	6	2		1.98	0.288571	CYT		7.861	9.51			ExpAA=0.01 First60=0.01 PredHel=0 Topology=o	0						0	18.8	.
Rm-nr-93962	104	endonuclease-reverse transcriptase |uc | 1000 |NR-LIGHT |.27	0	Rm-nr-93962	315	I	*	93962	7	1425	1	1	0	0	1	2	1	1	3	2		1.53846	0.325	1	1		0.5	0.5	2	5		0.33	1.68333	CYT		12.227	8.66			ExpAA=0.15 First60=0.04 PredHel=0 Topology=o	0						0	17.3	2.9
Rm-nr-54479	241	endonuclease-reverse transcriptase |uc | 1000 |NR-LIGHT |.64	4.97925	Rm-nr-54479	726	S	*	54479	6	842	0	3	2	0	0	1	0	0	4	2		2.05128	0.26	2	0		2	0	5	1		2.475	0.168333	CYT		26.896	10.37			ExpAA=1.42 First60=0.01 PredHel=0 Topology=o	0						0	12.9	1.2
[truncated: 10,373 more rows]
[truncated: 120 more columns]
