# Supplementary material for: A transcriptome and proteome of the tick Rhipicephalus microplus shaped by the genetic composition of its hosts and developmental stage
Source: Sci Rep. 2020 Jul 30;10:12857. doi: 10.1038/s41598-020-69793-3 (PMC7393499; doi:10.1038/s41598-020-69793-3)
Supplement: Supplementary file 3 — Supplementary file3 (XLSX 47 kb) [file 41598_2020_69793_MOESM3_ESM.xlsx]

## Sheet: Plan1
Title:	A transcriptome and proteome of the tick Rhipicephalus microplus shaped by the genetic composition of its hosts and developmental stage
Authors:	Gustavo R. Garcia, José Marcos Ribeiro, Sandra Regina Maruyama, Luiz Gustavo Gardinassi, Kristina Nelson, Beatriz R. Ferreira, Thales Galdino Andrade, Isabel K. Ferreira de Miranda Santos
Identified Proteins (321)	Accession Number#	Molecular Weight (kDa)	RmS*										RmR**
			UFL		NSG		FSG		MSG		Saliva		UFL		NSG		FSG		MSG		Saliva
			Protein identification probability	Spectrum counts	Protein identification probability	Spectrum counts	Protein identification probability	Spectrum counts	Protein identification probability	Spectrum counts	Protein identification probability	Spectrum counts	Protein identification probability	Spectrum counts	Protein identification probability	Spectrum counts	Protein identification probability	Spectrum counts	Protein identification probability	Spectrum counts	Protein identification probability	Spectrum counts
14-3-3 CG17870-PA, isoform A isoform 2	Rm-nr-20757	27					0.82	3	0.88	1					1	6	1	3
20S proteasome, regulatory subunit alpha type PSMA7-PRE6, putative	Rm-nr-79439	29			1	4
40S ribosomal protein S10	Rm-tb2-6561	21			1	4	0.82	2	0.34	0					1	2			1	4
40S ribosomal protein S12	Rm-nr-36351	14			1	14	1	10							1	3
40S ribosomal protein S14	Rm-nr-6737	16			1	7	1	9							1	6	1	7	0.85	1
40S ribosomal protein S15, putative	Rm-nr-42798	17			0.86	9	1	8	0.42	0
40S ribosomal protein S2-30S ribosomal protein S5	Rm-nr-48842	28			1	15	1	6
40S ribosomal protein S3	Rm-nr-39183	31			1	7	1	7	0.88	2					1	6	0.82	2	0.85	1
40S ribosomal protein S6, putative	Rm-nr-23636	28			1	8	1	3	0.35	0					0.82	3	1	12	1	4
40S ribosomal protein S7	Rm-nr-14494	22			1	5	1	8							0.82	4			0.85	2
40S ribosomal protein S9	Rm-nr-46765	27			1	8	1	2	0.88	1					0.82	2	1	2	1	5
40S ribosomal protein SA 40S ribosomal protein SA	Rm-nr-28954	29			1	23	1	14	1	2					1	6					0.92	3
4-hydroxyphenylpyruvate dioxygenase, putative	Rm-nr-176229	32													1	4
4SNc-Tudor domain protein, putative	Rm-nr-35077	100			1	8	1	4	0.38	0					1	5	0.82	3
60S ribosomal protein L10A, putative	Rm-nr-27253	25			1	6	1	4	0.88	2					1	3
60S ribosomal protein L23	Rm-nr-26193	24			0.86	3	1	7	0.88	2					1	3	1	5	1	2
60S ribosomal protein L5, putative	Rm-nr-29268	35			1	8	1	11							1	4	0.82	1
60S ribosomal protein L8	Rm-nr-22912	22			1	3	0.82	2							0.82	1	0.82	3
60S ribosomal protein L9	Rm-nr-13601	25			1	8	1	6	0.41	0					0.82	1
6-phosphogluconolactonase	Rm-nr-55315	30			1	4	0.82	1
acetyl-CoA acetyltransferase, putative	Rm-nr-37286	51			1	6	1	13							0.82	1	0.43	0
acetyl-CoA hydrolase, putative	Rm-nr-68150	40			0.86	1	1	10									1	5
Aconitase CG9244-PB	Rm-nr-91634	58	0.91	1	1	5	1	11	1	2	0.91	2					0.82	2
aconitase, mitochondrial	Rm-tb2-18023	18					1	10							0.82	1	1	6
actin]	Rm-nr-18420	42	1	4	1	51	1	62	1	19	1	7			1	110	1	78	1	33
actin depolymerizing factor, putative	Rm-nr-40096	17			0.86	8	0.82	8							1	13	0.82	2
actin, putative	Rm-nr-70926	43			1	5	0.82	2
adenosylhomocysteinase	Rm-nr-47267	48					1	3							0.82	2	1	2
adenylate kinase, putative	Rm-nr-85513	28			0.86	2	1	3
adipocyte plasma membrane-associated protein, putative	Rm-nr-123650	37			1	4			0.88	1
ADP-ATP translocase	Rm-nr-10978	33			0.86	6	1	31	0.88	2	0.91	1			0.82	3	1	15
AGAP003656-PA	Rm-nr-10141	104					1	2									0.82	1
AGAP009694-PA	Rm-nr-107004	58			1	5	1	6							1	10	1	5	0.85	2
alanyl-tRNA synthetase	Rm-nr-40617	46			1	3									0.82	1
aldehyde dehydrogenase, putative	Rm-nr-67765	35			0.86	1	1	12							1	2	1	10	0.99
alpha actinin CG4376-PB	Rm-nr-35968	102			1	7	1	10									1	2
alpha tubulin	Rm-nr-60742	50	0.98	0	1	26	1	20	0.99	4	1	2			1	18	1	13	1	11
alpha tubulin, putative	Rm-nr-75296	51			0.86	2	0.82	2							1	5
alpha-D-galactosidase, putative	Rm-nr-4081	59							1	4									1	19
alpha-L-fucosidase, putative	Rm-nr-49568	52			1	3									0.82	1
alpha-L-fucosidase, putative	Rm-nr-49567	52			1	29									1	11	0.82	1
apolipophorin, putative	Rm-nr-31546	89			1	8									0.82	2
apoptosis-promoting RNA-binding protein TIA-1-TIAR, putative	Rm-nr-10126	48													0.82	1	1	2
ATP synthase D chain	Rm-nr-79998	20			0.86	4	0.82	4									1	14
ATP synthase gamma subunit, putative	Rm-nr-45082	22					1	6							0.99	1	1	3
ATP synthase subunit O	Rm-nr-35385	23					1	3							1	4	1	4	0.85	1
ATPase inhibitor, putative	Rm-nr-26413	13					1	7									0.98	1
beta tubulin	Rm-nr-22306	50			1	109	1	47	0.98	8	0.91	1	0.87	0	1	107	1	41	1	18
beta tubulin	Rm-nr-22310	35			1	13	1	4	0.6	0					1	8	0.98	5	0.85	1
bumetanide-sensitive Na-K-Cl cotransport protein	Rm-nr-108354	74					1	8					0.57	0
calreticulin	Rm-nr-2534	48			1	10	1	19			0.91	1			1	24	1	28	1	4
carbonic anhydrase, putative	Rm-nr-33690	31					0.82	1									1	4
casein kinase 1, delta	Rm-nr-479	41			1	3
catalase	Rm-nr-53275	47			1	36									1	20
cathepsin L-like cysteine proteinase B	Rm-nr-39114	38			1	8	0.33	0							0.82	2	0.29	0
Cdc42 protein, putative	Rm-nr-9460	25			1	4											0.82	1
CG10576 CG10576-PA	Rm-nr-83575	42					1	2
CG16817-PA	Rm-nr-42219	22			1	8	1	4							1	3
CG6439-PA	Rm-nr-82859	42			0.86	1	1	6									0.82	1
CG9373-PA	Rm-nr-10974	54			1	5	1	3							1	10	0.82	4	0.85	1
CG9911-PA, isoform A	Rm-nr-71721	43			1	5	1	5
chaperonin	Rm-nr-48968	59			1	2	0.82	5									1	3
Chaperonin containing TCP1, subunit 3 (gamma)	Rm-nr-29410	62			0.86	2	0.82	2							0.82	1	1	6
chaperonin subunit, putative	Rm-nr-71713	59			1	7	1	9									1	5
chaperonin subunit, putative	Rm-nr-30215	65			1	10	1	19	0.88	1					1	11	1	25	0.85	1
chloride intracellular channel 6-like protein	Rm-nr-119730	29					1	7									0.82	2
clathrin heavy chain, putative	Rm-nr-22541	134			1	11	1	4
CLIP-domain serine protease subfamily D (AGAP002422-PA)	Rm-nr-19126	33							0.88	10									1	29
conserved hypothetical protein	Rm-nr-89794	37			1	12	1	5
conserved hypothetical protein	Rm-nr-84579	71			1	7									1	5
conserved hypothetical protein	Rm-nr-104219	21			0.86	1									1	2
conserved hypothetical protein	Rm-nr-49202	14			1	8									1	7	1	5	0.85	4
conserved hypothetical protein	Rm-nr-10098	39			1	10									1	12
conserved hypothetical protein	Rm-nr-12866	52			1	2
conserved hypothetical protein]	Rm-nr-55162	40			1	4
conserved hypothetical protein	Rm-tb2-18536	25			0.86	2			0.31	0									1	13
cyclophilin A, putative	Rm-nr-44632	22			1	20	1	32	1	5					1	12	1	14	1	14
cyclophilin B	Rm-tb2-84405	29					1	2							0.82	1
cytochrome B5, putative	Rm-nr-29445	17			0.86	3	1	3	0.34	0					0.82	2	0.82	2
cytochrome c oxidase polypeptide Vb	Rm-nr-20587	14			0.86	5	0.82	7	0.88	2							1	4
cytochrome C oxidase subunit VIIa	Rm-nr-106031	10					1	2									0.82	2
cytochrome C, putative	Rm-nr-44640	12			0.86	2	1	9	0.88	1					0.82	2	1	14
D-3-phosphoglycerate dehydrogenase, putative	Rm-nr-123245	55			0.6	0	1	2							0.82	2	0.82	1
DEAD box ATP-dependent RNA helicase, putative	Rm-nr-115596	46			0.82	0	1	2
Dihydrolipoyl dehydrogenase, mitochondrial precursor (Dihydrolipoamide dehydrogenase)	Rm-nr-123840	55			1	4	1	6									1	3
dihydroorotase, putative	Rm-nr-76998	66			1	4	1	3
DNA replication factor-protein phosphatase inhibitor SET-SPR-2, putative	Rm-nr-33065	33			0.86	4	0.82	5	0.88	1					1	3
DNA-binding protein, putative	Rm-nr-13120	24			0.86	1									1	3	0.98	1	0.85	1
dolichyl-di-phosphooligosaccharide protein glycotransferase, putative	Rm-nr-108708	49			0.86	3	1	5	0.37	0					0.99	1	0.43	0
double sized immunoglobulin G binding protein A, putative	Rm-nr-36761	71					0.82	1	1	2							0.82	1	0.85	1
E1-E2 ATPase, putative	Rm-nr-20513	93			1	2	1	4
electron transfer flavoprotein, alpha subunit, putative	Rm-nr-36333	35			0.86	2	1	4							1	5	1	3	0.85	1
electron transfer flavoprotein, beta subunit, putative	Rm-nr-110265	28			1	2	1	8							0.82	2	0.82	6
elongation factor 1 beta-delta chain, putative	Rm-nr-55254	27					0.82	2							1	3
elongation factor 1 gamma	Rm-nr-20998	49			1	13	1	12
Elongation factor 2 (EF-2) isoform 1	Rm-nr-28662	91			1	34	1	33	1	5					1	27	1	12	1	4
endocytosis-signaling protein EHD1, putative	Rm-nr-104278	43					1	22									0.82	2
enolase	Rm-nr-25106	43			0.86	2	1	18							1	6	1	25	0.85	5
enoyl-CoA hydratase, putative	Rm-nr-98961	31			1	7	1	16	1	4					0.82	9	1	14	0.85	7
esterase, putative	Rm-nr-105653	60			1	8
eukaryotic translation initiation factor 3 subunit 2 beta	Rm-nr-18842	37					1	2							1	8
Exportin, putative	Rm-nr-102066	86			1	2											0.82	1
F0F1-type ATP synthase, alpha subunit, putative	Rm-nr-7264	60			1	3	1	32							0.82	1	1	15	0.85	2
F0F1-type ATP synthase, alpha subunit, putative	Rm-nr-49435	60			1	3	1	17									0.47	0
F0F1-type ATP synthase, beta subunit, putative]	Rm-nr-4388	59			1	47	1	96	0.88	1					1	13	1	37	0.85	5
F1F0 ATP-synthase subunit Cf6, putative	Rm-nr-98483	13							1	2
FACT complex subunit spt16, putative	Rm-nr-21646	122					1	2
fascin, putative	Rm-nr-77855	49			0.86	9									1	5
fatty acid synthase, putative	Rm-tb2-32599	48					1	2							0.82	1
fatty acid-binding protein FABP, putative	Rm-nr-34860	15			0.86	7	1	8	0.88	2					1	4	1	4
filamin-B	Rm-nr-44757	21			0.86	1	0.82	1							0.82	2	1	2
FK506-binding protein FKBP59 CG4535-PA	Rm-nr-100705	53			1	7	0.82	1
flagelliform silk protein, putative	Rm-nr-119109	25			1	2	0.25	0
foam promoting protein precursor	Rm-nr-3632	66							1	4
fructose 1,6-bisphosphate aldolase, putative	Rm-nr-13811	38	0.4	0	1	2	1	11	0.88	2	0.91	1			1	18	1	38	1	12
fumarase, putative]	Rm-nr-104147	54			0.86	1	1	4							0.82	1
G-3-P dehydrogenase, putative	Rm-nr-30004	51			1	7	0.82	1							0.82	1
GA13327-PA	Rm-nr-49586	45													1	3	0.82	1
GA19024-PA	Rm-nr-71078	46			1	6	0.82	1
galectin, putative]	Rm-nr-113633	26					1	5
galectin-4	Rm-nr-89468	26					1	3									0.82	3
GDI-1 GDP dissociation inhibitor, putative	Rm-nr-54478	50			1	6	1	3									0.82	1
glucose-6-phosphate isomerase	Rm-nr-15843	63			0.86	1	1	5									0.82	4
glucosidase II, putative	Rm-nr-21978	105			0.86	1	1	3									0.82	1
glutamate dehydrogenase, putative	Rm-nr-21899	62													0.82	2	1	3
glutamine synthetase, putative	Rm-nr-45597	45					1	7							1	9	1	10
Glutaredoxin 3 Glutaredoxin 3	Rm-nr-28658	37					1	4							0.82	1
glutathione S-transferase	Rm-tb2-111630	31					1	11									1	6
glutathione S-transferase, putative	Rm-nr-31515	32	0.91	1	0.86	1									1	4
glutathione S-transferase, putative	Rm-nr-204306	29			1	8
glutathione S-transferase, putative	Rm-nr-54909	27			1	21	1	8							1	6
glycerol-3-phosphate dehydrogenase	Rm-nr-35730	42					1	4									1	3
glycine rich secreted cement protein, putative	Rm-nr-34342	39					1	3							0.82	2	0.82	2	0.85	1
Glycogen phosphorylase isoform 2	Rm-nr-25570	36			0.86	2	1	5
glycoprotein 25l, putative	Rm-nr-5848	25					1	2
glycyl-tRNA synthetase	Rm-nr-64496	41			1	8	0.82	1	0.88	1
GMP synthase, putative	Rm-nr-56752	76			0.86	1	1	3
GTP-binding nuclear protein RAN1, putative	Rm-nr-25924	25			1	8	1	7							0.82	3
guanine nucleotide-binding protein	Rm-nr-21404	36			0.86	3	0.82	1	0.88	1					1	3
hCG1793893	Rm-tb2-9432	67							1	7									1	15
hCG1818434-like	Rm-nr-3621	87			0.86	1	0.82	2	1	6
heat shock 70 protein 5	Rm-nr-22614	62			1	15	1	33	1	23	0.98	1			1	17	1	16	1	28
Heat shock 70 protein cognate, putative	Rm-nr-36885	75			0.86	3	1	11	0.88	4							0.82	4
heat shock protein	Rm-nr-94545	11					1	4	0.3	0					1	5	0.82	1
Heat shock protein HSP 90-alpha 90- heat shock protein alpha	Rm-tb2-53915	42			1	9	0.98	2							1	2
heat shock protein HSP 90-alpha isoform 1	Rm-nr-53913	72			1	28	1	26			0.91	1			1	20	1	13	1	3
heat shock protein, putative	Rm-nr-21956	71			1	36	1	55	1	6					1	38	1	46	1	11
heavy-chain filboin, putative	Rm-tb2-3644	55			1	1			0.83	0									1	16
heterogeneous nuclear ribonucleoprotein 27c	Rm-nr-64109	34			1	7	0.82	6							0.82	2
heterogeneous nuclear ribonucleoprotein U-like protein 1	Rm-nr-76186	71			1	21	1	20							1	6	0.82	2	0.85	1
hexokinase A, isoform A	Rm-nr-64110	56					1	3
high-density lipoprotein-binding protein, putative	Rm-nr-78514	98			1	2	1	2	0.88	1
histone 1	Rm-nr-6841	24	1	2			1	15	0.88	0			0.98	0	1	2	0.82	2	0.85	0
histone 1	Rm-nr-6100	24	0.91	3	0.86	0	1	6					0.93	1	0.82	3	0.82	2
histone 1, H4c	Rm-nr-130087	11	1	10	1	35	1	29	1	35	1	4	0.48	0	1	34	1	57	1	16
histone 2A	Rm-nr-61565	13	0.91	9	1	2	1	1	0.98	7	0.66	0			1	11	1	7	1	1
histone 2B	Rm-nr-80675	14	1	40	1	4	0.82	1	1	12					1	47	1	25	1	16
histone H2 A.F-Z	Rm-nr-23692	13			0.86	8	0.82	10							0.82	4	1	4	0.28	0
histone H3.3 type 2	Rm-nr-80316	16	1	6	1	30	1	37	0.99	23					1	11	1	29	1	19
hydroxyacyl-CoA dehydrogenase, putative	Rm-tb2-78869	32					0.82	1									1	3	0.85	1
hypothetical glycine rich secreted cement protein	Rm-nr-68007	33			1	5	1	17	1	80									1	31
hypothetical protein	Rm-nr-43016	21					1	2
hypothetical protein BRAFLDRAFT_104189	Rm-tb2-21992	43							1	5									1	4
hypothetical protein BRAFLDRAFT_266781	Rm-nr-65346	24					0.82	2									1	3
hypothetical protein BRAFLDRAFT_79625	Rm-nr-121254	40															1	2
hypothetical protein HMPREF9348_05585	Rm-tb2-5015	10													1	2
hypothetical protein IscW_ISCW004527	Rm-nr-6063	72			1	12									0.82	1
hypothetical protein IscW_ISCW007032	Rm-nr-8179	24			1	5													0.85	4
hypothetical protein IscW_ISCW009032	Rm-nr-25441	379			0.86	1	1	3			0.91	2					0.32	0
hypothetical protein IscW_ISCW011195	Rm-nr-2526	16			1	7	1	7	0.88	2							0.82	1
hypothetical protein IscW_ISCW023909	Rm-nr-12987	45			1	8	1	14	0.88	2					1	14	1	13	0.85	1
hypothetical protein isoform 2	Rm-nr-43616	25			1	3
hypothetical protein TcasGA2_TC004051	Rm-nr-65074	16			1	10	0.82	2							0.82	1
hypothetical protein TcasGA2_TC004732	Rm-nr-150632	23			0.86	2	1	3							0.82	1	1	3	0.85	1
hypothetical protein TcasGA2_TC005513	Rm-nr-103819	100			1	3	0.82	1							1	2	0.82	1
hypoxia up-regulated protein, putative	Rm-tb2-56055	98			1	5	1	7	1	2
immunoglobulin G binding protein A	Rm-nr-52658	60							1	25									1	17
immunoglobulin G binding protein B	Rm-nr-20978	20							0.88	2									1	12
immunoglobulin G binding protein C	Rm-nr-25946	19							0.88	1					0.82	2	0.67	0	1	47
IMP dehydrogenase, putative	Rm-nr-37316	54			1	7	0.82	2							1	3	1	10
innexin, putative	Rm-nr-133814	42					1	6									1	7
integrin beta-PS	Rm-nr-14100	90			1	2	0.82	2
isocitrate dehydrogenase, putative	Rm-nr-40054	42	0.74	0			1	8									0.82	3
KH domain RNA binding protein, putative	Rm-nr-121675	29			1	6									1	4	0.82	2
KH domain RNA binding protein, putative	Rm-nr-70686	29			1	4	0.82	2	0.55	0					1	2
L3-hydroxyacylcoenzyme A dehydrogenase	Rm-nr-119222	34			0.86	2	1	3									0.82	2
L-carnitine dehydratase, putative	Rm-nr-103379	47							0.88	1					1	2
lospin 8	Rm-nr-113489	43					0.82	1			1	13
lysine-ketoglutarate reductase-saccharopine dehydrogenase	Rm-nr-40634	70					1	22									1	2
malate dehydrogenase, putative	Rm-nr-40095	36	0.91	1	0.86	8	0.82	12							1	7	1	7
malate dehydrogenase, putative	Rm-nr-11671	36			0.86	2	1	12	0.33	0
Mapmodulin, putative	Rm-nr-25590	27			1	5	0.82	1							0.82	1
Misexpression suppressor of KSR, putative	Rm-nr-14508	45					1	13									1	5
myosin alkali light chain protein	Rm-nr-12217	18			1	7	1	6	1	4					1	11	1	5	1	4
Myosin heavy chain CG17927-PB, isoform B isoform 1	Rm-tb2-1502	104			1	42	1	49	1	17					1	44	1	14	1	26
myosin heavy chain, skeletal muscle or cardiac muscle, putative	Rm-nr-11113	80			1	36	1	12	1	14					1	5	0.99	1	0.85	2
myosin heavy chain, skeletal muscle or cardiac muscle, putative	Rm-tb2-12063	38	0.55	0	1	4	1	5	0.88	1					1	35	0.82	1
Na+-K+ ATPase, alpha subunit, putative	Rm-nr-45894	115			1	8	1	91	1	5					1	8	1	88	1	13
Na+-K+ ATPase, beta subunit, putative	Rm-nr-5512	47					1	5									1	5
NADH-ubiquinone oxidoreductase, NDUFC2-B14.5B subunit, putative	Rm-nr-39550	15															1	3
NADH-ubiquinone oxidoreductase, NDUFS2-49 subunit, putative	Rm-nr-102927	52			0.99	1	1	3							0.82	2	1	2
NADP-dependent isocitrate dehydrogenase, putative	Rm-nr-96482	50			1	10	1	6	0.88	3					1	3	1	5
Nesprin-1, putative	Rm-nr-42829	136					1	8					0.94	1	0.82	1					0.91	1
neutrophil elastase inhibitor	Rm-nr-125105	12															0.82	1			1	146
neutrophil elastase inhibitor	Rm-nr-149048	12																			1	18
neutrophil elastase inhibitor	Rm-nr-117512	16			0.86	1									1	2					1	4
nucleolar KKE-D repeat protein; DmNOP56	Rm-nr-19794	57			1	5	1	5
nucleoside diphosphate kinase, putative	Rm-nr-12948	17			1	9	1	24	1	9					0.82	1	1	3
nucleosome assembly protein NAP-1, putative	Rm-nr-35208	44			1	7	1	7
ORF2-encoded protein, partial	Rm-nr-31622	61			1	2	0.82	2
Paramyosin paramyosin	Rm-nr-24350	102	0.87	0	1	7	1	6	1	2					1	23	1	10	0.85	1
paramyosin, putative	Rm-nr-62330	78			1	2							0.94	2
perlecan, partial	Rm-tb2-49606	76					1	19							1	2	1	9
phospholipase A2 precursor, putative	Rm-nr-129983	35			1	2										0					0.92	3
polyprotein	Rm-tb2-12892	40
predicted protein	Rm-nr-48863	170			0.86	2	1	10							0.82	1	1	5
predicted protein	Rm-nr-28242	23															1	6
pre-mRNA splicing factor Syf1, putative	Rm-nr-74512	83					1	3
processing peptidase beta subunit, putative	Rm-nr-78457	53			0.86	1	1	7							1	7	1	21
prohibitin, putative	Rm-nr-83346	30			1	13	1	17
proline and glutamine-rich splicing factor (SFPQ), putative	Rm-nr-41373	83			1	6	1	9	0.88	1					1	3
proteasome subunit alpha type, putative	Rm-nr-32144	28			1	7	1	2
protein DEK	Rm-nr-27578	43			1	6	0.82	2							0.82	1
protein disulfide isomerase	Rm-nr-56321	45			1	23	1	17	1	13	0.86	0			1	6	1	11	0.85	3
protein disulfide isomerase	Rm-nr-19285	39			0.86	2	1	4							0.82	2	0.82	5
protein disulfide isomerase, putative	Rm-nr-9167	44			1	10	1	11	1	14					1	2	1	3	1	3
protein disulfide isomerase-2	Rm-nr-10535	41			1	9	1	3	0.88	8							0.82	2	0.85	9
protein hu-li tai shao, putative	Rm-tb2-9667	88			1	4	1	11	0.88	1					1	7	1	4
pugilist CG4067-PA, isoform A isoform 1	Rm-tb2-78589	27			1	3									1	6
putative 60S ribosomal protein L13a	Rm-nr-23146	23			1	10	1	8							0.32		0.39	0
putative ATP synthase-like protein	Rm-nr-32979	31					1	9							0.82	2	1	10
putative beta thymosin	Rm-nr-37686	14	0.91	1	1	13	0.82	3							1	8	0.82	1
putative cement protein	Rm-nr-8827	26							0.88	9									1	8
putative cement protein	Rm-nr-9404	20			1	8	1	17	1	69			0.94	1					1	61
putative cement protein RIM36	Rm-nr-2648	32					0.82	3	1	65									1	7
putative heat shock-related protein	Rm-nr-106052	20			0.86	4	1	7	0.88	1					1	3	1	2
putative salivary secreted protein	Rm-nr-85307	27			1	6					1	5			1	5
putative secreted protein	Rm-nr-178117	20																			1	14
putative secreted protein	Rm-nr-178127	21									1	13									1	43
putative secreted protein]	Rm-nr-8236	20			1	4									1	7
pyruvate kinase, putative	Rm-nr-21022	60	0.91	1			1	6	0.88	1							1	3
radixin, moesin, putative	Rm-nr-33705	70					1	7							0.93		1	5
reticulocalbin, putative	Rm-nr-40209	34			1	19	0.82	5	1	20					1	15			1	6
reticulon-nogo	Rm-tb2-20217	25			1	3	1	9	0.88	1
ribophorin II, putative	Rm-tb2-13180	69			1	8	1	11	0.88	1					1	4	1	4	0.85	2
ribophorin, putative	Rm-nr-21852	50			1	8	1	24	0.88	1					0.82	2	1	7
ribosomal protein L12	Rm-nr-22258	18			0.86	2	0.82	8							0.82	5	1	4
ribosomal protein L17, putative	Rm-nr-8055	21			1	6	1	8			0.91	1			0.82	1	1	4
ribosomal protein L18A, putative	Rm-nr-24246	21			0.86	2	0.82	4							0.82	1	1	3
ribosomal protein L19, putative	Rm-nr-22660	23			1	5	1	11
ribosomal protein L3, putative	Rm-nr-7826	45			1	15	1	4									0.82	1
ribosomal protein L4, putative	Rm-nr-18066	47			1	5	1	18									1	15
ribosomal protein L6, putative	Rm-nr-12584	33			1	7	1	4									1	2
ribosomal protein P0	Rm-nr-5934	35			1	11	1	5	0.88	1					1	10	1	5
ribosomal protein S15Aa, putative	Rm-nr-32577	15					0.4	0							1	3	0.82	2
ribosomal protein S18	Rm-nr-38296	18			0.86	1	1	7	0.88	2							0.82	2
ribosomal protein S19, putative	Rm-nr-26395	16			1	5	0.82	3							0.82	1	1	5	0.85	1
ribosomal protein S20	Rm-nr-23903	12			1	7	0.82	3
ribosomal protein S4e	Rm-nr-21848	29			1	7	0.82	3							0.82	2	0.82	2
ribosomal protein, putative	Rm-nr-17466	29			1	3	0.98	2									1	4	0.85	1
ribosomal pseudouridine synthase	Rm-nr-66470	55	1	13
RNA binding motif-containing protein, putative	Rm-nr-110656	24			1	40	1	34	1	4					1	45	1	23
RNA binding motif-containing protein, putative	Rm-nr-44306	28			1	7	0.82	4	0.88	1
RNA polymerase II proteinral transcription factor BTF3, putative	Rm-nr-21855	18			0.86	1	1	4
RNA-binding protein musashi subunit HRP1	Rm-nr-19532	21			0.86	7	0.82	3							0.82	3	1	2
RNA-binding protein musashi, putative	Rm-nr-19533	14			0.86	1	0.82	1							1	4	0.82	1
RNA-binding protein musashi, putative	Rm-nr-2990	29			1	17	1	22	1	9					1	28	1	12	1	6
salivary secreted serine protease	Rm-nr-27468	35																	1	4
secreted protein, putative	Rm-nr-16406	27					1	5	1	15					0.82	1	1	4	1	10
secreted protein, putative	Rm-nr-56740	37			1	9									1	11
secreted protein, putative	Rm-nr-37017	27			1	4			0.88	3					0.82	2			0.85	1
secreted protein, putative	Rm-nr-34714	21			1	3	0.82	1
secreted protein, putative	Rm-tb2-207148	11			1	4
secreted salivary gland peptide, putative	Rm-nr-47092	28													1	2
secreted salivary gland peptide, putative	Rm-tb2-103706	33							0.88	3									1	5
serine protease, putative]	Rm-nr-131286	32			0.86	8									1	7
signal sequence receptor beta	Rm-nr-45366	20			1	2			0.44	0
small heat shock protein, putative	Rm-nr-104498	20					1	7									0.82	2
small heat shock protein, putative	Rm-nr-104496	22			1	21	1	22							1	7	1	10	0.85	2
sodium chloride cotransporter 69, isoform A	Rm-nr-111746	42	0.91	4			1	14									1	8
spectrin alpha chain, putative	Rm-nr-11965	53			0.86	1	1	17							1	6	0.82	3
spectrin alpha chain, putative	Rm-nr-8899	61			1	5	1	4									1	3
spectrin alpha chain, putative	Rm-nr-47413	120			1	4	1	4							0.82	1	1	7
spectrin beta chain, putative	Rm-nr-43571	37			0.86	2	1	5
spectrin beta chain, putative	Rm-nr-88171	55			1	6	1	4							0.82	2	1	6
spectrin beta chain, putative	Rm-nr-74550	66			0.86	2	1	7
Spliceosome RNA helicase BAT1	Rm-nr-16156	34			0.99	2	1	5
Sterile alpha motif domain-containing protein 3	Rm-tb2-20433	40													1	3
succinate dehydrogenase Ip subunit	Rm-nr-46169	32			0.86	1	1	3							1	2	1	3	0.28	0
succinate dehydrogenase, putative	Rm-nr-109499	47					1	3									1	6
succinate-CoA ligase, GDP-forming, alpha subunit	Rm-nr-67959	34			1	6	1	5									1	4
succinyl-CoA synthetase, beta subunit, putative	Rm-nr-118601	39					1	5			0.37	0
symplekin, putative	Rm-nr-121707	56													1	4
threonine dehydrogenase, putative	Rm-nr-136212	33					1	6
transaldolase	Rm-nr-99081	35			0.86	2	1	3							0.82	1	1	2
translation elongation factor EF-1 alpha-Tu, putative	Rm-nr-13345	52	0.91	2	1	62	1	46	1	8	0.91	1			1	57	1	27	1	23
translation elongation factor, putative	Rm-nr-110545	52			0.86	2	1	14			0.91	1			0.98	2	1	6
translation initiation factor 4F, helicase subunit, putative	Rm-nr-35835	47			1	3	1	7							1	6	1	2	0.85	1
transmembrane protein Tmp21, putative	Rm-nr-61304	24													1	4	1	2
transmembrane protein, putative	Rm-nr-24958	41	0.91	1			1	5	0.88	2					0.82	1	0.82	2
Trifunctional enzyme subunit beta	Rm-nr-82793	53			0.86	1	1	3
Tropomyosin 1 CG4898-PA, isoform A	Rm-nr-5447	28					0.82	4							1	3	1	2
Tropomyosin tropomyosin]	Rm-nr-5446	37			1	7	1	7	1	10	0.55	0			1	19	1	12	1	18
Tropomyosin tropomyosin]	Rm-nr-35666	29													1	20	0.82	3
Tropomyosin tropomyosin	Rm-nr-5443	15			0.86	15	0.82	4	1	3					0.82	5	0.82	6	0.85	8
troponin T	Rm-nr-8939	46			0.86	1	1	4	1	1					1	3	0.82	1
tubulointerstitial nephritis antigen, putative]	Rm-nr-47458	35			1	2											0.82	1
tumor rejection antigen (gp96), putative	Rm-nr-67841	48			0.86	2	1	3	0.88	1					0.82	2	0.82	3
tumor rejection antigen (gp96), putative	Rm-nr-65853	62			1	14	1	16	1	6					1	5	1	3	0.99	3
ubiquinol--cytochrome c reductase	Rm-nr-24213	48			0.86	2	1	7	1	2							1	5
ubiquitin-activating enzyme E1, putative	Rm-nr-54126	101			1	3	1	4							1	3	0.82	2
unknown	Rm-nr-106318	60					1	17
unknown protein	Rm-tb2-9189	21			0.46	0	0.82	1	1	10					0.8	1	0.82	2	1	6
unnamed protein product	Rm-nr-79938	55					1	3
valosin containing protein	Rm-nr-46609	59			1	7	1	10	0.88	1					1	5	1	4
vesicle amine transport protein	Rm-nr-32999	44			1	4									0.82	2	0.82	1
vesicle coat complex COPII, GTPase subunit SAR1, putative	Rm-nr-92752	22					1	4	0.46	0
Vitellogenin-1	Rm-nr-43507	158			1	41									1	25
Vitellogenin-1	Rm-nr-43509	182			1	242					1	6			1	142
zinc finger protein 347-like	Rm-nr-99305	36			1	4	1	6
zipper CG15792-PD	Rm-tb2-108685	44			1	4	1	2									0.82	3
